# Supplementary material for: Analysis of potential genetic biomarkers and molecular mechanism of smoking-related postmenopausal osteoporosis using weighted gene co-expression network analysis and machine learning
Source: PLoS One. 2021 Sep 23;16(9):e0257343. doi: 10.1371/journal.pone.0257343 (PMC8459994; doi:10.1371/journal.pone.0257343)
Supplement: S1 Data — (XLSX) [file pone.0257343.s001.xlsx]

## Sheet: Sheet1
Gene.Symbol	GSM348199	GSM348200	GSM348201	GSM348202	GSM348203	GSM348204	GSM348205	GSM348206	GSM348207	GSM348208	GSM348209	GSM348210	GSM348211	GSM348212	GSM348213	GSM348214	GSM348215	GSM348216	GSM348217	GSM348218
A1CF	81.6515	65.0288	68.0436	68.7113	76.5	73.2717	67.7791	65.9219	80.6191	61.8639	72.1327	96.2314	85.4571	74.427	73.5056	84.6387	68.0878	62.1726	62.4685	63.5274
A2M	41.8359	37.0978	34.7606	45.4519	40.2348	37.4762	35.2922	38.6754	43.959	38.2916	34.1725	42.0927	36.6724	41.2298	42.7351	40.9079	41.1596	42.5902	36.7235	40.5995
A4GALT	70.3402	67.856	75.089	66.7187	71.5694	67.4091	75.9402	62.1047	62.0852	68.9028	68.2772	75.8677	79.313	66.6941	81.1916	75.7275	66.4018	62.7967	67.2062	64.1217
A4GNT	59.3134	58.48	58.3139	56.9682	61.6446	58.3974	57.2456	57.132	52.0776	58.2067	59.907	53.6087	54.7265	68.6396	61.473	60.3379	60.1944	58.7419	52.7901	62.009
AAAS	125.648	135.634	100.305	116.219	106.474	110.623	106.961	113.493	113.4	109.181	134.754	111.544	119.516	149.399	127.351	128.443	151.249	124.04	120.667	142.95
AACS	107.772	98.8431	92.7243	105.604	95.0235	97.4797	95.8151	87.8784	109.629	95.0762	100.399	91.6351	107.626	93.539	100.888	118.621	100.494	102.282	99.2951	98.6083
AADAC	44.1875	46.5318	40.392	42.2396	43.2324	41.9418	39.4694	45.0278	44.8871	46.8101	42.7407	50.4776	48.8202	41.8203	46.9837	49.3786	50.3762	39.4178	46.0489	52.4882
AAGAB	86.6407	71.7044	85.8183	74.4523	77.0623	72.3264	85.1765	82.5486	88.3766	77.2603	80.2437	92.864	77.9966	85.3167	97.7055	80.3697	83.7972	74.7938	84.3446	81.4053
AAK1	48.2901	51.2108	46.866	45.344	46.9707	46.2599	46.3439	45.6811	43.1222	45.8867	47.594	50.3256	44.3583	52.6757	56.6241	47.5358	54.4379	46.6522	47.169	45.5293
AAMDC	40.6599	38.2159	38.378	39.6206	39.4579	43.6413	35.5244	38.9871	37.1397	37.7026	39.776	34.694	40.3236	35.2265	40.5117	37.6607	36.8031	38.3361	38.0921	40.1087
AAMP	338.281	342.799	362.615	379.062	330.154	321.662	334.937	421.295	313.016	361.501	346.951	266.462	368.887	327.051	349.777	382.054	367.653	325.981	365.351	375.646
AANAT	33.1447	31.3972	31.9079	32.1544	38.8849	37.5065	35.4327	30.9164	32.4234	36.1659	31.1839	35.7979	31.2737	31.8775	35.1717	33.6247	31.7488	30.5824	31.4279	32.3099
AAR2	193.75	209.192	230.615	220.372	250.665	224.014	238.761	213.783	260.593	210.89	237.647	195.167	254.368	209.596	237.323	197.347	240.561	182.738	206.725	245.797
AARS	353.962	443.219	470.747	338.116	410.756	405.165	426.864	421.721	444.122	404.382	431.133	312.369	537.66	482.612	503.307	468.587	417.468	496.401	375.409	549.147
AARSD1	73.7086	72.2779	69.3961	60.464	63.3546	61.8892	65.8204	66.7608	76.5107	61.672	59.5332	59.3305	63.317	59.2787	56.0402	61.6557	59.8832	60.7907	63.2927	63.5406
AASDHPPT	308.892	418.33	403.235	426.711	390.874	413.932	433.307	448.382	339.669	481.669	360.931	324.732	283.773	374.45	146.967	346.84	307.684	428.37	441.244	260.849
AASS	37.1948	36.1194	43.471	35.4498	34.0944	38.633	35.9874	33.9558	33.9121	33.4634	36.6836	45.2652	39.5046	36.2421	38.0284	37.6112	33.0052	37.0885	34.4337	36.5829
AATF	470.333	416.51	517.75	413.721	421.541	414.643	400.179	414.015	372.629	435.151	428.784	286.323	385.988	391.873	413.846	506.787	409.969	388.627	431.224	469.793
AATK	72.7718	86.9014	103.122	89.0309	94.2459	80.9198	84.8282	87.1413	80.6173	94.6974	89.8704	93.897	84.6925	82.9564	86.1867	81.6777	83.8081	94.1095	86.8839	87.2731
ABAT	62.821	64.4883	77.2073	69.2846	64.5046	53.0416	69.698	62.8023	77.5398	70.1554	82.9915	68.196	80.4258	69.4231	62.2891	66.4458	77.4863	66.6169	71.4716	70.4232
ABCA1	47.8115	70.9729	38.375	64.4331	94.1739	56.0746	76.0886	85.7235	52.8567	58.5321	74.6909	110.592	39.1948	67.7917	72.5866	68.4114	41.4839	75.1528	42.0408	40.9197
ABCA11P	40.1512	44.8962	44.4833	47.3307	47.1946	45.7119	39.4435	42.7165	42.8032	39.0333	47.2082	46.5817	37.2326	40.9957	41.8227	44.8097	41.5206	48.6187	43.3375	36.1723
ABCA12	25.3851	26.4124	23.7114	25.1581	26.3929	25.3867	23.5858	26.4977	25.0755	24.5077	26.0461	24.4242	26.3596	24.8694	26.6713	24.8801	23.5975	26.2374	25.6473	25.2653
ABCA2	48.3963	50.856	55.0482	42.8227	48.5044	45.2997	43.4648	44.5303	39.3094	42.6817	45.0746	45.1324	57.316	56.3042	42.5036	45.3911	45.8702	47.159	48.1602	46.3802
ABCA3	50.2575	45.9354	50.0879	42.472	43.6444	47.5019	47.3456	47.3798	47.1206	44.8124	44.7326	36.0925	45.7958	42.1722	41.5705	43.7035	49.8804	41.5869	41.0957	43.1978
ABCA4	75.7749	64.9907	63.6876	60.8905	70.6077	66.1086	57.3985	61.6788	62.3702	57.4846	67.1327	60.4155	68.8763	58.0955	65.9972	72.7575	60.83	65.8674	63.8247	68.2243
ABCA5	43.0219	46.3579	43.6965	43.8078	43.895	45.235	38.9694	41.8558	42.9798	43.6824	42.0398	57.2952	39.1758	40.5067	42.3789	41.3554	45.3227	43.8323	50.1923	37.9289
ABCA6	28.5216	28.0815	29.6733	31.109	27.377	28.6471	29.4865	28.3707	28.0864	29.7708	29.4156	33.868	30.5107	30.7993	27.9432	30.4369	29.7288	29.8719	28.7008	28.3559
ABCA7	88.5184	95.0027	81.8242	65.4169	62.7459	71.1377	81.2976	72.6914	74.7113	70.3637	70.0519	61.2959	71.3472	89.3946	63.8738	66.2844	100.597	76.0306	92.601	77.7729
ABCA8	26.634	24.4784	24.9144	26.5756	27.2427	28.8988	24.6415	26.2163	25.8351	26.5825	24.1809	25.7363	24.5835	26.6963	27.7219	25.6566	27.862	25.2752	24.6721	25.0483
ABCB1	31.2392	51.8582	46.6551	46.6289	44.5453	48.7143	46.6586	38.0819	54.779	65.7538	48.9701	50.0392	42.9433	40.2804	40.9164	57.5201	51.1339	42.8988	37.5973	42.8186
ABCB11	27.0334	26.2102	24.5521	28.6924	26.7373	25.3316	24.146	26.1202	29.2787	25.5404	25.1603	30.0797	26.9847	27.7459	27.4724	26.9923	25.9361	26.9379	27.8875	27.2396
ABCB4	105.14	268.511	198.78	149.926	153.232	178.884	206.555	164.994	191.01	211.162	168.708	131.971	169.027	164.44	134.917	206.192	108.01	165.249	118.835	127.46
ABCB6	32.5207	37.1301	36.7119	34.2548	38.0789	34.8549	40.8788	37.0538	39.9893	36.0199	34.8583	35.4387	37.9173	39.9111	40.9769	35.6057	37.1464	39.9428	37.04	38.7314
ABCB7	137.887	177.518	172.459	145.395	158.368	138.531	145.237	149.84	180.137	182.313	166.059	206.382	152.05	155.88	180.06	157.786	167.488	147.019	152.816	150.507
ABCB8	53.3181	49.3872	49.0253	47.4286	54.5114	52.2525	47.5334	49.0216	53.2759	42.7222	52.1452	55.9339	57.787	59.0217	55.9368	53.5695	56.2132	49.3178	56.0608	55.3203
ABCB9	44.7969	45.8168	46.4147	40.9569	48.7529	46.9447	37.0023	35.8638	45.1371	42.335	48.3893	51.2172	47.6431	47.9669	50.0466	52.4279	48.5794	50.559	49.5912	54.2129
ABCC1	321.264	309.865	319.582	340.893	373.313	307.965	364.645	373.282	277.921	291.042	341.734	323.633	311.74	365.912	320.043	326.387	298.291	336.83	402.297	322.632
ABCC10	142.03	117.787	93.4895	137.816	121.32	117.112	123.823	120.709	106.842	118.799	91.6976	148.881	78.453	88.6358	84.1534	93.3997	84.6129	103.172	86.595	80.4534
ABCC2	36.0534	41.5684	40.1945	41.8716	43.8038	39.5979	39.6586	39.1647	40.9426	38.0782	39.6491	37.5052	45.4696	44.333	44.7307	43.9242	44.7269	41.6336	39.5738	48.463
ABCC3	56.3441	66.9634	52.8164	58.8212	56.53	52.5777	56.6441	51.5105	67.2407	52.496	54.73	64.3713	72.9787	59.7911	56.2795	64.5112	48.0599	61.3613	53.2579	51.3538
ABCC4	42.7882	37.8371	33.1985	36.0564	41.2874	39.0179	31.3049	40.3159	36.8363	30.4293	36.5705	42.0426	33.7526	37.7958	39.5947	32.2555	40.5228	40.6115	41.2958	37.2687
ABCC5	195.661	127.763	134.013	166.373	155.753	151.146	169.413	157.796	170.619	173.845	149.495	97.5082	103.236	173.224	119.448	164.164	151.061	123.735	134.919	132.205
ABCC6	49.5779	52.5678	45.4759	48.0784	50.3806	50.5908	47.7715	45.1474	52.0167	44.7438	50.3701	52.421	52.1209	51.34	52.396	60.1163	51.5488	49.5585	50.5557	51.7305
ABCC6	68.4223	61.354	70.2007	60.1055	71.82	67.4336	56.2435	62.2759	66.1292	58.0394	60.5523	59.1949	63.6264	63.4141	67.9945	62.136	66.4723	64.6166	60.8399	63.4509
ABCC8	54.2514	46.6761	50.1553	51.5785	55.2636	55.1855	48.9496	48.9878	60.7356	45.6208	48.7786	46.5331	52.08	53.4675	67.7812	50.3267	55.7965	47.852	50.2883	50.6949
ABCC9	36.7468	39.9665	41.9082	39.6926	37.9424	40.4339	39.442	41.3268	41.268	41.7032	44.1311	45.1463	39.8067	40.4931	42.8678	44.4954	42.0049	42.9356	39.397	44.5538
ABCD1	114.04	108.265	96.3973	98.6792	126.52	100.458	102.521	94.8567	101.631	95.332	114.265	109.72	111.547	120.289	99.4903	106.894	123.202	110.194	103.476	126.893
ABCD1P2	43.1826	44.6854	38.4585	39.892	45.3059	42.3454	39.9958	43.2344	44.5221	48.5342	44.2805	44.7778	45.009	45.5191	50.3677	48.4952	43.3744	45.2308	39.1392	51.3216
ABCD2	26.8638	26.8406	26.7444	27.4834	26.2536	29.5991	26.885	27.5773	26.4301	26.9794	25.4993	29.3241	27.1029	28.7892	26.3997	26.391	25.8906	29.2057	26.6478	26.8869
ABCD3	69.492	116.443	84.2663	86.5045	91.8396	92.2057	99.0589	132.89	76.6931	136.035	91.8238	83.3796	62.6942	84.2272	60.8534	87.2561	65.674	88.4404	81.2443	71.4688
ABCD4	144.721	140.542	139.024	113.578	160.908	128.167	137.468	130.995	122.792	125.83	138.121	104.664	118.909	152.276	177.886	140.815	107.707	130.175	127.675	139.117
ABCE1	263.945	271.945	335.042	283.45	211.652	278.444	280.333	294.94	283.198	356.407	270.94	442.171	242.885	227.129	184.284	309.703	210.828	276.028	266.928	248.625
ABCF1	349.995	426.589	374.183	371.965	398.332	348.39	390.06	396.053	461.357	426.498	415.542	288.097	493.17	490.103	480.116	383.236	450.663	425.151	426.624	534.391
ABCF2	144.096	155.127	135.321	134.992	157.405	149.436	201.769	132.001	185.259	146.446	148.425	104.026	198.152	148.015	138.551	126.446	153.612	148.249	161.676	133.092
ABCF3	135.864	140.274	130.153	138.886	101.45	144.334	123.292	132.705	123.637	117.551	136.186	107.208	137.563	147.467	153.731	156.714	165.747	127.733	146.482	143.05
ABCG1	42.6974	48.5429	40.7184	37.2482	58.5569	39.1787	38.2617	61.1355	42.5594	37.5697	39.365	49.6206	42.4732	37.1589	43.8092	44.5821	43.4509	51.7726	36.794	44.9851
ABCG2	46.0941	42.1732	47.0714	43.3509	51.1776	41.9743	40.5795	44.8374	47.3678	46.3851	44.1166	48.0115	45.5467	45.0826	48.8154	40.5019	44.2377	47.0714	39.5753	42.013
ABCG4	131.982	119.555	143.314	120.26	123.59	133.602	119.836	112.177	148.864	128.481	123.365	112.81	130.508	115.925	116.323	139.341	125.392	130.891	120.711	113.973
ABCG5	36.762	34.0799	34.6359	36.3087	36.2235	35.1593	34.9029	34.8187	34.9734	37.8219	36.7666	38.2144	38.7843	35.4138	38.5396	35.9097	36.0462	35.5545	37.9423	35.187
ABHD10	232.968	392.298	300.476	311.645	291.796	285.514	332.01	268.889	338.653	304.645	273.366	375.984	322.625	236.749	275.218	318.259	221.72	309.71	257.334	269.526
ABHD11	202.653	139.849	181.451	152.387	154.104	136.709	162.712	145.123	145.979	129.709	146.697	112.717	115.978	166.832	154.425	145.676	128.556	122.088	123.32	169.509
ABHD14A	103.81	98.6456	104.006	83.332	123.965	108.855	105.91	109.245	95.6265	96.1332	123.282	74.5066	133.457	105.163	118.071	113.275	113.397	118.507	128.085	114.499
ABHD17A	791.88	490.113	582.23	491.859	457.273	532.797	412.859	469.092	490.823	369.824	642.154	221.173	689.054	754.98	613.864	530.395	881.829	640.092	783.473	745.386
ABHD17B	109.066	127.538	155.793	131.27	108.462	125.751	132.713	118.369	141.948	121.578	161.205	123.706	139.118	128.808	145.151	126.374	124.387	139.113	163.466	144.787
ABHD2	150.246	132.225	115.311	128.532	134.101	139.203	125.069	153.62	157.296	127.316	145.412	103.424	141.057	147.575	158.001	135.201	140.812	132.216	136.823	133.817
ABHD3	300.629	344.587	307.631	311.413	354.354	386.031	299.236	354.033	252.008	288.835	259.434	268.73	282.296	295.519	242.045	302.366	281.143	316.204	281.189	251.602
ABHD4	224.102	165.99	148.135	205.777	170.76	175.543	166.804	175.579	181.587	207.754	159.141	117.005	190.384	178.961	178.805	147.093	178.941	162.641	174.961	181.537
ABHD5	26.1629	24.8657	28.4683	26.9683	25.2447	23.5935	25.7529	25.177	25.3368	25.2079	26.3578	25.4437	24.6885	27.8177	24.7062	23.9792	26.7186	25.8174	21.9489	25.2028
ABHD6	71.678	80.751	100.113	79.13	76.5861	79.5682	81.1902	70.0786	79.8016	78.1333	74.5818	74.9821	111.239	69.2977	114.441	73.5662	79.0446	75.528	78.0518	78.3897
ABHD8	61.1809	50.9807	69.3524	53.6654	58.021	57.8517	52.858	60.5202	59.1648	50.7715	59.3569	54.3326	65.1011	65.5327	69.3863	53.5248	56.2386	57.6523	60.9962	72.5218
ABI1	826.886	788.363	934.836	944.282	777.662	909.426	978.047	894.292	511.521	914.198	877.089	803.58	630.431	654.886	509.573	997.259	705.133	778.82	812.166	867.756
ABI2	107.653	103.249	118.064	122.672	114.011	119.544	113.624	113.815	130.084	113.304	118.627	118.84	139.744	128.695	121.994	132.184	125.997	116.841	119.698	136.023
ABI3BP	26.582	27.0193	29.0167	30.3762	28.4963	29.2964	26.7031	27.9468	29.317	27.1261	26.7036	30.3519	26.7818	28.4309	24.631	28.8283	28.8426	27.4571	27.1634	27.7443
ABL1	117.43	122.556	106.805	113.751	97.707	133.432	113.116	124.758	131.595	106.746	106.452	91.2872	117.663	117.33	125.345	117.911	111.003	125.764	114.406	122.892
ABL2	43.4133	40.9472	48.1143	42.2167	45.4677	47.6291	42.6824	45.7609	48.0233	49.5042	43.7369	41.1918	41.7372	47.6231	45.6618	44.4514	48.8721	43.5016	50.1436	42.2486
ABLIM1	675.764	667.407	752.871	523.433	500.042	586.505	694.706	519.741	476.497	703.848	630.069	528.31	620.868	451.56	463.047	591.323	511.641	542.884	629.835	604.386
ABLIM3	38.9186	43.7694	43.0944	43.4973	42.6123	45.2528	40.0076	43.1881	49.9403	43.0947	46.0966	46.2741	51.0033	45.144	45.4478	40.0331	46.4224	45.8809	43.6487	43.2348
ABO	61.798	63.2261	59.4566	67.4196	76.0427	75.7343	62.113	61.4691	72.1339	62.9995	61.6317	54.0261	64.6115	63.2063	67.1036	64.6737	71.6721	56.5485	57.4344	55.699
ABR	243.257	268.919	256.799	235.907	275.505	243.967	248.982	292.36	286.235	263.519	265.752	196.476	281.376	264.533	303.643	267.098	254.36	241.141	254.729	257.902
ABT1	237.005	265.805	309.383	272.533	267.942	264.433	264.571	255.444	308.289	290.325	242.788	238.915	245.705	232.037	232.593	231.427	217.498	236.336	223.113	311.71
ABTB2	63.3454	56.9656	69.4269	65.3364	55.8113	65.2454	55.5526	60.3481	77.047	59.0852	66.7772	63.8631	54.9933	57.5778	62.108	61.3969	55.9101	67.95	60.8536	53.7659
AC002310.7	39.2687	37.0774	39.0838	36.3876	39.6441	35.8736	35.6347	37.9695	38.8403	34.4088	37.615	40.0737	44.2046	40.748	41.2015	36.1642	36.5118	36.2008	33.8277	38.2126
AC003989.4	67.9284	56.0065	66.2686	55.0014	67.2645	61.7698	61.6571	57.8068	60.8234	62.2661	61.7133	58.4818	61.325	58.9256	75.8998	73.9722	59.4212	62.3244	60.2793	59.9363
AC004490.1	34.8867	33.6605	37.2618	34.2978	35.0613	30.1964	32.1371	31.0243	33.4833	34.1481	35.8352	29.3016	36.8652	32.1981	33.0071	30.3199	33.3481	31.0453	36.784	31.3471
AC004692.5	659.452	598.086	663.712	607.88	633.925	685.373	599.838	740.438	680.132	748.308	687.097	638.762	591.565	581.228	518.515	604.784	486.221	546.641	600.169	533.534
AC004941.5	64.0707	64.3668	64.2286	63.3721	68.4976	61.7914	69.1	63.2363	66.2939	55.668	66.8571	65.077	66.463	61.776	72.5921	59.6337	70.4747	67.888	70.0675	70.5454
AC005838.2	33.4016	36.0375	29.9721	38.3242	36.5209	35.6978	36.3613	38.3213	43.2925	38.868	38.5604	47.7975	45.5549	42.139	38.3717	38.4469	40.2914	42.0705	38.3991	38.9895
AC007292.3	108.025	110.983	120.847	108.428	110.695	105.761	113.743	97.7243	97.9243	92.5312	125.065	101.831	104.85	113.629	113.986	124.743	127.402	94.4694	95.9624	121.007
AC007389.3	198.978	184.123	202.467	192.673	201.32	166.252	169.621	174.506	250.255	163.755	204.447	255.201	280.308	215.692	258.155	238.408	248.401	198.395	207.903	196.961
AC009237.8	36.4466	38.0041	38.8553	37.0932	37.3294	36.8115	36.2987	35.5042	39.6176	36.0295	36.086	45.3716	40.5315	40.4526	33.5276	42.2179	38.8548	40.1552	39.5711	37.1693
AC012065.7	121.235	98.9871	173.114	187.839	129.243	112.317	133.698	261.691	140.573	255.467	161.323	98.776	131.66	175.404	86.4615	101.512	120.478	138.193	254.503	113.886
AC068039.4	45.4363	46.1611	42.2863	43.8244	59.0059	42.974	40.1104	39.2034	41.7696	38.1206	44.3853	52.8749	45.1758	47.3092	46.332	46.074	43.1089	41.1845	42.6386	42.72
AC074212.6	61.7128	72.4444	65.5985	74.7306	69.8282	73.3192	62.1463	67.2256	76.4888	67.6376	71.375	63.855	68.9737	65.9219	64.9374	76.6322	69.2988	65.6392	69.4513	80.9476
AC084219.3	46.8534	42.5856	36.0589	43.4846	42.0387	43.7779	41.4229	46.4877	45.9142	45.5704	40.635	42.5516	49.3648	47.9571	51.4253	40.3705	41.8198	44.1987	37.0077	44.9685
AC104537.2	30.8575	31.9131	29.5781	30.1966	30.0742	30.0758	32.5693	31.8686	30.0793	30.6537	30.3405	30.5608	34.2004	31.4006	29.5903	31.141	30.1098	31.3997	29.947	32.2608
AC128677.4	1758.11	1472.08	1421.55	1516.5	1238.25	2112.65	1351.02	1667.67	1734.5	1607.93	1716.85	1672.62	1513.28	1668.56	1615.61	1491.5	1441.45	2447.68	1523.36	2106.22
ACAA1	324.246	343.667	387.434	276.983	337.54	344.458	275.622	308.097	326.474	322.094	374.705	267.785	396.909	337.336	325.74	330.127	352.132	348.921	362.116	391.52
ACAA2	63.8733	64.0983	63.6217	60.9603	54.7226	69.6188	65.7722	57.7801	58.6274	59.241	60.443	56.7649	54.056	63.8916	66.2018	73.951	60.0951	65.523	60.7378	65.3407
ACACA	100.112	77.6134	86.389	84.9992	89.1873	105.617	84.8903	86.2102	98.5336	83.0726	98.0726	77.1081	86.3383	107.907	80.6629	88.0971	90.6547	94.0975	88.2986	110.351
ACACB	35.7481	33.1876	36.9547	33.3723	35.4386	36.0557	36.9019	35.4586	36.2067	40.7842	38.4146	32.8637	34.8104	35.077	37.1075	35.2838	36.16	37.7281	38.6318	35.9901
ACAD10	92.2867	95.4049	87.8414	78.0042	91.383	87.6833	79.1396	80.4529	94.264	100.161	94.0911	84.6903	100.056	90.4037	86.9404	92.8413	81.074	93.3051	84.0593	84.8693
ACAD8	51.98	66.2945	50.363	66.5067	51.161	50.2821	59.2297	62.53	46.8366	56.1246	56.7028	59.3136	49.1572	51.8813	50.8851	43.3326	53.5449	58.3907	52.886	55.0724
ACADL	30.6458	30.2424	30.4202	30.9125	30.4772	27.4857	30.0551	32.3748	31.9049	31.9798	30.5154	33.1254	35.5363	32.5813	33.9809	28.7919	33.5058	31.5784	32.4185	32.3413
ACADM	527.493	454.642	555.74	535.697	535.258	500.663	547.11	679.795	327.972	474.909	481.607	355.641	465.343	371.178	271.175	399.084	347.609	411.749	494.216	531.932
ACADS	119.606	112.745	112.441	116.406	114.185	118.853	103.748	105.436	141.382	109.027	119.917	74.9146	109.697	109.663	129.898	104.081	110.252	103.583	94.5901	97.3727
ACADSB	30.496	31.1952	31.7083	36.1718	28.5565	30.3669	36.5743	34.7995	29.9204	35.0899	30.487	30.6528	33.3053	31.6084	27.9095	31.4244	27.8573	29.954	32.6474	29.7602
ACADVL	414.676	374.139	441.575	433.828	391.322	385.579	389.457	389.605	405.032	376.143	413.096	265.309	399.944	437.489	372.334	335.21	506.926	423.447	383.339	487.395
ACAN	104.548	105.789	115.745	94.459	114.746	98.2033	116.329	93.354	115.214	102.147	120.207	106.233	149.902	130.854	139.725	139.459	134.328	105.354	102.216	104.063
ACAP1	112.639	107.753	113.676	78.7733	98.7444	99.9324	81.5508	91.3543	106.511	87.751	98.5079	82.5959	119.941	118.315	127.318	104.708	142.504	105.948	115.153	160.318
ACAP2	523.875	554.948	521.613	514.339	501.978	587.834	692.725	741.541	614.466	676.966	566.386	501.182	477.119	496.842	286.14	468.744	385.458	503.279	554.758	448.831
ACAT1	323.788	303.459	288.087	295.207	265.072	280.404	379.914	262.065	325.664	322.608	271.717	275.264	192.104	276.788	236.655	232.679	216.751	297.697	349.644	276.857
ACAT2	86.1528	78.5907	75.8387	73.6947	81.5976	86.8791	97.2364	79.4295	78.4025	82.8881	77.2034	77.2829	67.2884	67.4005	79.3328	67.2898	74.4301	75.7045	76.1476	71.3506
ACBD3	218.48	292.396	227.427	253.921	338.447	464.043	299.067	196.583	223.607	247.253	273.657	218.535	217.684	195.04	213.32	260.694	285.691	207.581	372.406	246.038
ACBD4	251.246	220.607	221.901	231.337	237.473	221.832	243.224	243.553	290.691	234.945	268.05	224.007	206.809	244.978	273.961	241.754	212.863	251.462	239.778	296.926
ACD	229.882	222.592	266.386	220.922	210.469	218.844	256.564	243.831	207.483	202.67	225.435	137.609	217.15	255.388	196.96	259.688	240.481	216.554	255.821	244.105
ACE	35.4028	40.2475	33.8728	40.1475	40.3123	40.2733	35.021	33.3497	42.0957	39.4465	39.0118	36.4857	38.9135	36.8401	38.5121	35.1188	38.7114	35.5995	43.1159	45.5035
ACE2	22.9554	24.6393	23.5071	23.2325	24.4208	23.6214	23.6313	25.7037	25.1977	26.8768	24.5418	22.3466	23.859	23.469	25.0995	25.7977	24.7643	23.878	22.6062	23.9958
ACHE	54.4751	48.6733	47.2462	49.8271	52.9977	46.8279	50.6975	46.5058	61.5418	54.1801	50.2205	50.2743	51.897	54.5154	50.9826	51.7712	48.2636	46.8259	48.1552	52.7731
ACIN1	140.957	151.305	100.603	119.557	88.7278	121.099	121.492	122.892	110.075	96.4794	130.123	87.8622	116.869	133.183	126.391	125.931	179.76	164.652	141.546	179.503
ACKR1	70.5657	70.8049	58.937	61.5044	64.7844	69.92	62.7863	57.9643	74.4505	59.1974	64.7193	64.9385	62.5791	69.5531	61.4906	60.7251	73.7592	55.4735	55.4116	55.3395
ACKR2	66.1603	59.521	66.8526	56.1843	65.2893	62.2749	58.4831	61.1433	71.7729	58.4131	65.3764	74.0308	85.6069	74.1575	75.2089	71.8156	68.2074	61.13	67.3342	58.2451
ACKR3	36.1494	31.2901	32.612	29.6985	34.1639	32.2399	31.8654	42.4183	30.7516	34.8881	32.7964	28.7144	29.769	33.4396	30.2072	32.2485	30.569	31.7461	32.1528	32.9418
ACKR4	30.9422	25.4967	27.5724	28.8143	28.1445	27.929	27.3225	28.2696	27.5785	27.1962	26.5065	31.4843	26.9234	28.43	26.06	28.5197	29.2688	27.3737	28.1825	28.1828
ACLY	109.284	92.974	96.2019	85.9429	109.88	106.019	106.981	93.306	100.883	80.6687	88.3766	72.2396	94.1974	94.6742	91.1568	93.6656	101.919	99.1817	91.7091	117.578
ACN9	68.8304	60.8878	66.4021	72.1684	57.2387	63.3621	69.3796	72.6423	65.8343	74.2272	59.7185	55.7564	59.7721	54.9599	55.7007	49.5256	59.2071	59.555	58.656	56.8297
ACO1	69.9892	74.4506	71.1876	81.6363	71.8799	66.9705	86.5674	76.3496	76.8804	63.5331	83.3113	79.236	76.6938	94.5894	76.5303	78.657	78.1402	82.0828	73.3326	82.3127
ACO2	487.821	487.598	562.544	477.165	428.271	494.252	567.003	493.206	478.846	473.59	535.017	393.521	496.238	523.138	521.174	481.868	526.248	562.593	598.12	632.498
ACOT11	85.5106	82.1721	89.5177	95.895	90.477	81.4596	81.7868	85.124	92.0799	68.2146	81.1218	79.2429	78.0636	83.9306	92.9681	97.2914	82.1913	69.1826	62.3946	82.3504
ACOT13	82.5074	68.5734	71.1876	64.6668	74.1579	71.6629	65.1326	75.8076	69.7854	72.3941	69.3019	61.1632	77.4556	64.6885	77.8018	74.832	67.7818	81.9173	69.1558	74.4715
ACOT2	42.8744	37.7433	41.6948	45.7064	43.8734	42.4797	47.9429	40.893	44.6513	46.3888	41.6781	38.1019	38.7542	41.623	39.2197	39.0164	42.4166	47.8419	43.0632	44.8703
ACOT7	45.8766	50.7173	46.7865	48.6785	45.3528	47.4947	41.7284	48.7133	41.0575	48.4116	48.3271	38.0398	53.1739	48.124	43.4884	42.5772	39.0781	48.8205	47.586	50.877
ACOT8	168.557	146.072	179.773	163.187	166.642	178.787	176.672	166.637	182.297	184.382	163.503	136.661	180.99	161.086	158.549	155.253	163.825	152.154	216.048	158.807
ACOT9	156.166	195.832	166.952	200.971	160.135	173.66	143.203	191.148	184.229	198.871	166.805	159.211	153.986	176.89	124.132	188.07	171.946	146.48	156.194	181.927
ACOX1	50.4842	48.3699	50.3887	48.4569	50.8391	47.6903	54.1845	50.0403	51.2277	45.3801	44.0313	45.18	56.1508	51.0127	57.2569	47.0714	51.2474	44.4743	54.5595	39.0067
ACOX2	31.9255	33.4482	31.472	34.2027	33.6576	35.554	33.4009	31.8543	34.0852	32.7438	32.6212	35.9531	38.5263	35.2781	39.5031	33.8107	32.543	33.1429	30.8144	32.4299
ACOX3	50.2474	44.3331	56.6561	52.0847	44.9483	51.2842	56.3612	54.3521	44.5994	45.2482	43.9944	43.2953	52.9575	46.6636	49.9973	55.9893	47.6097	45.6372	48.0323	54.63
ACOXL	24.4511	24.3371	23.3417	24.5199	23.7147	24.0402	23.7798	23.3592	22.8862	21.822	22.5441	27.7414	23.0198	24.3532	24.6225	22.492	24.2404	22.1331	22.8514	24.7711
ACP1	217.076	243.502	304.355	223.031	216.514	243.13	159.498	180.982	196.419	261.728	203.167	279.688	217.879	120.929	205.603	240.985	175.83	175.658	185.483	205.654
ACP2	70.9603	71.6746	63.0149	79.2412	79.2336	77.5021	66.1426	81.3399	81.9064	90.1819	79.5011	80.4616	90.884	77.2899	72.8325	103.335	76.8907	63.0113	78.2022	83.0905
ACP5	650.572	305.062	398.254	441.333	448.386	350.682	405.075	348.656	348.708	149.076	401.783	243.658	386.774	343.959	358.763	340.942	500.723	383.417	465.972	441.938
ACP6	212.138	199.884	132.483	181.67	159.906	151.449	150.993	169.067	164.543	173.384	171.182	134.225	171.44	172.888	174.697	216.378	184.075	164.549	149.118	182.916
ACPP	34.6516	35.4891	35.176	34.7882	34.5602	34.8405	39.2638	34.9227	43.5412	36.8439	37.4007	43.1388	34.4812	35.2014	34.9787	35.8703	35.0183	34.9012	33.2489	32.4173
ACR	116.524	104.201	104.464	108.043	106.69	115.825	93.3514	96.0062	140.063	107.072	110.695	104.421	130.154	105.411	121.265	112.174	103.335	112.299	96.7532	103.302
ACRV1	54.4132	47.129	56.1276	51.8816	53.7866	49.9087	41.8396	48.5966	55.4505	50.4287	51.5618	56.7125	52.0903	49.8622	49.4135	45.8457	51.1537	52.5316	51.1807	49.0001
ACSBG1	43.3733	46.4844	49.0669	49.5345	60.8682	47.5267	51.3075	47.2273	51.7871	43.2348	45.4604	49.0208	39.4944	50.0906	51.3796	49.9898	49.5061	52.0166	45.6393	42.413
ACSBG2	58.5851	69.4247	78.0891	62.5182	94.3994	60.2536	59.6649	60.5175	66.2096	59.5998	66.4974	131.502	78.5386	72.8444	71.3251	72.4267	70.0696	61.6831	67.8174	59.6795
ACSF2	75.5003	79.1226	67.2868	87.638	94.6123	70.0388	76.2823	81.6931	88.7656	83.3511	86.5488	83.7131	90.6475	120.059	108.016	75.4512	116.538	96.2484	83.6021	99.0542
ACSL1	59.2634	55.1408	59.3233	63.1174	95.6717	56.0183	69.6814	70.483	54.469	61.6531	47.6517	44.5469	57.1688	58.9763	52.6701	47.9824	46.457	59.3714	66.0952	45.629
ACSL3	95.787	108.692	137.03	125.128	114.953	114.33	131.066	132.359	118.431	124.699	103.964	112.734	98.1508	111.492	96.804	133.47	116.904	108.192	108.653	96.0753
ACSL4	40.8562	45.0818	36.4539	45.346	38.8771	39.872	49.6539	52.4513	34.3486	40.6746	38.0135	38.9346	38.2601	34.5344	29.394	31.9936	38.8152	37.9202	37.0067	36.7206
ACSL5	123.022	113.876	169.98	138.01	105.838	104.325	125.867	109.745	96.1778	116.779	109.508	111.83	95.5659	115.454	120.853	148.262	106.986	116.555	113.278	132.541
ACSL6	27.0889	24.9236	27.196	29.3882	24.6035	25.3581	26.4714	27.0547	29.1188	27.2122	26.8739	26.8266	29.1031	30.232	25.3967	26.9837	27.6458	27.9986	27.4808	26.1804
ACSM1	44.1914	40.3881	48.8111	41.3817	43.7906	39.2009	38.8879	38.7106	46.5165	39.2822	35.4408	46.0277	46.678	40.5253	45.1121	38.2648	40.5134	41.808	39.9349	44.9212
ACSM2A	109.044	76.3227	80.2478	93.8779	91.8361	88.3436	71.4409	84.0936	96.8808	78.0435	88.7608	82.4976	92.8317	89.1857	88.5503	108.396	80.9475	84.3399	87.3153	80.208
ACSM3	39.0446	37.0001	36.4615	35.1413	35.5771	36.807	35.8653	36.4508	38.8465	36.6122	37.0986	36.6958	38.5473	38.8982	39.799	45.3639	39.3288	48.4731	36.0851	36.2986
ACSM5	55.6964	51.5166	60.7645	57.5603	56.3685	58.071	53.3389	46.1578	58.9525	48.9535	51.183	58.6514	86.0057	59.8627	64.775	59.6386	60.9162	49.9284	56.9011	62.7401
ACSS3	65.4154	59.8233	60.1502	65.3742	74.381	61.578	73.124	65.6312	74.3825	65.8981	69.8592	78.8476	85.3088	70.3593	71.041	59.4289	79.7892	67.2522	71.1342	63.7409
ACTA1	31.9048	34.0525	35.0045	31.7627	32.1065	32.1222	35.1692	30.5566	37.0903	33.1249	35.654	37.5803	38.6667	32.4527	34.3585	37.8545	35.8907	35.0232	39.6374	39.1568
ACTA2	106.554	68.7268	74.5648	79.6641	67.7996	76.7667	74.265	72.238	80.0332	64.4153	84.1523	90.3646	73.5423	79.7597	77.5938	94.761	106.206	100.763	82.2158	72.085
ACTB	7937.96	10081.5	8242.21	7145.46	7942.99	8913.29	8938.25	8618.05	9709.48	9119.69	11118.5	8377.69	12965.5	10875	11227.9	9188.68	13002.3	11412.1	11875.3	10714.8
ACTBP9	216.589	187.118	186.379	198.991	162.576	226.369	172.532	207.054	215.506	178.034	259.551	81.1388	281.432	232.581	205.949	204.707	258.509	229.083	214.139	339.932
ACTC1	56.2357	61.7795	60.2854	58.6467	57.2074	60.6932	55.6435	58.3943	56.8154	54.8406	71.5544	50.5609	64.6655	61.2377	70.6341	64.2469	64.5519	66.9127	73.2108	70.3975
ACTG1	5979.76	5665.69	6136.28	5827.53	5860.15	6086.66	5669.21	5701.21	5664.85	5728.32	7147.66	5115.66	7621.32	6974.23	6955.03	6446.95	7125.58	7644.13	6245.59	7245.87
ACTG1P4	49.8497	71.634	44.4221	42.2403	45.0541	48.4632	48.6167	48.1571	53.7428	40.2095	38.8117	51.5521	39.5269	38.0089	39.1542	47.2649	35.6662	38.3212	38.9241	31.9424
ACTG2	48.2758	45.1282	45.9105	44.3968	46.3846	44.1525	45.3614	46.1603	45.8446	44.9516	54.1045	43.2311	54.617	52.4254	52.0171	52.2248	51.7576	48.9055	43.3562	59.06
ACTL6A	105.453	136.106	107.305	107.601	130.353	98.5872	128.467	145.978	87.5099	140.469	83.2053	101.134	100.322	78.8735	72.5155	115.588	78.6337	86.9268	88.7828	86.8339
ACTL6B	34.7461	34.0578	33.7282	34.1648	35.8756	33.8039	34.4224	32.618	35.9183	30.3747	32.6933	31.5062	33.5849	35.0416	37.9266	32.9883	32.5126	32.895	34.307	32.1015
ACTL7A	103.507	91.591	90.3267	92.7444	101.989	100.024	87.3983	84.0939	97.8911	98.7939	96.5146	80.8117	100.622	85.6112	86.9834	84.2597	77.5967	85.7068	80.7876	91.3037
ACTL7B	54.1611	43.7215	57.4001	52.1483	53.8051	55.4289	48.6862	47.9931	57.2445	56.7328	47.1545	50.7023	46.6965	46.8456	51.4789	67.3684	51.0241	47.8595	51.3494	49.4735
ACTL8	117.705	125.595	104.909	110.108	113.441	105.052	107.48	102.937	131.281	104.079	111.857	114.514	109.569	113.233	141.437	149.878	125.941	116.647	110.377	117.315
ACTN1	29.0471	28.0487	26.5164	29.7759	30.3953	26.449	28.2439	28.2016	27.7595	26.9591	31.4067	27.7187	31.1576	27.0928	33.7931	29.9647	29.5199	27.4578	28.5129	28.596
ACTN2	66.9279	67.6094	78.7004	63.1268	72.7827	62.4845	55.2921	70.3885	69.1195	64.6143	76.6339	71.4252	89.7902	73.6533	76.1634	75.615	73.4607	61.5442	68.2098	82.3052
ACTN3	70.2972	58.7467	61.3802	71.191	65.2514	71.0879	75.9486	69.2757	71.0782	65.1132	62.7619	64.0283	68.6018	69.0536	68.1589	65.0394	62.815	66.3738	70.9702	73.5916
ACTN4	253.834	213.304	226.01	224.514	251.259	229.96	207.253	201.202	244.56	224.783	247.25	161.919	263.437	293.532	239.689	203.654	300.985	241.456	275.168	338.727
ACTR10	589.913	655.155	659.227	792.548	678.652	647.74	714.889	658.466	627.883	720.833	640.632	667.671	722.301	564.399	626.718	641.421	601.58	673.086	708.453	539.993
ACTR1A	174.208	135.888	159.786	173.11	137.95	188.238	187.827	184.054	145.161	200.706	222.343	107.107	166.039	208.399	178.373	164.678	173.571	201.898	201.769	195.895
ACTR1B	266.718	263.454	239.934	253.603	240.503	306.21	250.087	299.882	240.951	269.552	315.708	168.422	222.799	245.355	262.124	279.599	319.066	255.814	283.841	268.618
ACTR2	478.005	400.239	579.011	521.414	320.93	553.152	536.556	472.659	591.231	450.018	520.075	749.381	213.365	382.439	589.38	411.148	396.068	658.982	248.72	213.104
ACTR3	2249.42	2124.41	2511.11	2243.8	2190.16	2997.73	2744.44	2503.54	2111.51	2738.44	2199.7	2123.59	2030.46	2071.16	1770.92	2570.44	1903.09	2030.43	2197.77	2254.33
ACTR3B	41.116	45.7426	48.8522	43.7302	41.4392	38.6813	44.5822	44.1074	37.8498	45.776	42.971	52.514	48.7708	39.6505	39.425	45.1028	41.4477	46.6518	38.0376	38.1674
ACTR3P2	36.3092	38.3802	35.384	33.7173	32.6862	35.3409	37.5383	34.2073	35.3201	35.5896	36.3526	33.9302	31.9452	33.354	35.6692	32.388	33.3137	33.5263	33.7251	32.3406
ACTR5	151.189	171.477	143.815	130.563	169.209	164.903	140.814	130.717	152.806	128.769	173.072	191.356	177.67	180.302	168.282	187.018	174.937	172.707	174.09	155.758
ACTR6	238.329	196.123	222.932	226.424	249.26	222.738	274.535	295.366	185.679	265.795	211.56	218.764	165.174	154.165	132.979	165.594	118.159	188.067	208.232	148.322
ACTR8	61.9049	55.5054	55.4367	59.958	66.5277	71.193	54.6045	63.3437	74.0204	57.4131	67.87	79.3807	56.6608	76.4685	58.7651	55.0391	67.0399	59.7784	67.6324	45.0942
ACVR1	36.5432	33.7556	32.8699	38.1571	42.1133	33.0612	33.1458	34.5563	30.981	30.5769	35.0862	32.6444	31.5395	37.0689	33.4536	31.5596	34.284	34.1783	30.5257	32.511
ACVR1B	58.5459	48.794	54.7108	49.4157	54.6164	56.0815	49.7986	48.5884	57.5074	53.7235	52.6407	49.3019	50.3693	53.0812	49.7356	57.9651	49.118	50.8926	54.8988	51.8841
ACVR2A	78.6815	93.1706	90.0271	91.1051	83.2013	81.4569	88.4518	87.6256	109.149	82.4334	90.8864	110.497	108.119	93.7441	86.0241	99.9597	89.1757	90.2644	82.7247	80.6139
ACVR2B	68.2519	68.9079	75.1343	76.4252	85.9545	76.7756	66.8992	72.8265	94.6698	72.2265	73.7047	73.7038	79.3126	68.1533	83.6114	82.5292	74.7807	73.3407	72.1298	76.7685
ACVR2B-AS1	45.9032	45.2343	41.8052	48.7907	48.3451	50.2385	44.8303	46.1628	45.9347	40.7646	46.0498	44.6821	52.6671	50.6918	48.8359	46.4258	50.4364	46.8221	44.504	48.1498
ACVRL1	84.5543	77.7695	92.2012	82.8256	83.4882	83.8622	83.3721	88.7362	97.4312	75.9369	80.0449	76.5326	90.6475	80.2862	97.2621	93.8321	82.1099	85.7168	100.397	78.7077
ACY1	76.4188	81.0097	90.659	77.2808	80.2121	69.7979	71.2369	63.9275	88.786	103.911	93.048	72.8675	113.53	90.5585	88.9779	112.514	75.9624	83.766	97.4239	107.832
ACYP1	101.308	117.702	100.867	91.3234	94.0478	72.8221	82.7589	78.8592	80.1277	93.3041	82.3952	70.85	82.2584	71.0554	91.9623	67.8367	82.9317	67.6404	73.5122	72.6274
ACYP2	137.96	88.1963	111.042	86.9131	115.691	115.928	108.923	126.118	91.6245	108.849	110.955	90.8761	106.88	102.108	79.2356	102.512	100.181	97.8621	108.843	97.5703
ADA	89.0205	90.4176	86.2956	103.003	112.736	98.2195	109.911	93.9378	125.584	100.945	103.217	94.3467	116.291	99.8418	105.152	116.033	99.6642	115.016	99.5259	121.83
ADAM10	838.764	1194.89	1047.73	981.137	925.424	1046.95	1027.65	1044.57	903.673	1215.63	853.254	1430.94	903.85	800.845	802.447	812.594	685.107	837.016	800.903	657.294
ADAM11	71.2642	74.8853	72.1262	72.7111	88.9365	69.5442	76.0102	80.6915	72.7009	64.8629	79.7601	76.0619	91.3463	98.2105	89.6688	98.6093	88.3957	79.7688	72.7155	116.002
ADAM12	32.6925	31.3716	34.1503	33.9336	34.0016	33.2234	31.2133	31.0883	33.452	31.721	32.481	30.15	32.3791	35.1348	33.2529	34.6269	31.9787	31.5297	33.7979	36.3026
ADAM15	60.1983	50.4513	59.1206	60.4375	61.1764	55.8285	49.7004	60.6193	58.8377	58.5481	56.6648	58.2371	53.9046	56.5052	57.4286	57.6154	56.7998	57.9263	46.2507	63.5879
ADAM17	102.308	104.731	97.456	86.1426	103.089	101.065	104.165	119.599	103.248	93.9448	96.9231	120.615	95.0431	127.771	85.3562	106.122	117.432	84.9872	96.4561	105.102
ADAM18	30.5274	31.4062	30.3275	31.5647	32.0763	30.6337	29.1748	31.5281	31.2872	29.7724	29.111	37.4117	35.6178	30.3453	33.1258	35.9457	31.9105	28.8654	31.065	29.2969
ADAM19	462.099	462.546	397.372	387.384	430.712	454.46	385.83	419.332	358.524	436.884	404.185	454.981	590.644	582.208	373.293	332.139	502.428	429.583	596.9	470.02
ADAM2	24.2784	23.9644	24.2763	23.3641	23.4917	24.3609	22.98	21.5494	25.5026	23.3251	23.1855	23.2599	25.1402	21.8188	25.028	22.7784	24.2876	22.4615	21.5969	23.8517
ADAM20	42.8038	46.6552	40.6851	46.4889	41.1639	48.244	39.8641	46.7152	56.4333	37.5592	47.0657	58.2405	39.8234	46.4245	48.3196	46.2729	45.7206	45.8361	49.7608	40.8456
ADAM21	40.8845	38.1908	39.929	45.3187	40.6012	42.3077	39.6272	42.9421	40.7818	40.0556	46.637	49.812	44.36	39.6617	40.6448	41.9557	39.3562	42.2733	41.3088	43.4516
ADAM22	23.4207	23.577	24.2243	23.3884	23.0177	23.8803	23.9135	22.6014	23.1955	22.7133	23.3234	22.5697	23.3916	21.9046	25.2876	23.0012	23.2014	22.4494	25.0705	23.054
ADAM23	125.656	121.815	134.155	137.245	145.957	133.747	124.721	123.932	133.705	131.863	138.171	130.817	144.422	130.797	139.964	160.748	141.256	127.767	130.723	153.728
ADAM28	892.423	1247.94	1203.51	920.952	741.572	941.808	858.963	1013.18	1164.92	1130.8	948.708	1405.56	880.623	904.521	1049.55	1500.26	895.643	816.989	1258.9	786.289
ADAM29	51.0927	43.1309	48.2315	44.6236	48.4707	44.2433	43.4338	48.0913	50.3553	46.1405	42.6106	47.7709	46.633	50.2804	50.885	50.5869	48.2	49.8476	51.2068	46.382
ADAM30	55.0297	42.8656	55.0122	42.0806	47.3861	46.8996	43.4236	41.0662	44.8528	45.8673	46.0966	53.7189	44.9824	44.1408	53.0168	53.1591	41.9464	44.3872	46.4528	49.6706
ADAM3A	26.8236	25.9618	26.8491	25.2192	25.7898	25.0055	24.4006	25.3559	25.5704	23.6525	24.8354	26.0323	26.2177	24.6939	23.4674	27.4116	24.847	26.031	25.552	26.597
ADAM3B	30.7892	28.2658	30.7319	27.3095	28.7215	30.01	27.9584	26.6336	35.9689	30.543	29.4451	34.9314	31.0851	29.6215	34.9015	29.0651	28.0373	29.7259	29.5323	29.7874
ADAM5	54.4597	52.3839	49.9428	47.7862	52.2851	51.168	47.7924	48.0784	61.9974	51.2612	50.4175	66.4195	57.4609	52.7579	56.7248	54.5939	55.7008	53.1646	52.303	49.0233
ADAM7	53.7508	51.6669	55.0328	49.3668	51.9972	48.5116	48.553	50.8925	58.5399	46.1281	52.1872	46.8075	56.6425	56.4577	45.6631	58.6975	50.1	47.5886	50.7756	46.757
ADAM8	54.9092	52.8519	52.5395	51.621	48.6881	43.3444	52.1899	51.0931	64.5599	46.4779	62.4289	36.8956	47.2876	58.3803	58.8533	43.9263	60.5566	63.3031	51.1192	54.2441
ADAM9	24.1749	23.2352	21.0948	23.9965	23.1066	22.996	24.6176	22.6014	21.8246	26.3871	23.2975	25.1731	21.9772	23.2565	22.8697	23.1385	22.4981	23.2232	23.6401	22.3678
ADAMDEC1	28.7477	28.9635	32.3753	33.9165	28.6033	29.003	28.6216	31.3226	30.1245	28.3972	28.7305	31.4865	32.2941	30.2487	27.6517	30.9854	31.4078	30.3727	31.6556	31.9076
ADAMTS1	45.6606	41.886	45.3434	44.0867	44.6385	46.5707	44.0768	43.6085	47.6748	42.2005	44.0672	51.5985	45.4751	45.5337	53.3333	42.9977	44.0891	44.8812	46.6099	43.737
ADAMTS12	54.1369	57.3146	48.8749	67.8849	61.7872	50.433	50.8696	62.6473	53.7196	57.9002	47.5774	52.4717	67.4146	56.5069	53.966	50.2109	64.224	58.6462	50.8476	59.5631
ADAMTS13	70.0606	82.487	83.8741	72.0361	92.7681	66.7004	74.2165	61.5602	98.6589	91.0652	71.7282	70.4898	76.1139	72.161	76.6212	78.9843	70.3384	70.7483	69.2389	76.0758
ADAMTS2	56.9007	53.3607	52.2767	52.5465	45.1304	58.7071	53.0808	54.5479	56.2027	49.3666	49.2635	60.5201	62.3066	59.0481	53.3761	58.3666	60.6296	48.2393	52.1551	60.8651
ADAMTS20	24.5854	24.6609	24.3517	24.8121	25.7118	23.3431	23.1567	25.734	24.6793	25.1111	25.4622	25.1454	26.5333	25.0444	23.8671	27.8576	24.7605	23.5993	24.772	24.6209
ADAMTS3	23.9519	23.3726	23.3135	23.2484	26.7194	26.1786	26.1282	24.1241	27.0847	23.2519	24.8711	24.4863	24.0165	24.2065	28.5159	25.6273	23.7531	24.2747	26.2187	22.0991
ADAMTS5	28.7368	31.7853	30.1784	36.8956	34.1737	32.3128	31.8786	29.7095	31.9498	34.5453	30.6952	49.575	32.4517	31.2287	31.9403	29.8881	33.5636	30.6539	30.2609	25.8744
ADAMTS6	45.6812	43.3492	46.1537	46.1788	47.9241	46.6095	47.5371	42.9505	41.5009	48.2251	47.6696	44.0334	50.8509	47.3286	44.1244	46.5629	44.9867	46.5667	51.4955	48.6458
ADAMTS7	69.4391	77.3252	70.4382	90.5754	65.7841	66.9292	69.2158	64.0731	76.017	68.9116	73.4386	64.973	56.2632	72.0421	72.9111	69.6669	81.2165	65.3682	60.1395	78.4083
ADAMTS8	26.1976	27.3712	27.3073	25.1814	29.5848	29.2074	28.1287	27.9617	26.6396	28.1251	24.9815	26.7449	25.9333	26.2014	27.048	26.9506	27.6518	28.8869	27.1184	27.9826
ADAMTS9	61.6067	62.1367	74.6865	53.0028	68.5604	64.7741	57.287	55.7125	55.0052	58.6951	62.098	66.5833	81.1272	77.0896	62.5234	64.5179	67.7951	59.3036	59.3967	65.3446
ADAMTSL2	45.7427	43.6722	46.7769	36.2527	51.0697	38.6548	43.9961	36.983	44.6826	43.9889	40.8005	43.0588	54.7134	44.6593	58.9192	44.5109	46.0858	44.3009	54.2076	54.5743
ADAMTSL3	27.7382	29.0861	25.8813	27.3707	29.6103	27.5713	26.431	28.1494	27.8212	27.1286	26.073	29.6753	27.9752	26.4428	25.2503	25.2479	25.4037	27.5351	27.829	27.7747
ADAMTSL4	48.4178	50.4213	51.5289	48.9233	67.3332	44.0023	50.5505	46.3759	50.2936	57.0289	49.5038	49.9986	65.1854	59.4243	52.3872	51.1988	48.5629	48.1572	46.7804	48.4817
ADAP1	66.5858	62.1927	71.1294	74.1104	85.4741	77.3592	65.8692	62.5429	79.6471	58.9106	61.2058	61.2744	72.0966	68.2362	85.9151	61.8002	75.5519	58.3679	59.697	59.9585
ADAP2	146.679	111.859	126.978	106.735	133.138	112.446	100.695	103.555	125.952	109.919	113.569	136.795	131.533	97.895	135.2	132.634	139.153	96.6303	111.85	85.374
ADAR	1190.32	1331.85	1403.8	1219.16	1408.31	1339.34	1368.21	1419.75	1115.6	1406.02	1376.16	957.118	1222.43	1340.66	1427.61	1216.69	1198.63	1141.5	1385.05	1280.48
ADARB1	120.611	492.476	347.712	241.934	129.111	356.614	313.202	243.376	273.867	400.3	317.507	374.728	306.468	277.609	279.266	415.502	190.525	253.035	276.754	290.752
ADARB2	37.8269	38.8984	37.0332	42.8496	38.7511	37.8016	35.9186	40.273	37.2019	35.1427	35.9349	45.4743	39.2039	40.0332	39.5155	35.9981	39.6746	39.028	34.5891	39.1634
ADAT1	108.092	112.043	94.5125	94.6843	114.633	127.012	148.828	109.49	96.0472	105.471	106.745	93.7474	93.7794	142.059	99.9533	109.484	104.892	97.5166	133.015	99.001
ADCK2	119.731	90.4078	92.4114	107.524	109.531	92.714	101.108	96.7623	84.0319	95.942	110.26	115.34	103.105	115.032	121.907	88.9856	126.894	124.37	116.156	132.088
ADCK3	237.213	266.06	277.578	269.231	292.718	226.098	311.785	298.741	244.775	285.638	304.224	187.04	203.158	275.407	220.965	240.354	234.395	264.789	274.707	265.173
ADCK4	28.458	28.3912	32.3371	31.6873	33.704	32.4425	28.029	29.7518	30.7123	30.4617	29.6674	33.3702	36.8147	30.8634	36.7099	30.6547	30.2358	28.3933	32.3731	33.9859
ADCY1	44.9564	39.0618	39.584	48.2776	38.5178	43.8622	43.3767	41.9776	46.4143	38.785	41.529	42.4977	45.8554	44.9816	51.5518	45.5922	45.6777	43.5432	41.1374	46.2582
ADCY10	26.5553	30.6624	29.818	29.9304	28.8979	28.1805	27.2129	28.4378	29.0744	27.0092	27.9611	28.3201	26.2881	28.1458	30.8457	27.2604	28.1658	27.4661	25.9819	28.2392
ADCY2	115.561	106.766	104.012	109.363	101.014	124.258	80.8392	107.173	122.835	111.728	105.619	117.175	122.978	105.352	109.836	123.004	106.217	108.015	102.998	109.301
ADCY3	81.5541	80.7064	77.6975	86.4337	73.6705	81.2539	79.8846	81.6523	100.292	77.6635	80.5774	76.5988	91.9115	85.0805	78.9773	78.8254	88.9982	82.6777	80.6128	82.282
ADCY6	105.974	105.772	108.47	105.509	109.921	111.59	104.231	105.464	115.755	95.23	105.62	97.3792	114.805	110.127	98.2337	106.467	117.453	110.899	95.8873	130.442
ADCY7	169.113	190.586	129.186	113.14	156.663	138.05	238.47	221.574	181.301	148.595	109.335	163.776	154.074	133.844	93.1913	119.237	135.379	124.856	165.225	109.924
ADCY8	36.7582	35.397	37.5612	35.1739	35.288	31.9418	35.4145	32.6496	34.6152	36.8516	35.1081	37.5855	36.5016	36.6846	42.4523	29.1726	37.6752	35.2456	35.7616	39.8596
ADCY9	34.4958	33.5151	32.6945	34.6226	32.1732	37.8343	32.1367	33.067	31.2828	35.4741	32.5164	32.0741	35.4868	35.8649	32.2224	31.5854	31.2659	32.7061	32.7363	34.1601
ADCYAP1	41.6541	39.6055	38.4959	37.8918	42.1682	38.4557	40.0542	39.9397	40.2251	37.3405	38.3395	44.463	41.3753	41.1833	45.6029	40.149	44.6132	38.9708	38.0818	38.6654
ADCYAP1R1	49.2389	50.6114	45.8461	46.5702	43.6312	41.1151	43.5171	39.6566	48.362	44.3929	46.5288	51.2912	53.9918	51.8404	54.2963	51.9859	49.5563	43.8886	44.6165	48.7929
ADD1	491.644	487.058	384.906	346.126	505.156	473.031	440.436	498.35	565.835	444.951	528.532	380.046	463.907	474.122	415.932	442.054	348.956	453.349	404.248	509.941
ADD2	83.6822	123.166	82.5488	95.8084	83.7534	70.4525	99.5259	81.6366	104.03	116.023	93.58	102.568	107.7	126.751	117.667	83.2618	102.274	92.5334	106.653	95.5009
ADD3	2780.1	3204.7	2992.9	2254.25	3050.64	2378.64	2825.29	2907.88	2049.97	2530.76	2543.51	2951.5	2440.1	2285.02	2437.89	2378.34	2271.34	2681.64	2803.03	2373.33
ADD3-AS1	32.9531	30.7607	30.8185	30.9716	32.8816	33.5887	31.9066	30.6445	33.8458	34.5548	34.1277	42.9106	30.8437	33.8104	31.44	34.7346	35.2624	33.4388	32.6135	31.5967
ADGB	23.6504	22.37	22.7456	23.4794	24.1775	23.6999	22.6193	23.769	25.3193	21.986	22.875	24.6435	25.022	23.4036	24.4541	24.5405	24.1798	22.5668	23.5095	23.7578
ADH1A	36.3844	36.3244	34.8549	37.3285	33.9185	41.0296	37.365	31.9297	41.283	36.6793	34.108	45.5574	40.406	37.8002	36.3798	34.3038	44.3317	41.2313	34.3269	33.2393
ADH1B	37.5775	35.5032	36.2522	36.1665	38.4996	36.9365	32.5191	34.5181	41.7406	34.6519	38.8955	40.6825	37.4956	31.5574	35.8223	33.1014	35.7863	35.9821	42.1582	35.2189
ADH1C	31.4315	29.6484	34.3413	29.9931	32.2396	30.4773	30.7578	29.7095	35.8416	30.1671	32.5352	39.6294	35.7951	30.5932	33.7734	30.5236	34.5815	30.7402	33.1166	29.9683
ADH5	520.273	588.636	664.164	564.48	608.091	476.214	609.951	517.733	434.404	624.038	510.918	567.976	516.919	334.255	502.208	505.915	410.033	524.639	505.305	369.258
ADH6	28.1438	27.488	26.2829	28.3983	27.4751	27.3724	26.8284	27.0651	28.6918	26.2217	27.6964	29.7049	27.7153	27.1567	26.8724	26.5446	28.1941	28.1141	27.5307	27.2051
ADH7	32.1225	32.7266	32.6814	29.9847	32.2125	31.7629	29.0736	31.2598	34.0508	34.8147	30.643	33.986	36.6999	32.1842	34.6694	32.6549	31.4193	33.6502	33.763	32.2941
ADI1	407.148	344.22	248.697	353.072	234.858	227.283	393.535	364.946	204.145	347.541	202.574	242.653	242.962	252.944	167.35	146.744	210.564	246.223	283.867	147.29
ADIPOQ	31.0482	27.8165	31.2538	36.8418	27.2304	29.83	26.8945	28.8724	31.2761	30.4241	28.5507	29.6128	28.0054	29.1434	35.2077	32.6322	26.8783	28.0189	28.9576	31.3653
ADIPOR1	170.214	198.162	162.104	171.359	150.224	158.504	191.046	174.442	155.672	152.138	216.895	146.891	233.111	207.216	175.575	209.067	221.767	269.064	229.005	262.152
ADIPOR2	279.058	295.651	304.936	266.427	282.282	290.555	318.83	292.417	275.704	274.949	230.37	470.395	308.843	249.041	277.141	311.864	271.471	288.835	265.614	288.229
ADIRF	56.0339	44.3422	51.5186	54.1454	48.0712	50.1546	47.4677	48.2357	63.0584	51.5629	48.1599	44.3915	49.8839	47.5776	49.4462	55.1374	50.1705	50.2018	52.5486	59.593
ADK	517.246	1034.86	913.451	907.629	680.663	971.525	815.918	679.92	971.819	1099.74	628.61	912.347	800.93	654.277	867.812	863.494	643.362	782.858	792.719	721.792
ADM	42.5872	41.3629	39.1117	42.0249	45.5925	41.3375	39.8861	41.1357	44.3745	41.7137	39.5466	57.359	40.3762	45.5778	44.1853	51.1379	45.5258	43.2539	42.5223	42.5969
ADM2	166.25	164.57	163.261	136.155	148.267	144.037	139.017	160.332	188.803	139.782	144.798	154.575	177.789	157.15	162.342	151.869	143.511	138.645	137.269	163.692
ADNP	663.115	847.161	723.561	828.373	800.539	677.814	943.765	963.004	690.269	832.818	888.69	640.916	615.12	750.734	642.198	701.569	763.059	790.328	929.979	689.758
ADNP2	91.969	91.5421	98.5648	79.1141	94.4242	77.8946	107.233	87.3967	80.4196	73.5092	83.5946	84.2634	82.6561	75.4242	96.9736	80.9437	73.6331	68.6148	88.28	75.669
ADO	126.692	160.761	153.857	177.622	121.009	158.286	171.974	186.168	136.515	226.342	132.406	196.048	136.105	154.647	122.601	168.563	129.192	136.644	132.582	147.092
ADORA1	48.3318	46.2343	46.199	47.278	48.8197	44.8305	40.0275	47.1614	46.7918	46.2237	49.7659	51.1258	53.9198	46.0442	47.6215	48.2862	46.8876	45.3526	46.7038	47.8067
ADORA2A	106.701	139.878	142.772	111.111	112.08	127.316	122.772	119.133	124.613	139.731	117.119	97.6367	126.565	115.404	114.039	124.223	130.421	103.96	110.656	124.712
ADORA2B	64.7273	67.5356	59.864	63.7436	59.9744	62.8693	57.6128	63.4403	61.6695	76.3549	59.2459	64.4355	57.243	65.3262	53.0937	58.4203	58.8552	64.9746	55.8025	63.3195
ADORA3	68.2863	64.7125	77.2215	58.4266	91.217	57.8754	56.0846	63.5529	70.5007	57.7209	56.8226	75.2972	88.7687	68.4619	69.3142	70.0985	59.6976	70.335	54.9738	70.0545
ADPGK	861.837	1041.34	851.655	900.558	880.673	899.018	884.248	813.866	900.103	893.707	800.364	817.107	940.074	783.962	805.516	982.458	806.625	777.064	798.357	752.726
ADPRH	67.2108	57.1802	66.0646	72.3268	68.0972	66.0048	52.4571	78.6418	75.2531	65.1257	66.8818	74.4821	69.4367	73.758	72.3298	66.5449	72.845	69.934	71.5673	73.3898
ADPRM	218.216	431.308	419.31	345.672	230.637	309.943	372.527	284.947	434.924	438.813	313.839	422.009	320.862	276.804	281.721	303.121	222.862	303.389	319.344	194.882
ADRA1A	30.442	28.7977	31.012	29.7978	28.8182	32.7257	27.4245	29.123	31.374	28.6702	29.1737	30.4193	28.4708	30.2778	32.0674	29.5268	30.6445	33.4585	29.0367	30.6824
ADRA1B	35.1669	34.3996	36.9916	33.1797	36.4144	32.668	31.296	33.5852	35.4032	34.9374	29.8149	32.3571	31.8101	30.2377	35.2022	31.4616	34.5232	32.7959	33.2062	34.3568
ADRA1D	38.7121	34.2604	35.7461	32.9256	33.281	35.2151	33.1391	35.6174	36.1525	33.3287	36.3457	35.8394	37.4065	41.6983	37.7537	38.1039	36.1568	35.1535	36.7976	40.2349
ADRA2A	28.2084	32.9516	30.1965	29.9576	36.0596	32.9816	29.1037	31.0179	28.3866	28.9476	29.6754	33.5623	28.265	33.165	32.5507	32.0163	28.7707	32.0378	30.601	30.0404
ADRA2B	110.22	96.5765	97.5948	104.051	95.2478	84.0391	85.7622	91.537	97.4823	83.0398	94.2832	82.2427	96.9632	103.373	115.844	93.4158	88.0922	93.5114	92.6619	103.204
ADRA2C	59.3841	58.9434	68.7437	70.703	61.7489	63.1609	68.5773	57.4756	62.8031	55.3804	61.5023	87.9499	63.3833	71.1995	66.3681	75.2299	58.4974	60.0229	58.8046	72.9177
ADRB1	30.3832	27.6603	29.1451	27.3195	33.0268	28.6096	26.9428	28.7306	30.3098	29.9924	28.9195	31.2436	31.7517	29.1069	36.7891	29.9553	30.5197	28.2978	28.0092	34.3872
ADRB2	156.599	129.974	155.825	171.623	216.863	125.371	160.634	197.927	108.065	120.034	146.403	117.913	110.873	139.374	126.76	141.484	164.961	143.737	151.282	135.544
ADRB3	115.918	122.804	111.818	119.719	120.155	113.076	108.967	112.608	138.046	128.476	117.798	153.654	163.437	129.282	129.706	110.835	128.754	108.686	124.528	108.424
ADRBK1	221.232	226.298	226.456	159.81	144.115	211.655	215.726	172.932	214.72	217.827	343.68	106.569	305.254	249.686	256.996	179.766	390.425	363.625	303.021	398.337
ADRBK2	79.9367	83.5644	101.903	85.1432	92.3854	86.8277	79.0379	86.5577	77.1403	86.9302	73.7277	72.9357	95.4304	81.6976	69.1457	106.944	111.351	81.175	76.4836	76.2114
ADRM1	234.436	201.742	231.149	210.506	213.785	231.467	239.535	252.082	228.984	150.842	251.169	109.023	311.195	235.838	304.581	258.598	293.513	255.033	276.692	329.011
ADSL	443.474	546.347	540.787	447.661	531.125	572.443	470.698	501.067	524.321	561.139	468.185	582.817	454.814	425.045	413.045	593.931	392.374	375.118	420.765	436.917
ADSS	149.339	179.186	162.779	162.484	134.967	181.836	191.336	193.834	152.764	155.099	154.075	186.799	138.319	140.229	128.523	129.616	144.332	181.332	166.18	131.698
ADTRP	65.7143	68.2854	66.1582	61.0282	72.0554	68.3853	58.0039	78.7598	57.5739	62.2362	76.8316	68.9957	74.6541	68.4356	68.3905	67.8234	76.1072	71.0728	61.6149	51.289
AEBP1	136.139	128.798	142.013	132.356	156.136	101.706	106.869	106.582	96.2499	111.823	128.026	103.89	137.692	118.477	132.807	97.6012	164.644	133.003	175.504	144.673
AEN	121.784	140.67	180.707	147.287	150.306	129.79	137.272	157.746	130.995	142.144	141.619	150.455	154.065	142.461	127.904	183.393	129.029	130.444	138.224	148.15
AES	582.396	721.202	556.939	493.925	416.014	682.21	530.579	476.824	616.333	665.5	797.217	263.46	643.247	693.331	673.189	544.192	784.048	928.351	985.945	1240.8
AF007147	57.6208	94.897	49.4619	65.204	69.005	66.1743	57.8991	70.7272	63.7164	67.105	91.8241	66.6235	67.289	75.0545	60.3239	78.9238	87.5493	73.5095	59.8438	76.495
AF070581	24.5233	24.6412	25.995	24.7513	25.0395	26.7216	24.0065	25.2873	26.5434	25.0558	23.8335	29.2864	26.3501	24.4432	23.8675	24.8599	23.8344	24.8561	23.6479	24.3382
AF090939	39.4874	43.4741	39.1031	38.0939	40.722	42.4484	39.9607	37.7188	40.9812	37.4795	36.1214	38.5582	35.1322	40.3057	40.373	41.3263	39.6322	38.2725	39.065	37.7193
AF198444	24.1814	26.8595	23.595	24.9074	28.7261	25.7347	24.9896	25.6022	30.0176	26.031	25.1266	28.9732	27.7962	25.9534	29.8554	26.8024	23.5521	26.0268	25.6905	27.7147
AFAP1	21.7839	21.6218	21.7699	20.5177	21.5888	20.8156	21.1919	21.261	22.096	21.121	21.5718	22.9652	22.7082	21.0323	22.4836	20.8346	20.9462	21.2051	21.5195	21.5931
AFF1	367.787	805.25	532.446	584.891	568.248	716.719	692.316	554.345	733.576	787.501	783.754	653.601	494.044	564.258	605.747	620.949	374.209	577.457	610.962	467.573
AFF2	115.532	108.249	88.3424	100.869	105.91	110.219	103.264	102.846	110.424	90.0129	102.806	125.398	106.759	106.906	118.606	104.106	100.703	103.45	96.6224	89.1246
AFF3	31.9967	37.8308	36.4401	38.5451	35.6901	49.6352	35.7557	33.4151	35.1145	32.4167	40.5098	36.735	28.1119	37.6277	35.9984	36.7431	37.832	36.1249	34.0153	43.0352
AFF4	43.2464	41.4407	37.1539	41.3381	40.5238	44.4444	37.9558	40.4059	47.9135	36.3793	37.291	53.9155	39.5066	46.8105	43.434	45.4105	35.6377	40.2092	40.7354	40.2727
AFG3L2	127.508	129.227	128.798	121.447	151.719	142.684	113.747	123.13	131.831	137.822	133.896	132.195	131.017	142.854	128.582	128.137	120.449	123.222	106.368	129.058
AFM	33.5	29.4728	30.0351	32.1229	31.971	32.2418	33.4009	33.1665	31.5256	31.1329	34.5066	28.5164	29.4825	33.3984	27.159	32.0591	36.7429	37.3747	36.8702	32.7078
AFP	36.2193	35.3542	33.3086	36.0882	36.8025	37.6439	34.0411	34.1783	37.0812	34.8031	33.6395	32.5536	35.6743	35.2319	36.73	37.9208	32.6717	35.6193	32.9696	36.9933
AFTPH	939.545	983.697	917.633	976.864	1006.13	899.513	858.672	1006.64	1012.53	945.205	1064.29	984.108	1003.89	959.896	1031.74	967.433	927.752	886.62	884.561	893.418
AGA	171.669	190.418	278.714	240.621	222.388	158.331	242.378	167.654	129.647	259.512	112.769	168.18	110.559	128.763	135.878	184.655	140.368	135.687	150.062	154.888
AGAP1	41.4216	45.239	41.105	43.7715	38.5836	40.4194	43.7188	38.5299	36.9772	36.2686	44.2888	56.5813	46.8169	42.6806	47.3412	46.517	47.8619	41.7665	43.4315	46.166
AGAP10	124.38	141.235	130.21	113.473	138.6	116.414	113.329	110.572	104.172	121.382	110.001	123.921	118.11	130.213	150.452	155.301	122.296	94.926	108.682	119.331
AGAP11	199.391	213.376	228.926	201.042	224.601	208.336	211.895	182.28	178.591	195.835	179.24	247.374	205.896	216.956	221.625	206.448	195.634	192.816	183.555	167.642
AGAP2	88.6755	81.4943	91.812	78.8604	91.6478	76.0296	81.9422	73.35	93.6702	85.4938	81.3613	91.3234	81.6232	85.2001	100.766	83.3422	87.0836	93.1847	88.8283	82.4366
AGBL2	38.0243	50.0152	61.1125	40.5934	45.3093	42.0774	42.5018	40.5651	44.4274	42.6308	42.6988	50.3846	43.0741	40.2489	47.2202	37.0798	41.2407	39.3389	39.4526	41.9611
AGBL3	22.3219	23.0418	23.7108	22.0089	22.9823	22.0786	21.9517	22.0758	21.78	21.7221	22.4727	24.9166	22.3226	24.1538	22.9609	20.7061	20.5997	21.9337	23.5711	21.5251
AGBL5	118.677	89.1619	100.713	95.8473	103.881	92.8923	101.833	98.0721	96.7368	90.655	97.8618	62.6944	94.5852	91.5094	93.5693	94.534	95.8105	98.2909	90.117	101.846
AGER	45.1109	38.0361	41.6148	43.6831	35.045	42.182	39.4614	41.7458	41.61	40.1601	42.6546	34.2097	45.2068	41.2333	41.6197	42.4091	41.7204	39.2612	41.3164	49.6045
AGFG1	43.1486	42.7042	44.3135	41.8212	40.4831	44.3054	54.8978	42.7934	42.3346	49.0239	41.5427	40.5391	41.9752	38.8509	37.8246	41.2449	45.5633	41.0483	47.0937	44.1897
AGFG2	64.2624	67.9724	72.3714	59.266	61.7005	63.9931	62.3579	52.2391	76.4553	78.0547	72.0077	82.304	78.1004	73.112	84.8766	80.3796	63.9478	67.756	68.7579	79.0909
AGGF1	58.559	63.7658	50.8697	56.6575	53.8609	52.3038	50.6561	49.1105	51.3143	45.679	50.9064	52.5191	47.2944	48.0113	56.7525	53.1733	54.9899	54.2814	53.9569	49.7462
AGK	109.199	119.916	105.673	119.346	106.676	119.931	115.686	121.246	108.697	119.719	111.499	131.942	96.8183	97.9829	104.145	92.4538	122.058	118.839	119.539	105.393
AGL	350.576	309.061	235.407	320.833	356.277	279.32	366.486	418.914	263.277	349.329	288.173	253.129	199.855	244.133	189.862	209.861	197.795	251.71	303.704	202.481
AGMAT	41.6518	36.8827	37.8467	41.5963	39.6717	47.4226	37.6668	40.3075	48.4935	39.3846	41.2494	59.326	50.0881	45.2307	44.9635	46.5736	40.8163	47.6822	41.6024	36.4971
AGO1	187.043	212.236	175.328	232.707	188.606	192.996	201.649	198.105	223.051	174.515	203.871	184.439	243.8	207.501	198.838	198.227	200.85	211.807	223.739	157.395
AGO2	35.4452	47.5166	34.5432	40.6879	45.3786	43.8006	39.1776	40.449	55.1781	42.6823	43.8611	48.9689	46.9435	43.0136	46.2168	40.29	44.4677	36.2804	44.6472	39.0821
AGO3	51.5041	66.7199	57.8409	48.8855	57.8026	58.5053	42.4588	54.6834	42.869	40.8852	70.123	44.083	42.9577	50.5236	62.2932	48.9045	59.2599	52.514	50.5986	62.794
AGO4	42.1823	46.9113	41.1678	49.4034	52.0002	49.456	43.72	49.9239	43.3324	45.2302	46.7084	50.746	52.2901	47.542	43.5378	52.0496	51.4778	46.9177	44.4561	47.1246
AGPAT1	150.551	140.317	128.989	130.024	130.584	153.601	144.321	124.136	153.167	108.686	195.08	207.385	210.038	169.462	186.146	171.972	285.894	201.433	212.45	264.382
AGPAT2	66.6567	57.2448	55.0553	59.241	53.9758	54.0166	69.2763	58.7947	57.9334	57.8473	57.0756	42.9665	53.3103	52.587	50.3361	46.4096	60.0252	56.0406	52.1015	57.4661
AGPAT3	93.751	98.5103	86.2012	88.8226	81.6699	90.1934	85.0868	89.0657	104.642	70.0057	72.1367	80.1177	99.3138	78.5918	82.4909	80.5186	94.4167	95.6052	85.5629	84.7705
AGPAT4	49.3863	43.917	46.9792	56.49	53.3139	46.0925	43.3236	46.908	45.0343	49.0003	53.3112	46.7493	50.4386	47.77	45.2077	47.6651	45.2967	45.3193	42.192	44.2754
AGPAT5	797.823	1214.17	931.058	970.531	824.678	871.128	1111.62	777.34	930.731	1198.76	879.851	1125.47	747.175	785.343	912.786	1132.56	668.723	793.64	752.573	811.07
AGPS	41.3379	46.8411	36.5228	45.8964	39.0609	42.7318	46.8262	39.5927	38.7005	46.4966	35.3881	41.5429	38.6135	39.287	39.6729	44.807	46.0403	42.557	40.9766	47.1854
AGR2	59.7454	55.5821	56.4554	55.0518	56.7733	60.2316	56.8122	52.9741	61.4681	52.0907	49.9513	57.307	56.0064	56.9444	56.8523	50.6377	55.8002	55.3629	57.9698	53.5362
AGRN	118.459	94.8837	109.755	100.715	115.178	104.921	98.812	91.4064	109.901	101.932	99.7463	109.543	142.629	93.4545	139.53	95.0235	95.8888	96.2751	87.3125	93.0114
AGRP	104.131	102.309	112.726	95.6204	142.338	104.479	97.3559	95.7934	119.258	94.869	101.56	94.9986	106.482	105.306	109.056	95.3306	107.249	96.0248	92.5789	98.2528
AGT	107.984	71.5583	75.3859	72.5379	73.6805	71.956	76.3825	75.1549	75.7909	85.7905	79.5352	78.904	85.064	91.9204	75.442	73.5058	80.6725	75.9898	81.5484	69.3512
AGTPBP1	46.9863	51.5128	54.8309	59.7789	46.3632	54.3349	50.6421	49.3721	50.5173	55.4444	47.3749	49.0638	48.3739	51.6201	45.4635	47.5251	49.3059	43.2372	48.6067	50.2175
AGTR1	38.8699	43.9736	39.32	45.0662	45.1543	42.1658	40.6696	46.4723	49.8569	38.5765	43.8676	44.691	52.796	43.2099	46.8488	45.8484	48.2291	43.0139	40.9586	42.8234
AGTR2	33.7909	31.0541	31.1125	30.3426	30.3131	31.3864	35.4251	29.7554	34.2674	30.0763	30.8051	35.6582	36.0636	31.4553	32.3066	29.4705	33.3963	29.0439	31.5609	30.6034
AGXT	33.629	33.4522	38.8153	31.7758	30.8319	32.4151	34.8929	30.3583	33.9709	34.9108	35.5978	38.1933	33.5092	31.8077	34.9324	31.6013	36.6814	30.61	33.7191	33.5527
AHCTF1	50.5952	48.6441	50.3748	63.7233	53.6144	54.2797	64.182	66.0185	52.4764	68.4464	47.882	51.7721	40.0754	52.6318	50.2327	57.1536	46.8959	50.3259	48.4934	44.004
AHCY	108.824	122.861	123.131	97.2738	130.087	120.85	114.218	115.957	136.83	117.562	152.884	106.499	172.355	136.812	122.635	141.615	155.983	152.176	143.95	144.597
AHCYL1	115.199	116.651	80.2376	98.8296	87.1095	96.21	91.5347	91.941	86.9783	91.3632	106.617	117.501	104.476	100.203	91.0168	86.7819	129.322	121.304	132.307	110.467
AHCYL2	108.296	92.0557	115.949	106.106	102.724	99.0895	100.059	113.457	116.002	94.2731	102.875	124.072	101.85	101.345	99.8683	104.793	100.778	100.562	100.146	88.2896
AHDC1	68.7696	49.8758	55.5934	57.4671	64.6961	54.8767	53.9378	57.3485	58.7606	47.4213	72.0058	56.5576	67.3495	65.3416	60.9276	65.887	77.6058	52.7394	67.2557	65.527
AHI1	34.2402	28.3866	30.8281	30.9805	31.4663	31.1507	29.9487	30.0229	29.9464	28.0694	31.6259	29.4923	28.6394	31.1747	32.2337	32.5427	29.7072	28.7183	29.2769	28.5712
AHNAK	873.076	720.485	735.73	678.103	707.289	596.991	758.667	673.407	633.306	541.149	702.988	580.622	405.785	662.837	636.236	448.279	646.856	721.426	545.142	562.349
AHNAK2	31.0799	34.5231	30.996	34.5537	34.306	34.4927	33.9404	32.7899	36.4356	31.5266	34.5581	31.946	36.5672	33.5701	33.1643	30.8783	34.7203	32.1088	34.6236	35.0628
AHR	44.0176	52.8946	40.4151	44.941	44.7844	45.6912	41.1866	45.9027	44.79	50.2182	42.0398	46.7438	52.9694	43.7573	50.3665	35.2838	42.0655	43.3678	51.1192	38.6495
AHSA1	430.935	529.554	459.327	348.272	446.266	374.218	479.97	514.294	424.53	404.939	387.525	324.129	469.706	437.441	390.866	486.27	484.851	359.785	438.868	399.481
AHSA2	139.269	203.041	153.627	194.371	124.96	157.513	202.516	134.779	154.869	117.264	121.397	134.318	93.18	128.743	111.81	139.802	127.519	155.706	196.272	146.103
AHSG	46.7296	43.2043	42.2052	41.7957	50.4421	47.374	43.5909	43.0461	44.515	41.3112	46.6605	39.062	42.3933	44.0798	45.4563	42.1559	41.799	40.913	46.5982	45.1486
AHSP	59.8474	69.6133	56.1543	70.7942	77.7419	73.4346	64.4821	55.4989	76.3119	56.8674	63.3111	63.0257	70.3755	61.3759	71.6064	61.9305	81.0197	63.3149	61.5561	59.6957
AICDA	32.4291	37.4435	36.8295	36.8147	45.8192	32.8072	34.3457	41.316	40.6437	35.8805	34.4932	39.7946	42.7268	38.1227	42.1719	34.5096	48.3322	40.0338	35.6693	39.0255
AIDA	519.679	726.506	600.265	657.123	533.326	646.657	833.143	794.04	584.385	645.799	566.588	583.94	538.828	574.289	563.171	612.508	573.464	592.178	708.708	561.339
AIF1	72.8483	83.7153	86.7928	77.8944	88.1067	83.4951	72.744	79.5345	120.41	80.0091	86.5165	105.858	98.1296	92.3171	93.3785	84.0039	94.0624	80.9399	78.2902	88.3658
AIFM1	197.814	229.546	182.09	220.496	189.881	193.225	200.833	195.167	246.44	201.071	193.151	191.682	217.962	160.178	178.761	203.514	231.371	168.525	207.856	184.285
AIM1	536.473	771.582	606.725	669.34	635.183	509.127	883.822	856.714	462.763	564.037	457.985	634.341	534.589	555.727	465.639	522.644	373.598	466.658	722.251	557.293
AIM1L	48.418	45.7786	52.3282	50.2568	47.128	47.9922	47.8934	43.9979	43.9717	57.6856	51.6722	42.7959	50.1788	50.4752	44.1892	49.7224	52.418	43.327	47.5481	48.291
AIM2	1072.93	483.047	669.839	1130.15	1007.71	529.479	898.676	1224.97	509.128	590.192	630.159	553.971	415.697	868.956	343.859	507.189	892.106	657.451	951.311	706.185
AIMP1	105.776	77.6302	88.916	108.34	90.464	104.194	121.426	126.771	77.4762	154.027	116.942	119.85	94.0724	62.0626	78.6039	81.9964	74.7983	86.2821	79.9535	82.3045
AIMP2	323.412	252.222	274.957	256.658	267.433	298.376	277.213	277.738	259.735	225.372	261.942	315.232	265.33	248.77	173.529	300.869	254.77	285.521	261.692	276.337
AIP	297.026	283.31	373.838	271.807	246.304	275.396	276.36	305.279	260.362	270.931	287.687	153.521	235.904	300.049	283.974	317.34	305.822	269.467	300.47	313.8
AIPL1	67.4876	57.3538	70.4494	66.0822	65.8668	69.2749	65.0317	58.8649	65.2471	66.5526	65.9388	76.3827	69.1199	76.0785	63.0815	75.9334	65.6769	62.0805	61.3552	52.926
AIRE	119.492	111.732	116.435	87.3439	100.493	104.267	111.173	102.984	120.403	102.065	112.363	113.603	126.533	127.264	108.923	134.194	125.615	108.428	116.888	135.263
AJ011981	37.4657	34.2261	39.9119	36.9164	41.1992	37.5189	35.7809	37.1392	35.4216	36.2243	35.3668	38.2405	36.1698	37.6884	37.8365	39.2939	34.0689	35.7198	35.4114	37.1865
AJAP1	44.6699	48.4599	52.0129	46.8723	51.7678	41.2029	48.8657	45.4575	46.4635	49.5654	46.5955	50.3708	43.6756	48.4578	50.644	52.6828	46.5606	46.9427	43.4612	47.7546
AK021537	162.903	149.435	120.932	194.742	167.163	156.471	164.183	188.499	178.215	183.264	188.72	155.629	187.477	174.289	196.313	191.653	205.765	208.485	176.963	149.488
AK021933	27.0148	24.2645	26.022	27.5745	26.332	27.9223	27.3541	24.9292	26.2801	25.488	24.7799	22.1882	27.69	27.2765	30.2211	26.0301	26.5558	24.829	26.1042	24.6243
AK022030	107.867	112.705	126.839	115.853	127.278	108.131	136.571	124.503	88.0084	113.232	125.755	89.2093	101.883	95.9844	84.7904	95.5756	105.552	122.749	131.314	85.8235
AK055981	40.3145	43.7053	41.7165	39.3292	39.6596	40.6761	39.4435	42.9993	37.317	40.5837	41.1582	38.5812	38.7715	41.715	49.7895	45.9914	39.7941	40.1454	36.1894	43.9339
AK096803	89.1028	87.8217	85.6169	79.8375	86.0087	74.336	88.0655	82.1636	82.0941	88.0138	79.3361	84.4647	81.4595	76.6902	83.6968	96.2055	87.3371	72.1833	81.596	74.3829
AK1	59.6155	46.5601	47.4564	56.0398	58.7572	49.1046	42.3035	48.9018	47.0588	52.4716	48.5081	38.9577	48.812	60.9004	51.5757	38.4904	73.2646	53.4768	54.5888	62.8777
AK125860	49.7615	50.6039	68.189	45.2476	53.575	47.3188	45.0908	48.0339	57.3843	46.6206	43.8832	56.0109	48.032	55.7658	62.1225	50.0299	45.9809	44.4593	45.0389	48.6447
AK2	142.928	124.034	120.034	114.529	116.765	160.415	114.071	130.974	136.918	133.346	126.435	110.689	109.29	110.915	117.005	124.591	103.168	114.618	110.15	112.803
AK4	28.5517	31.7775	28.2559	26.9726	29.7067	26.2979	30.4535	29.783	36.3556	30.3024	29.9922	40.4803	31.4133	28.2067	29.3796	29.7599	31.822	27.7986	30.1889	31.3688
AK5	45.6012	41.9032	47.9977	47.3584	49.6376	43.1936	48.9263	54.0619	47.9594	54.7108	44.9619	57.7219	46.6471	47.1209	48.3638	49.2206	49.8808	47.5962	44.2695	45.1592
AK6	220.831	286.024	285.559	290.827	280.023	253.411	254.442	227.133	235.021	281.167	227.002	266.349	249.314	197.156	217.383	240.109	214.807	224.313	212.829	225.102
AKAP1	97.0145	105.59	92.9023	123.043	102.005	110.382	117.841	122.912	78.8604	105.99	123.28	71.8873	92.8689	113.669	126.56	100.043	139.283	109.405	123.146	117.386
AKAP10	49.4865	41.1609	42.4444	40.3349	44.552	50.6892	49.3604	38.2998	46.1837	47.6469	39.9446	40.6316	48.269	42.2109	46.946	43.7349	47.0662	44.9404	43.7265	39.7035
AKAP11	338.519	382.394	349.276	351.498	362.567	343.93	416.885	409.553	240.142	355.083	462.23	363.976	302.531	361.18	327.043	453.073	346.169	365.04	441.063	370.592
AKAP12	40.0482	43.4234	43.7685	39.4648	46.9104	45.2796	47.2069	41.3092	44.6688	45.5694	40.4455	43.7127	50.9899	44.5747	45.566	47.8985	42.9573	41.7135	40.9148	47.7245
AKAP13	99.7234	86.3857	105.673	105.57	103.133	100.149	100.559	126.131	84.7224	134.942	88.4791	81.0558	75.3197	97.7574	101.202	100.777	91.4275	104.671	82	98.6964
AKAP17A	489.162	439.778	495.127	404.475	400.465	386.493	466.188	387.71	385.168	389.143	482.758	266.825	353.365	574.168	464.587	540.913	414.154	510.103	548.277	498.305
AKAP2	956.201	1172.19	879.381	1058.33	929.766	1005.04	1017.57	931.97	846.207	1013.61	1087.09	1073.27	612.84	1018.49	790.543	1205.35	949.817	935.108	923.811	1113.37
AKAP3	80.0824	69.0596	83.2876	69.8583	78.8946	71.4104	75.7715	79.345	73.6585	74.0813	70.6829	74.3781	72.0933	74.1462	77.5322	88.1144	72.8408	71.3874	73.1993	73.1047
AKAP4	37.5443	36.4579	44.4278	37.2786	38.5529	34.2462	37.5291	34.6465	40.3423	30.8621	34.9715	38.0134	37.3673	35.8397	38.218	36.1068	38.3174	34.0456	37.8113	37.3101
AKAP5	35.3932	34.9904	33.2572	36.5646	34.283	37.1106	35.5196	40.4827	34.3133	34.0715	35.1436	33.215	32.8751	35.7862	36.4066	35.8261	36.7405	35.7898	34.1635	38.956
AKAP6	60.3718	65.5252	59.9929	64.9413	62.9859	60.3178	59.2304	59.9987	59.017	56.5915	58.3836	71.9423	71.42	70.0174	55.969	72.9963	59.3193	60.4748	55.22	52.8733
AKAP7	127.87	208.838	147.144	153.426	112.837	177.424	173.15	225.8	184.395	418.799	169.584	207.222	164.552	139.749	131.344	151.119	110.236	162.454	246.294	119.523
AKAP8	261.127	256.323	212.566	204.049	189.806	234.338	199.104	223.427	268.767	214.354	201.914	262.521	239.568	223.967	247.647	224.92	243.387	198.901	233.415	221
AKAP8L	91.7666	80.8053	121.742	85.2972	86.7669	81.6718	80.1237	72.4748	89.5634	72.9808	89.7431	84.751	105.873	101.442	90.5712	94.7648	83.4955	89.5426	109.45	105.176
AKAP9	28.3866	30.8053	29.3512	31.4561	32.8128	30.4312	32.2254	31.4404	29.7115	30.5296	29.9498	37.0051	32.2505	31.2376	32.4979	27.8701	32.0958	31.9883	33.8371	30.6893
AKIP1	44.576	37.3414	32.8692	40.1198	36.8612	36.2011	36.8741	35.1015	37.352	35.7394	35.6518	33.2629	36.07	38.6428	43.9942	36.4778	40.2806	38.1757	41.7453	40.9666
AKIRIN1	213.61	192.719	216.933	131.675	205.414	166.527	178.93	224.67	224.463	170.332	192.307	149.407	208.741	222.098	233.759	167.233	221.738	199.011	209.019	214.162
AKR1A1	337.999	305.942	387.323	269.586	362.304	345.738	275.468	347.027	362.29	398.336	347.09	262.351	277.336	359.169	304.69	341.763	350.006	298.013	340.2	315.776
AKR1B1	641.225	632.542	539.911	617.465	663.777	586.902	584.691	614.094	689.545	604.264	610.192	412.51	723.55	573.834	596.467	646.397	773.038	581.781	636.527	527.366
AKR1B10	35.4613	32.7493	29.535	31.2275	34.0233	30.0524	31.3532	29.3465	32.2625	32.3677	31.3546	30.8159	41.387	29.3555	29.9518	31.713	40.7107	33.4465	35.2456	33.8627
AKR1C1	109.398	111.244	108.977	113.904	105.283	93.0428	103.017	100.067	153.395	89.3232	83.7873	121.641	119.538	130.413	150.983	116.75	107.205	107.872	117.091	118.671
AKR1C2	94.7194	80.5248	78.3209	81.9673	77.1957	75.6555	91.9618	80.5711	96.3903	73.4359	80.7937	90.1301	96.4373	88.1299	87.2918	89.4218	100.517	80.7381	78.1136	81.561
AKR1C3	25.998	25.9402	25.7117	24.9578	25.7575	27.3279	28.5648	24.5038	26.2312	25.0581	25.8383	25.3268	27.1647	26.2418	27.0799	27.4922	25.4949	26.3632	22.5975	25.933
AKR1C4	35.7231	31.163	33.9423	31.706	33.0914	33.0914	36.3063	34.9443	33.1011	35.2174	32.9278	36.2322	35.0437	32.3405	37.4586	36.7523	34.6713	33.4656	35.6785	38.833
AKR1D1	24.8251	22.9071	22.5359	23.6224	23.2955	22.0059	21.9848	25.2498	25.9757	23.9112	24.0208	24.3049	22.3897	24.5234	23.912	22.428	23.6137	24.1432	24.1324	22.8675
AKR7A2	159.116	166.969	133.893	129.627	117.207	118.038	146.214	150.038	122.613	118.598	198.605	69.247	118.187	119.448	114.95	127.605	138.409	125.379	153.568	124.039
AKR7A3	79.8765	77.0391	68.2406	74.8606	73.1007	69.7438	72.7046	69.9881	66.9541	69.3554	85.8528	67.769	85.4821	85.3586	91.6109	74.051	77.5439	76.8706	81.6732	75.8187
AKT1	116.566	114.623	101.097	109.463	113.517	129.874	96.0328	107.23	110.151	122.917	160.555	68.9171	156.609	155.739	153.475	116.883	160.825	140.948	152.572	170.604
AKT2	36.712	40.1267	44.2949	38.0021	37.8511	43.1164	39.4028	38.7919	51.1107	38.0539	39.742	39.4094	41.4758	39.4542	41.0623	40.593	46.6102	42.5659	42.2468	47.0664
AKT3	194.62	182.071	193.449	192.899	198.833	150.07	221.797	193.62	123.138	156.392	165.367	186.381	134.78	161.796	142.533	153.335	164.998	171.356	158.997	124.976
AKTIP	74.4027	80.5686	94.6643	74.7712	84.6634	84.5838	80.7363	79.0728	81.2152	83.4391	81.0501	79.2587	78.5924	73.622	76.4799	79.5196	75.5044	79.3286	79.9796	75.2581
AL109706	30.091	29.4197	29.5582	31.2085	31.9009	31.5011	28.405	28.0794	29.6755	29.1851	30.2121	30.1125	33.0137	29.7429	32.17	30.2848	30.9023	31.2323	29.3362	30.2672
AL590762.11	50.2516	41.6177	45.2129	53.0424	46.6037	41.7043	44.0287	45.0853	47.817	47.35	41.6046	37.1638	37.6828	51.2261	39.3211	51.0905	43.8308	41.5284	45.4896	39.5508
AL928768.3	468.55	840.241	637.681	970.27	673.755	632.454	922.056	750.383	754.063	739.971	1776.6	435.526	1034.41	2340.66	975.94	755.34	1932.82	2391.63	1671.7	1750.93
ALAD	138.606	149.909	157.931	161.242	177.989	140.449	184.919	162.207	155.832	149.761	127.651	140.909	159.051	143.031	143.038	153.834	128.065	129.579	152.001	145.875
ALAS1	79.5413	79.1954	80.7239	84.2833	78.4013	83.0969	78.5375	88.7184	63.4026	66.9933	67.1833	74.8481	61.5846	68.1384	68.2858	65.2341	64.8216	76.1223	60.9286	75.7776
ALAS2	52.7073	55.1424	50.295	52.0541	64.8876	60.1433	51.0411	52.336	67.8501	53.2694	55.4987	53.1527	67.1419	60.4284	70.1564	56.3753	53.9232	61.0782	47.415	59.8789
ALB	24.848	27.6207	28.4835	25.5636	26.1866	26.2832	25.6553	24.8547	29.5416	25.572	25.968	32.0977	28.8722	26.2033	31.0369	30.1901	25.6409	27.3135	29.1879	28.9869
ALCAM	65.1304	57.4539	39.8805	42.1521	47.2761	52.8806	52.3659	68.8221	44.5095	56.2424	40.593	49.0604	42.029	44.7148	41.0352	41.4308	49.0515	41.9644	48.6861	38.7738
ALDH18A1	218.969	197.897	227.652	238.453	229.172	192.257	226.804	223.802	219.749	220.294	239.191	188.159	267.918	190.505	194.95	242.997	260.435	205.142	220.919	291.704
ALDH1A1	26.7345	26.4849	29.157	26.1344	27.9383	26.4273	27.2102	28.1417	25.2318	26.9666	26.5866	26.2647	28.3912	25.8504	31.8086	26.1012	25.908	25.1024	25.5462	29.436
ALDH1A2	58.1543	55.5649	57.5916	51.678	58.3552	57.5782	53.0554	45.0745	68.4561	57.8286	51.9139	73.0063	62.1184	57.7003	73.4823	58.8773	51.6714	53.6944	46.5409	53.4698
ALDH1A3	27.3323	27.5637	27.5339	27.9951	26.1359	28.3907	28.2955	27.6864	28.5691	29.126	27.8784	30.9438	27.4997	30.1125	28.0953	28.791	30.1123	27.4052	26.2888	28.6023
ALDH1B1	76.6419	70.1461	70.9806	69.4712	68.0389	73.978	65.8825	64.892	71.2696	60.2556	73.4992	62.7973	76.4955	72.2861	74.3628	62.1772	67.7805	75.528	70.4058	68.8757
ALDH1L1	60.2619	55.0985	55.5218	48.8344	58.3926	48.1963	53.244	55.6527	55.3847	57.0961	67.8817	51.4651	58.8756	44.4761	56.724	63.4961	55.2221	42.0854	48.6138	54.5807
ALDH2	99.4523	118.387	116.431	115.357	139.114	104.936	106.377	117.086	131.853	140.74	144.312	105.892	162.629	125.047	170.408	149.532	144.452	140.823	148.925	134.662
ALDH3A1	49.765	42.6116	49.6182	36.9979	51.2828	42.5766	44.125	47.1897	46.711	42.905	45.7235	50.4341	47.123	48.8366	55.9894	52.9879	39.6026	44.0878	40.205	48.6436
ALDH3A2	143.389	183.094	174.063	150.125	114.766	148.689	162.172	137.505	142.445	115.934	133.558	138.847	138.937	173.97	118.412	128.862	151.295	179.78	127.531	146.205
ALDH3B1	52.365	60.4189	62.146	54.4927	60.0455	56.766	54.2646	49.4424	56.4218	59.3331	54.3998	61.4649	61.9945	54.7369	64.9847	61.9176	66.8481	60.6733	57.7538	63.7366
ALDH3B2	28.9426	28.5207	27.1961	26.9842	27.3876	29.5298	27.9405	27.3368	28.2213	29.4259	28.9763	26.3548	27.0394	28.9067	29.4873	31.9615	27.6464	28.6115	26.5605	27.8072
ALDH4A1	62.0126	57.5987	66.4318	56.1733	61.622	69.2468	62.7622	61.8822	59.9137	59.9345	60.7519	56.3238	66.8844	56.8401	50.325	60.2248	59.6487	52.9227	56.6056	55.8537
ALDH5A1	116.422	157.054	109.559	129.187	150.466	126.732	101.303	129.905	84.3435	135.81	183.907	125.486	110.231	102.718	88.1462	95.6148	118.381	107.357	127.513	126.652
ALDH6A1	49.765	41.0026	43.132	49.0593	45.9751	44.9634	40.1359	41.9077	43.7556	42.165	44.269	48.7426	44.578	46.5282	43.7649	48.065	47.0202	45.2148	40.8275	42.083
ALDH7A1	29.0922	30.0881	31.9483	29.6345	31.3194	29.4516	29.4859	29.482	31.7455	31.8972	31.4223	31.8825	28.6427	30.9412	32.047	32.4075	27.6087	27.5259	28.5593	32.3077
ALDH8A1	26.4064	28.0048	28.7384	29.1777	25.9582	28.5404	25.9352	27.5026	27.8458	31.1	26.9841	31.7926	26.2057	30.6176	30.8556	26.2926	27.267	30.0972	27.4091	29.2231
ALDH9A1	478.129	497.878	493.275	477.171	437.844	443.145	528.65	569.126	536.792	574.411	670.01	425.642	669.225	596.62	831.788	570.978	676.171	631.122	680.141	500.231
ALDOA	1317.71	1302.8	1335.22	1181.99	1162.26	1186.4	1208.97	1073.28	1112.67	1137.34	1653.12	710.421	1585.32	1527.61	1720.12	1348.1	1628.94	1501.69	1576.68	1689.82
ALDOAP2	32.2565	26.5991	32.8973	27.5807	26.6435	30.3067	30.6674	28.5382	28.3083	27.9674	30.8444	32.9269	34.1987	30.5974	28.6374	29.0676	29.0509	32.3634	31.9998	34.1271
ALDOB	22.5203	20.7586	20.2569	20.4199	20.9808	19.7869	20.9387	19.4771	21.084	21.3639	19.7647	21.7177	22.3245	20.5722	20.6516	20.6883	21.2031	20.462	21.6024	21.8048
ALDOC	230.445	169.981	209.319	171.265	242.129	197.181	211.419	191.816	224.884	204.548	206.936	164.583	267.906	176.508	190.411	176.206	200.108	174.561	198.436	175.077
ALG11	239.815	371.838	264.758	314.268	261.258	246.279	305.438	281.699	245.88	300.221	228.3	195.904	184.004	249.932	191.336	260.627	184.531	203.967	227.358	263.57
ALG12	76.6774	87.4138	104.659	80.7804	77.3836	98.0425	77.8432	84.4854	92.3187	76.1947	95.4967	79.4878	89.2269	102.272	111.83	101.789	96.8317	97.1802	92.6226	113.682
ALG13	193.299	234.625	227.795	208.727	144.104	239.252	256.87	228.516	129.081	234.61	204.011	167.401	97.003	167.364	102.278	136.062	101.691	129.378	147.921	146.822
ALG3	186.844	178.77	193.798	153.614	174.173	173.658	144.588	159.225	182.208	144.568	157.738	137.798	192.129	167.197	183.395	166.537	176.986	168.714	182.894	179.206
ALG5	401.693	410.321	326.31	349.174	349.053	409.722	421.787	466.062	301.405	409.415	340.463	392.015	209.125	352.819	289.27	305.156	317.731	469.863	334.164	382.036
ALG6	173.511	277.999	193.616	242.212	206.965	194.135	283.413	234.817	205.453	225.531	216.961	310.209	272.024	205.622	167.355	214.125	219.876	252.644	189.139	202.323
ALG8	170.923	218.395	191.466	214.604	153.587	189.346	183.8	206.562	148.092	188.295	182.171	279.152	175.028	170.415	147.876	196.77	176.097	191.567	171.78	144.771
ALG9	75.1588	78.5505	80.2736	71.3006	78.2025	71.7199	70.8276	74.4132	82.1132	79.5204	81.9685	76.7542	81.405	85.4881	81.9237	87.4953	73.4099	79.9918	80.7371	79.0486
ALK	26.6839	29.0779	29.9301	27.8547	27.4262	28.5692	26.7637	28.0082	26.9653	25.0913	29.4232	29.6756	26.6283	32.1189	29.3615	31.0635	27.8649	31.0986	28.6257	32.0052
ALKBH1	242.872	345.141	379.511	333.362	375.987	294.491	359.997	314.061	390.492	338.491	273.858	321.19	332.43	248.85	328.83	309.243	254.484	298.31	264.302	293.723
ALKBH4	42.7099	40.8339	41.4459	38.4524	47.8602	42.6993	41.364	40.4895	44.6241	40.8686	45.2045	42.8451	44.9326	44.4477	53.3321	48.9522	45.7404	38.8519	49.4821	44.9286
ALLC	77.1308	74.9048	67.8576	74.3689	71.7507	80.3843	65.1505	77.0044	85.5762	89.5518	88.0439	75.1145	83.2525	82.8523	81.6529	91.5028	84.4205	83.1687	76.9123	88.9145
ALMS1	31.6109	41.3544	36.5685	33.8789	33.6751	33.5593	35.0398	38.7685	36.5493	37.0593	36.3334	35.169	35.7803	32.1228	36.2042	37.6706	31.1842	32.1745	34.1054	30.2328
ALOX12	51.3068	49.1832	50.052	47.4268	48.0701	45.8356	50.6613	47.817	46.9863	45.7389	46.7006	51.0546	53.3798	55.3368	56.8031	46.7251	52.5415	47.2274	47.3596	53.9393
ALOX12B	45.9684	46.0315	51.8658	45.4812	48.8523	48.4785	41.8874	46.3965	54.591	46.0127	48.8131	49.9069	55.8762	51.3481	61.604	53.2468	46.6537	48.5605	53.0464	52.5247
ALOX12P2	165.41	179.388	188.911	156.39	210.032	186.544	161.274	196.293	191.125	143.59	185.709	174.941	200.081	183.557	195.361	187.224	189.286	192.529	179.105	175.183
ALOX15	43.0919	43.54	44.5354	42.0496	45.3371	47.8982	42.548	43.935	47.3941	42.3078	42.0702	47.3311	48.3291	43.0134	47.6718	42.9334	45.5933	41.1944	41.2162	44.7263
ALOX15B	77.6925	77.3498	75.0878	71.4462	70.5431	90.2773	69.4289	72.8038	91.3013	79.4351	83.8377	95.3653	89.4442	93.9755	93.3404	74.8648	86.1865	86.2066	81.7482	90.2892
ALOX5	291.412	250.515	330.773	238.327	211.755	253.24	272.457	259.923	206.085	253.088	296.643	101.773	225.714	220.395	223.755	230.468	232.194	214.005	346.727	261.02
ALOX5AP	954.805	1404.3	1449.7	1016.69	1150.14	1234.55	1180.15	1139.58	1125.39	1424.06	1059.69	1427.53	1189.54	908.679	1071.16	1317.43	1021.32	992.419	1168.9	949.563
ALOXE3	80.3768	71.281	74.4085	77.6863	78.2323	84.1065	74.2052	67.0725	75.5794	78.3837	84.21	121.097	81.1021	79.6193	89.2061	79.1565	95.0278	86.9498	77.3083	91.9895
ALPI	46.3611	52.133	45.7379	48.3287	59.6122	50.6363	48.8715	45.3625	53.9397	45.7184	47.0286	48.8613	47.4055	45.1629	48.6392	50.8414	53.7349	46.7055	38.8431	53.611
ALPK1	80.0656	97.1643	88.7398	79.2545	107.097	81.7404	88.4671	84.8449	97.1883	81.3838	103.039	95.3101	85.5234	91.2089	103.192	90.7991	93.6057	85.8098	92.7262	89.6755
ALPK3	37.1867	40.7477	41.1388	34.1934	42.515	37.555	35.7111	43.7395	37.9696	43.4457	44.7219	43.2425	43.7073	43.9745	44.2382	42.091	41.2462	42.3156	44.2827	39.9932
ALPL	42.5947	37.0751	36.5886	35.0188	39.8027	38.2687	33.7955	34.5823	41.1029	37.5854	39.7946	41.7869	43.3401	37.8987	41.3468	39.0273	40.1054	35.508	36.9218	40.5892
ALPP	71.5936	65.7717	59.7713	65.3729	72.365	63.3641	60.1906	71.9147	70.0941	54.6322	56.359	55.8792	70.4348	69.7574	57.159	60.3677	71.9929	61.9494	59.3263	63.7885
ALPPL2	54.1057	46.4898	49.9359	55.8326	54.9746	47.3538	50.6726	46.7082	50.9477	46.6238	41.3607	38.5744	53.0624	43.5109	56.1609	51.5263	48.2262	45.3883	45.9257	53.7072
ALS2CL	363.863	304.304	275.918	337.509	339.831	335.786	266.887	286.417	395.412	259.817	295.854	255.475	291.594	302.092	336.086	215.216	350.167	294.234	254.729	273.026
ALX1	46.4137	45.7329	50.8172	45.4592	42.6907	46.5936	50.8995	43.9857	55.7458	45.425	45.4717	54.4464	45.3901	42.986	43.7048	45.1722	49.5363	48.4908	46.1941	42.7559
ALX3	68.6314	65.4051	60.9373	61.6479	74.6555	68.0888	55.0413	63.6009	75.153	50.7906	66.3151	69.696	70.768	65.4565	70.7311	75.3816	60.1789	70.6578	65.1133	58.588
ALX4	45.6751	41.5147	53.9364	43.1849	46.0686	45.4665	47.5825	43.3356	44.3081	41.1477	49.712	44.7389	45.5041	45.3102	44.402	46.8002	42.5285	39.0694	41.4091	45.3303
AMACR	28.3404	28.041	27.9956	27.8481	29.9168	27.0334	29.1483	27.4433	31.1612	36.8938	28.2071	29.9231	31.5594	26.7569	29.5878	27.2502	29.0131	30.6015	28.8329	29.6359
AMBN	58.3568	62.7826	58.1223	61.8742	55.9128	57.4387	57.4545	58.0648	66.8886	59.0779	71.3216	108.931	93.6856	70.1748	80.7473	72.5252	79.8939	65.2477	62.6037	70.1681
AMBP	41.7928	43.6514	44.0013	44.4941	46.2498	43.047	45.428	38.589	45.604	49.4722	45.6191	46.3301	47.5569	46.9422	52.1603	48.0244	45.2875	44.9066	42.8828	52.1772
AMBRA1	160.897	168.094	159.912	204.375	172.71	157.588	172.264	158.169	196.618	184.761	179.721	149.785	185.266	197.895	170.933	188.501	178.827	169.294	183.521	193.932
AMD1	247.698	319.643	275.242	329.512	201.944	284.798	364.765	353.351	260.433	353.428	228.33	354.296	219.19	209.878	146.259	310.948	154.899	241.903	225.782	197.511
AMDHD2	62.3012	53.5906	56.8301	48.7394	63.7014	54.528	54.5847	52.6731	60.8097	53.6597	55.3083	42.6164	52.4272	46.856	60.5038	50.6178	54.6218	55.5124	52.6808	55.3021
AMELX	32.6785	30.6387	34.9883	30.8662	32.3821	31.4094	28.4874	28.0788	31.1334	32.0936	29.397	31.8484	31.0221	31.4063	32.9429	29.2282	29.2426	28.0851	27.6901	31.7857
AMELY	82.6896	73.187	81.9009	74.0163	85.7747	74.8422	78.1398	72.4299	82.909	77.8086	80.9558	85.6623	76.8691	84.2205	84.7469	77.7156	83.9779	83.5907	78.5715	82.8211
AMFR	280.827	133.879	65.1682	92.5375	69.4832	75.5188	151.933	92.966	80.5871	171.995	95.5104	125.289	281.592	86.5605	159.312	83.5839	170.693	89.865	259.588	96.1902
AMH	58.851	42.4511	56.7521	56.0982	56.4305	53.8257	53.2846	45.0806	64.054	55.7748	47.9473	54.3204	58.3493	56.7198	67.3018	61.6818	50.6613	49.9191	54.044	50.2773
AMHR2	153.662	110.289	125.642	125.476	143.017	140.525	119.644	127.55	136.806	123.628	127.842	159.491	145.626	142.552	144.035	134.93	149.574	133.554	143.773	135.67
AMIGO2	88.784	122.892	88.8439	141.45	118.582	78.9855	133.34	105.556	100.236	106.099	75.917	109.065	127.891	89.5188	77.0395	89.0271	71.9258	73.8255	81.9797	65.5376
AMIGO3	105.168	114.395	106.444	95.5741	123.878	108.574	101.794	116.567	99.1683	101.498	92.6455	104.079	123.337	118.364	145.095	108.28	111.393	132.225	109.527	129.815
AMMECR1	80.5397	111.57	87.2134	111.928	110.088	95.6797	86.5717	106.438	94.983	112.933	94.0491	115.558	99.8925	86.1114	84.633	91.156	85.0891	96.3854	80.2013	78.6343
AMN	81.082	81.4081	87.4083	73.2006	80.9241	82.9534	73.7734	68.7114	83.9574	73.0218	73.5928	79.2504	87.2927	67.1044	92.0526	93.4418	69.9793	82.0296	76.1501	78.5141
AMOT	51.34	55.6698	45.703	52.4624	50.2262	57.3065	47.2036	49.042	54.4295	51.0776	40.2485	57.0689	65.0063	52.347	52.1807	54.3148	49.1465	50.9363	49.221	51.0582
AMOTL2	41.9468	39.2091	45.2444	38.7426	41.5604	38.8794	40.3244	41.9565	42.3424	42.3435	40.6138	39.0512	44.4817	38.3817	39.3692	43.7349	37.7147	39.2993	39.5937	41.6007
AMPD1	41.6318	31.1717	32.0765	35.1113	36.9176	34.3952	29.2513	30.8142	33.8002	31.8094	32.8783	32.9088	35.3712	41.1257	36.1922	39.1957	39.8592	33.0664	34.6244	35.2919
AMPD2	200.628	182.502	159.906	167.558	148.333	165.669	157.154	155.984	127.35	158.817	169.152	154.821	163.192	183.152	147.871	200.933	173.389	156.124	187.592	161.968
AMPD3	340.369	334.707	275.399	379.904	304.463	283.316	392.388	320.413	339.686	337.647	323.397	343.526	287.769	316.762	348.008	418.889	352.702	336.021	409.505	360.934
AMPH	52.9903	51.2337	45.76	48.1728	56.8966	43.8852	53.8961	48.8022	50.9556	49.0121	52.0298	58.1618	45.9414	53.9413	48.8859	47.0482	53.7098	48.335	45.1773	50.3786
AMT	287.19	319.768	308.298	290.483	233.585	284.458	245.676	278.773	301.8	223.724	276.974	229.936	314.492	309.336	313.387	257.053	282.084	259.821	262.543	315.695
AMZ2	532.37	566.681	633.805	544.622	521.449	578.553	676.608	510.851	551.721	649.096	496.236	425.343	490.045	543.916	461.239	574.427	511.628	499.714	476.519	507.105
ANAPC1	261.775	308.809	338.286	303.437	304.936	299.27	325.375	280.826	380.869	335.944	306.947	356.572	316.713	284.069	342.26	325.329	269.233	266.447	259.419	274.271
ANAPC10	74.3883	77.3933	73.9921	75.2627	81.3878	81.2826	91.9516	113.654	74.3228	96.6231	83.2719	73.9892	59.4012	62.8457	62.7794	68.6636	68.9431	65.8	81.7463	52.7629
ANAPC13	612.169	669.403	660.211	798.319	673.364	662.825	773.353	665.925	667.719	800.519	650.052	738.432	756.076	606.079	705.624	751.438	657.329	566.968	665.91	620.108
ANAPC15	157.978	154.057	117.78	149.339	162.653	168.416	148.641	156.28	136.515	164.791	144.84	115.816	134.975	149.84	133.933	129.979	151.986	135.416	142.171	181.454
ANAPC2	158.551	127.149	167.641	123.672	122.29	135.57	121.539	112.913	153.631	133.329	157.599	86.855	157.992	164.73	155.031	136.434	163.365	165.803	190.504	195.836
ANAPC5	901.082	730.923	778.605	803.806	828.303	908.097	859.376	806.506	617.389	920.635	765.753	683.453	638.714	874.275	747.203	958.185	734.263	806.913	788.534	801.175
ANG	59.9413	48.7573	43.1055	53.9682	50.4046	64.1627	51.3202	55.3062	52.5224	48.2136	48.3592	58.0538	47.4205	48.6427	60.4269	54.6368	55.4431	49.7081	56.4987	64.062
ANGEL1	141.772	138.481	159.732	140.695	173.39	149.89	152.86	156.218	195.422	150.642	186.489	138.613	184.564	147.505	172.812	162.087	148.077	148.364	155.574	160.851
ANGEL2	44.3351	44.5808	39.4188	45.8647	47.6792	45.9579	39.2025	47.2754	48.0471	42.0683	51.056	52.483	44.9349	54.9133	43.4821	47.2079	49.063	46.7616	43.3241	51.057
ANGPT1	45.6474	50.739	51.3777	52.8727	46.0993	47.0844	52.3674	49.5056	51.2588	53.6876	50.5672	55.2039	56.8744	59.2291	53.1713	49.2897	51.3418	46.9492	47.3827	50.1475
ANGPT2	30.5909	27.6821	25.627	28.879	28.5928	26.5399	27.6547	26.4599	31.2412	29.7095	28.5881	28.1395	31.3116	31.1369	27.3099	26.9739	29.5044	27.39	28.2069	28.9333
ANGPT4	108.176	100.776	102.138	118.419	128.293	122.971	88.7839	125.177	101.825	104.625	105.643	83.03	116.259	109.296	114.32	110.747	106.944	97.0302	96.263	120.919
ANGPTL2	99.9474	88.8962	80.2035	90.965	92.5552	96.7496	94.9725	87.8962	97.4583	89.4733	97.8163	92.1762	105.551	106.631	89.2898	96.7495	108.208	89.8797	98.9641	96.5806
ANGPTL3	25.3526	26.4035	28.7374	28.3873	26.9089	28.0444	26.6708	26.7398	31.9301	24.9325	28.6907	29.9237	32.035	27.6446	27.1757	27.1514	28.6975	26.4561	25.908	25.0118
ANGPTL4	49.7037	55.8436	61.8704	55.2423	50.8611	53.7856	55.7907	46.7726	55.7261	60.4247	49.0886	50.2039	62.0016	48.4992	54.4841	53.2813	52.4893	43.6246	56.1618	59.7963
ANGPTL7	47.4168	47.2721	43.3863	43.4109	45.516	45.4986	38.1796	42.7845	43.7699	48.841	42.621	44.1268	60.1364	44.7403	44.8452	47.3292	41.6274	43.8306	46.9461	46.9499
ANK1	50.666	40.682	50.4549	43.2178	50.6989	48.0569	52.6713	46.8525	55.7804	51.0211	46.2464	54.071	57.1925	49.6321	45.1661	54.3195	51.1113	43.645	49.7376	46.1474
ANK2	28.6773	26.5325	27.6958	28.2881	28.2162	25.3907	24.9959	25.9003	29.3696	24.9067	26.865	25.9132	24.9922	26.0588	24.8264	26.1959	25.4926	26.4533	25.5239	25.2205
ANK3	52.2543	41.8396	56.063	57.6886	119.908	34.7498	57.4172	56.459	51.6819	42.1928	36.9917	40.3197	38.3684	40.4703	40.3061	32.2988	58.1129	44.3658	52.9898	44.3481
ANKEF1	40.3178	41.9816	40.5036	43.1054	38.6609	39.2742	43.2115	43.2243	39.7131	40.8066	43.5641	43.1154	43.9774	46.5457	48.7966	42.6092	43.8117	47.1191	44.2703	51.311
ANKFY1	76.2636	83.0234	79.8902	76.8213	73.8285	72.3959	81.0708	74.2467	72.7653	77.1327	79.8341	59.7577	71.5576	75.1332	71.5461	62.1587	72.0186	72.1958	86.4409	62.6818
ANKH	40.8553	40.1589	39.77	41.4145	40.6682	39.7739	35.8991	38.6965	43.1847	44.3994	36.1927	45.4935	40.9501	37.5846	40.2957	40.9742	37.8033	36.6393	38.2634	37.8947
ANKHD1	396.248	503.165	502.394	427.956	485.695	415.043	444.565	462.988	388.483	484.954	503.861	487.274	437.149	442.016	415.204	536.902	414.182	437.983	448.739	442.076
ANKHD1-EIF4EBP3	460.747	460.736	420.053	459.584	400.116	454.284	506.728	479.71	420.403	432.616	524.203	417.713	441.205	498.775	433.551	461.018	400.669	439.077	492.077	429.318
ANKLE2	51.0738	65.8055	62.3444	82.2929	53.4232	68.0958	84.3284	82.2432	59.6545	54.7532	58.5041	62.7337	58.215	58.4706	53.5912	54.2166	70.656	57.9118	64.0421	52.9886
ANKMY1	48.7572	43.8533	49.1172	45.4708	49.9874	49.5214	49.1197	44.4916	46.6277	47.6678	51.2378	50.4899	40.1213	51.6469	50.2871	51.4011	48.1927	43.7159	47.9231	50.5969
ANKMY2	220.412	210.528	159.766	178.917	152.344	180.934	179.77	181.718	186.672	166.238	184.894	163.409	161.203	153.63	140.45	169.493	139.85	152.446	203.169	133.315
ANKRA2	179.301	223.327	179.401	214.527	185.688	160.408	207.471	215.329	226.616	194.93	169.945	200.365	145.142	161.072	128.187	159.978	163.648	152.382	176.393	162.199
ANKRD1	34.2521	34.2414	33.5378	36.4476	36.6091	33.8141	33.9379	31.8824	40.0059	36.5965	35.9264	36.4386	36.8549	36.8883	35.2559	34.2748	31.2576	32.0054	35.128	34.2711
ANKRD10	434.124	558.837	443.253	535.073	450.391	503.01	573.82	506.299	462.487	486.8	499.221	419.702	447.715	465.561	525.588	396.244	419.786	490.536	556.678	383.731
ANKRD10-IT1	656.559	615.932	674.812	516.8	621.802	646.184	445.809	633.477	559.973	442.271	708.244	721.714	515.399	628.462	719.427	661.871	684.461	551.221	570.529	491.371
ANKRD11	102.427	96.4874	129.905	87.0202	95.6067	115.201	113.187	100.351	105.289	93.0399	125.587	100.226	104.702	130.334	134.248	107.553	137.098	133.449	129.722	118.271
ANKRD12	197.769	290.338	336.261	301.768	307.425	252.599	308.522	294.855	229.794	253.491	198.352	414.708	170.361	251.75	235.896	237.588	175.913	244.768	241.897	192.99
ANKRD17	139.927	152.238	111.573	138.977	102.875	121.156	131.778	138.838	160.541	122.093	133.589	150.454	123.43	114.002	121.551	138.831	133.224	144.13	166.561	109.883
ANKRD2	45.8218	46.7471	48.3176	38.8467	47.4668	45.6525	36.4704	43.3833	46.438	42.9756	44.1588	49.6768	55.618	41.6884	43.6452	59.3946	46.0036	44.8384	46.7322	48.1621
ANKRD26	29.6975	33.4302	30.0984	32.3418	36.7911	32.0942	28.5382	37.0648	42.8514	33.409	32.1706	33.5684	30.9083	37.3547	32.6492	37.4605	38.1926	36.3627	34.7846	32.7079
ANKRD27	118.981	139.489	107.452	158.407	143.313	139.857	136.318	143.166	111.865	138.968	120.279	77.3127	125.249	95.7091	139.893	102.818	112.146	117.689	147.667	86.4607
ANKRD28	127.478	166.263	139.921	171.23	191.346	127.846	154.247	162.191	179.734	144.109	153.178	209.623	199.161	177.384	189.271	183.826	128.793	151.601	137.507	170.079
ANKRD34C	31.8259	30.9663	31.776	33.6896	34.2761	33.5237	35.1186	33.3731	33.8535	34.9651	32.8225	35.6884	35.775	36.1062	37.2235	36.0632	35.5986	34.8911	35.7933	31.7474
ANKRD36	26.8978	24.9252	24.9335	25.2348	25.312	28.712	24.4375	27.3661	23.4789	23.9833	27.3304	25.9209	23.4767	24.1027	25.5558	25.2547	25.7168	32.4853	29.9023	27.3152
ANKRD36B	57.7994	54.8193	57.0263	54.4983	70.069	60.3285	49.1976	63.1164	44.6535	48.6387	64.1864	50.8122	39.8887	53.2456	62.1879	45.583	61.069	56.5377	53.5814	51.3346
ANKRD36BP2	22.9071	22.6319	24.8171	23.0173	22.878	23.8965	23.6015	22.6489	24.6428	22.2707	23.1129	23.5287	22.9719	23.2781	24.8247	24.2985	23.5192	23.6837	24.1893	24.4692
ANKRD40	83.3263	78.7086	80.8224	92.4125	70.7674	85.5542	79.6123	84.3258	77.1202	81.8299	81.1373	77.0186	80.2358	77.8883	75.7891	83.826	83.4596	90.132	83.926	78.1366
ANKRD46	58.5658	93.9099	78.6656	97.1918	87.3933	76.3321	104.474	88.7886	70.8787	88.3716	68.0022	83.988	73.4782	72.993	62.6725	63.3091	66.2317	73.436	69.5176	76.3547
ANKRD49	646.916	909.474	665.031	685.97	760.01	636.068	749.792	690.375	748.335	672.022	534.927	1170.91	729.228	625.991	619.999	589.444	652.301	648.455	596.906	539.973
ANKRD53	31.7554	30.6638	32.9267	33.4079	32.1307	32.4015	32.2911	29.1945	32.7261	27.7056	28.3224	31.973	33.8899	27.2612	32.0932	30.1345	29.8836	30.9356	29.2299	35.6035
ANKRD55	44.2391	45.4707	46.5266	43.4489	48.7075	47.1103	41.1872	46.7602	51.7945	42.5891	46.9614	56.8829	51.5671	44.6233	59.2333	46.9334	49.9029	43.9413	41.0343	47.5035
ANKRD6	27.0887	27.7528	28.3151	29.3411	32.6051	28.0949	27.782	27.7581	31.4078	28.4626	29.6996	30.2211	29.4417	27.1965	30.8744	28.1398	28.5468	27.4919	28.0264	26.7212
ANKRD7	24.4003	26.0286	26.4177	24.6705	27.6338	27.0295	25.1394	25.5957	27.8979	24.584	26.857	28.8211	28.4756	27.0876	29.241	27.6575	29.2169	24.9395	25.781	26.8412
ANKS1A	54.7496	51.3632	51.5438	47.9177	58.101	52.1494	56.0257	49.6789	47.8964	56.1121	46.9418	58.3133	43.5858	52.2161	47.7396	51.2639	47.17	44.6625	43.1241	41.6208
ANKS1B	32.4971	33.9787	33.0663	34.5764	34.5867	35.3676	37.7648	33.7223	36.6905	34.8623	33.7443	30.3183	39.2924	35.5582	33.7857	35.3756	33.1381	36.0993	35.1908	35.634
ANKZF1	232.888	248.958	248.978	200.893	207.197	260.18	208.948	247.594	256.674	215.674	192.334	196.812	216.063	204.993	241.012	245.329	224.659	212.95	274.119	190.081
ANO1	27.2154	24.5323	25.7361	24.0678	24.233	25.3514	24.3779	24.3219	26.6548	26.6589	24.4594	28.001	23.7888	24.5452	27.2933	26.7275	25.0611	24.5416	25.5631	25.4559
ANO10	53.0522	61.0172	49.6049	58.8799	64.0953	57.5216	57.0363	56.5187	64.3185	59.0762	55.6492	63.909	57.0919	52.8796	53.6757	57.6537	54.0687	55.9666	55.5812	66.3055
ANO2	40.5515	40.9619	38.6289	41.1941	37.3282	41.2316	37.6965	40.1524	42.0274	36.4221	36.509	39.8947	41.9488	42.5816	38.4134	43.238	38.7706	40.6034	42.5754	40.0499
ANO3	31.0908	33.0671	31.7803	30.6787	39.5221	30.8382	31.4339	32.2376	32.3755	30.9671	31.9606	35.4983	30.6779	32.6637	33.2054	32.5184	34.3573	33.6558	29.898	30.8761
ANP32A	133.621	139.897	135.456	114.07	109.028	155.823	146.118	159.136	123.899	159.843	156.18	113.451	93.0638	108.043	104.14	132.477	81.6893	114.921	139.127	113.869
ANP32A-IT1	27.4557	28.244	25.2073	27.2441	26.6632	26.7454	28.4157	26.1794	27.1371	25.6572	27.7867	30.6568	24.9886	31.427	27.8355	24.104	29.3086	27.4372	31.4684	26.0653
ANP32B	890.153	958.313	961.805	1049.47	1041.62	979.656	1075.24	1061.94	773.422	1004.98	987.656	604.673	676.226	973.118	656.702	885.546	1143.63	1103.11	1198.31	883.302
ANP32C	35.5632	37.1409	39.8238	36.6838	33.9899	38.3655	37.637	37.598	37.1921	36.6723	40.7782	36.5866	41.6481	41.4121	42.8832	38.3786	44.104	40.0194	42.6421	42.8143
ANP32D	29.1433	25.5054	27.9928	24.4975	28.6827	26.3493	26.9961	28.4662	31.4851	27.5766	30.1885	37.8171	30.9398	29.7151	31.2398	28.8884	28.6438	28.3353	27.9943	30.6559
ANP32E	101.491	87.1722	89.8247	114.191	81.2669	114.906	87.8112	110.733	90.5456	109.633	109.405	112.981	88.3558	88.8603	82.3867	112.287	92.179	116.413	106.976	94.7263
ANPEP	37.2902	30.1844	32.1835	33.5958	36.6753	30.9686	30.6199	30.5049	35.0728	32.0149	30.4349	31.0521	37.8325	33.3895	38.7049	34.9068	34.5605	34.542	28.2691	34.8488
ANTXR1	27.1031	24.6725	25.8836	24.8571	25.2799	26.3897	24.7141	25.1192	27.1167	26.8078	27.0044	26.0754	25.7299	27.2914	26.2153	26.0795	25.5593	25.3097	25.778	28.107
ANXA1	40.1605	56.8425	61.4879	72.3301	54.5686	38.3483	45.2529	46.8103	36.4786	63.8749	58.3934	40.4167	73.2413	41.5454	113.552	49.4805	42.6242	46.9342	47.5271	45.2429
ANXA10	27.7186	30.4708	28.0242	30.7829	29.5292	33.5029	32.5447	30.371	30.9419	30.2845	30.7331	33.8302	34.7784	31.2253	26.9885	31.4112	30.1427	31.5068	30.851	27.3026
ANXA11	840.693	775.527	734.981	768.915	690.659	655.572	782.642	769.935	674.53	649.51	730.886	426.043	823.717	774.443	825.2	764.947	768.858	797.218	797.665	882.366
ANXA13	84.2464	95.0794	91.134	89.5662	90.6711	81.2784	83.6094	82.52	110.019	90.5911	92.2187	143.063	88.46	108.509	118.533	85.3728	85.5904	97.7704	89.0759	87.8327
ANXA2	1947.19	1330.27	1333.06	1821.18	1774.02	1261.04	1405.49	1348.19	1115.26	1215	1132.15	1474.39	1137.56	1700.93	1216.02	1159.45	1463.25	1279.92	1186.73	1410.24
ANXA2P1	39.7524	33.0774	38.8417	37.7495	33.0883	34.1035	36.9092	33.4929	36.8365	30.8761	36.3036	38.7155	34.0505	36.9861	36.5523	35.8806	33.4533	34.0276	33.6664	33.7257
ANXA2P2	597.637	365.976	438.819	498.762	526.539	357.811	369.681	409.997	406.117	378.502	360.608	377.913	398.856	429.385	404.552	328.819	420.613	400.94	332.059	375.367
ANXA2P3	62.7701	59.0999	56.4287	56.5399	59.3335	52.2873	64.8629	56.2065	49.0957	60.8101	58.5661	54.5611	57.3248	66.7427	58.4186	68.1648	59.646	58.4054	58.176	70.8429
ANXA3	24.9417	24.1367	22.0043	24.576	24.3337	24.7949	23.589	24.0071	23.8343	25.4682	24.0716	21.2778	23.3857	25.0326	24.7493	25.4534	22.6123	23.7641	23.9377	24.7858
ANXA4	733.334	657.859	503.872	565.17	520.971	778.103	610.288	501.133	407.245	778.45	404.193	352.415	384.486	591.286	743.042	672.325	871.116	479.911	431.258	714.83
ANXA5	285.528	312.085	199.041	218.691	213.017	186.233	254.668	239.581	176.199	239.161	272.179	175.505	287.315	267.372	295.949	192.88	292.414	279.409	267.896	290.892
ANXA6	725.711	622.145	803.734	541.568	470.888	628.475	596.288	735.532	764.307	412.77	986.91	317.424	1051.18	1009.49	664.182	720.468	1119.67	1154.94	872.251	1175.28
ANXA7	504.167	569.431	439.259	576.167	576.493	507.957	613.539	630.665	566.928	520.205	501.17	520.123	478.086	538.208	362.594	414.435	424.193	534.603	556.636	421.538
ANXA8	165.878	134.357	166.036	168.769	142.579	165.203	135.737	124.627	152.21	151.216	156.843	185.447	171.015	171.255	150.823	154.024	149.409	158.625	153.068	155.028
ANXA9	52.1088	44.9407	46.8497	53.5334	54.8471	45.3485	53.8677	53.7029	48.3151	51.5782	50.3885	39.9434	53.8056	55.6519	52.7705	58.4168	64.8252	66.8361	52.8717	58.085
AOAH	62.9738	58.5178	67.4776	68.4553	60.6124	59.4023	61.0165	54.8775	60.2271	76.2897	54.3128	50.1518	75.9262	58.74	86.7353	59.2329	64.4183	57.4258	56.6159	63.3684
AOC1	39.2644	38.1299	34.2857	39.3953	42.543	37.1608	35.4219	39.1211	36.9892	38.0715	34.4453	43.0196	45.366	38.6442	41.3003	47.0277	38.6823	36.5299	39.6298	38.4088
AOC2	38.835	38.2726	42.1259	44.2572	39.1642	43.1069	40.9484	37.0453	42.13	42.0721	43.7218	41.0262	44.4907	44.9509	42.5731	46.0638	45.3272	42.5619	42.1504	41.8543
AOC3	27.6401	28.0074	28.8603	31.1082	29.9409	29.7959	29.1691	29.0404	30.2774	27.8956	31.1574	29.7505	32.5418	28.6656	32.5571	30.099	28.5468	28.9455	28.5696	30.894
AOC4P	107.106	111.83	124.235	129.291	111.227	107.917	116.008	95.3924	103.714	117.848	110.219	108.904	100.975	114.968	111.103	114.679	117.305	107.041	83.7172	115.587
AOX1	62.9149	64.4152	66.0059	67.7503	69.5602	71.5406	54.0689	62.9682	62.7287	63.5689	66.0336	65.2232	79.4805	71.1245	78.4484	81.256	66.9731	70.7253	65.476	75.671
AP001062.7	36.6137	37.8011	42.1531	36.7588	40.7073	31.8031	37.0306	35.5768	38.1651	39.2426	37.5534	33.3747	37.0317	37.6249	45.331	37.4954	37.1716	33.5703	40.1367	36.8518
AP1AR	28.4798	41.3229	28.6365	32.8147	29.3633	39.1318	30.9257	30.8984	31.9959	34.9782	39.7858	38.821	39.3342	28.4828	29.5219	30.2837	35.0705	36.8253	38.6826	28.3348
AP1B1	258.897	263.436	229.245	280.012	283.874	260.971	279.939	256.451	250.9	278.441	299.336	207.004	326.361	299.006	314.713	317.285	357.709	254.82	272.782	330.821
AP1G1	100.549	138.994	117.68	158.068	128.031	132.554	132.734	139.246	137.226	151.408	120.049	202.786	113.42	135.452	90.6897	130.686	143.834	130.897	121.719	128.726
AP1G2	585.191	463.955	602.246	488.458	504	542.679	498.098	509.723	473.216	482.865	578.025	307.925	505.739	724.994	546.759	575.198	745.518	547.208	649.253	737.495
AP1M2	109.851	117.154	106.374	100.028	113.247	112.46	97.75	101.368	127.187	98.8698	111.427	89.192	128.644	106.691	121.098	109.422	116.957	118.471	96.6597	112.018
AP1S1	44.3214	43.7623	41.2905	46.5186	39.8857	42.5679	40.6638	41.6219	42.4776	42.8235	36.0605	41.5654	41.732	38.4859	41.8104	39.2497	42.5806	40.6001	39.0483	43.3346
AP1S2	71.0288	62.6806	59.1685	82.0397	80.0457	68.6367	67.7706	66.037	78.6788	63.1234	55.7666	90.6225	68.1621	53.8442	68.2533	58.1435	53.4822	60.1388	59.9923	54.6091
AP2A2	209.144	200.144	197.696	192.373	198.127	219.78	213.18	190.323	238.812	190.519	264.451	137.265	270.415	263.181	201.863	212.361	284.884	263.764	281.235	250.972
AP2B1	236.618	144.655	179.317	228.486	187.16	175.318	173.189	294.897	241.616	140.208	340.798	180.258	133.638	226.894	235.802	323.103	152.355	239.852	142.059	227.32
AP2M1	642.551	596.371	613.354	538.759	622.842	595.542	570.403	611.451	662.227	582.925	564.185	302.026	647.642	582.441	660.575	524.461	600.526	588.311	615.319	584.935
AP2S1	416.243	294.661	395.417	329.206	379.838	316.346	363.403	323.037	398.215	324.246	343.758	344.193	371.607	358.022	375.148	350.224	411.074	366.606	358.361	383.438
AP3B1	65.0619	68.5152	61.5241	61.6357	56.7959	64.342	64.707	66.6543	56.9474	58.3943	60.3265	61.8676	57.5176	60.4652	56.2785	74.6102	62.518	60.2658	64.0018	63.7102
AP3B2	40.6012	40.9314	38.9628	49.6542	40.902	39.3023	43.5298	38.208	42.5783	37.4869	41.5468	51.0958	49.032	48.4635	43.0427	43.3168	47.4103	41.8457	43.1423	40.5816
AP3D1	575.007	617.331	577.316	497.031	594.861	618.528	543.719	541.682	643.488	575.655	623.542	476.503	517.7	635.461	677.035	608.934	594.466	569.286	622.806	614.401
AP3M2	137.548	122.63	113.297	130.177	126.016	109.718	110.188	126.049	122.205	136.757	116.196	126.84	125.849	126.074	137.792	143.067	127.827	121.549	133.517	100.994
AP3S1	622.24	499.515	593.448	568.052	516.217	543.162	576.375	618.394	530.898	541.676	558.428	428.229	483.316	508.738	466.056	489.253	519.415	559.857	606.151	521.865
AP3S2	41.1964	44.5231	41.4186	38.9379	44.342	41.3139	41.7282	38.3035	44.1569	37.5841	42.8598	46.3504	40.3469	38.4626	38.0135	42.2445	37.508	38.3704	38.6592	38.6598
AP4E1	30.4472	29.7831	27.7584	29.9187	27.9338	28.2558	28.2481	29.8153	30.3035	30.9693	31.0753	32.2707	31.6658	29.148	28.2924	27.5436	30.7485	31.0832	32.8384	30.0226
AP4M1	55.5568	69.1166	59.7023	61.8543	62.6476	59.3102	49.9652	59.9161	79.6086	71.6355	58.6306	53.7335	68.636	61.7241	53.8621	59.548	79.9109	56.5034	59.2807	58.8409
AP4S1	35.1683	38.8274	40.812	38.6088	36.682	38.1169	36.208	37.4735	38.7095	37.5581	37.7865	38.4223	36.646	40.3501	39.7554	36.7626	35.1872	35.0298	36.7747	39.1785
AP5M1	352.947	436.129	338.718	435.879	314.638	370.128	542.466	453.232	335.873	457.982	363.114	332.803	233.911	392.081	277.587	360.201	324.719	349.895	337.756	288.548
AP5S1	76.2857	73.4803	59.6549	64.5682	60.4648	75.6498	57.2834	65.5436	59.4774	73.6595	66.8001	75.3043	72.3925	66.0638	68.916	55.2188	67.9842	70.0008	64.2285	66.1764
AP5Z1	60.9558	70.1866	70.3049	57.1051	65.7421	59.3172	54.7928	56.5239	66.5184	67.0831	61.7247	50.6959	71.8719	65.6092	66.8773	64.3271	62.8813	65.3799	82.0666	68.4658
APAF1	56.2069	50.7887	41.8534	55.1783	57.5299	46.15	60.1401	60.1478	42.0263	52.526	55.1125	53.2957	40.8149	50.9117	38.6795	37.9443	41.9859	50.3786	51.0183	34.8073
APBA1	57.6739	50.113	56.3055	57.6352	56.127	56.2144	52.2475	48.8549	52.9925	55.0155	61.8403	61.5195	61.4437	66.0737	59.7799	54.8447	60.2552	61.8868	60.7716	55.9639
APBA2	218.849	201.372	202.319	199.565	248.204	229.508	197.704	209.706	217.419	221.184	193.514	222.494	206.539	246.199	199.842	182.673	210.645	189.362	170.601	195.612
APBA3	65.2062	87.9847	69.5195	67.1532	94.7362	73.3217	73.8935	66.1548	82.804	61.1822	81.4813	59.6012	80.5226	98.4276	100.149	72.3474	93.7713	75.073	76.7157	94.5368
APBB1	61.3058	63.6065	65.8625	57.6645	59.5312	58.5643	58.8751	56.0369	87.5519	63.4678	65.6338	65.7269	86.0026	68.1164	83.2198	73.9514	66.8034	73.7401	59.4063	73.9889
APBB1IP	121.507	105.341	106.406	105.569	113.439	124.771	118.018	105.574	134.274	117.05	113.752	113.694	118.78	109.015	122.649	121.012	214.974	131.224	153.692	150.193
APBB2	54.1904	55.1315	56.9496	59.8171	55.3837	56.7998	45.1461	55.5559	54.5864	50.0207	59.4997	52.308	56.1716	56.2883	59.8339	67.7338	66.5162	56.2072	54.2735	69.2892
APBB3	191.91	203.621	262.586	206.816	193.442	224.296	207.978	199.091	228.703	218.54	257.197	242.352	249.445	248.747	212.183	257.027	242.87	215.166	245.664	302.501
APC	51.128	69.7788	59.4049	61.466	53.8161	57.4472	72.6612	91.7457	49.9728	70.6718	54.8422	78.7431	49.385	54.4184	49.6729	76.9845	48.0257	49.118	62.5523	51.6213
APC2	76.6563	65.5914	77.4665	69.6703	74.6796	62.3501	69.0356	62.6874	76.6478	78.6777	59.4162	71.2736	81.4595	60.7086	88.6076	73.8466	58.6541	67.9004	77.4077	81.0901
APCS	52.8645	48.8863	54.9733	52.8636	56.4396	54.078	50.7408	52.1285	61.6996	54.3235	54.3098	49.1292	56.1591	52.4563	49.5453	55.1513	54.006	52.2761	49.0536	50.4455
APEH	301.185	240.667	256.114	223.616	261.852	261.371	224.238	258.228	270.462	221.106	296.87	148.4	274.059	312.204	227.284	277.49	291.943	259.514	274.499	326.541
APEX1	1477.01	1466.69	1668.59	1451.33	1315.24	1397.6	1575.67	1482.51	1596.26	1559.73	1508.92	1269.79	1596.53	1365.25	1667.1	1346.47	1298.66	1426.95	1466.69	1261.6
APEX2	67.3571	74.0371	79.0572	76.8988	77.9646	78.325	76.3765	79.034	79.6485	68.4161	79.1095	63.4439	82.0032	83.1923	80.7353	77.1896	88.8652	81.8792	74.5221	84.6787
APH1A	200.506	245.966	202.641	209.644	221.43	198.823	182.414	206.95	226.615	248.806	248.756	149.649	255.832	223.185	315.009	206.318	288.724	259.909	270.738	274.531
APH1B	142.234	135.806	153.116	147.444	158.306	113.956	143.182	116.913	174.314	140.584	139.855	167.903	143.057	130.14	156.215	154.073	140.171	143.991	141.425	119.307
API5	157.456	194.906	205.15	200.095	166.09	197.711	165.722	164.227	212.617	221.966	185.288	203.738	218.61	168.97	241.977	268.628	187.489	192.599	197.623	201.641
APIP	132.44	135.859	138.068	130.897	156.297	134.444	135.174	143.789	129.351	147.829	125.696	123.8	109.068	133.005	126.729	94.2799	123.429	116.633	124.865	118.559
APITD1	42.9974	39.0905	38.0156	40.5274	34.5972	41.3136	40.1623	38.3968	41.5087	37.4463	38.1185	45.32	37.9448	34.9149	37.7482	44.4155	36.5178	34.0614	38.4661	40.5091
APLNR	75.5939	61.4008	65.2699	63.1555	62.8777	57.9294	58.8769	61.1728	65.614	71.4849	61.6995	73.2734	65.614	71.2463	70.412	74.6579	72.3402	70.5642	58.364	72.3817
APLP1	56.7166	56.5703	64.489	57.5065	64.7109	56.4185	52.6695	59.0977	53.1152	66.695	68.2819	48.316	54.8765	59.2499	59.6625	73.4383	64.2472	51.9751	57.0746	59.6582
APLP2	501.81	783.461	730.162	777.211	395.928	776.447	786.91	549.987	748.27	978.204	844.198	671.182	1044.76	770.656	892.067	819.766	716.923	846.262	826.877	937.01
APMAP	148.817	127.54	148.529	129.794	114.475	115.474	125.705	119.225	126.115	133.434	121.103	110.904	140.56	139.774	127.409	108.761	147.084	114.409	129.584	128.797
APOA1	43.9664	39.3408	40.848	39.8834	40.9978	42.502	42.3806	36.7344	40.2089	38.8312	43.1391	32.7213	42.575	39.2351	43.1095	40.6846	43.8261	38.1761	37.7183	42.5974
APOA2	34.9978	34.5301	35.1544	33.0287	34.1391	32.4913	32.513	32.409	36.5108	28.3348	35.457	25.9264	34.7994	34.6477	35.4947	26.892	31.8897	32.5636	34.7699	34.6147
APOA4	90.0645	87.1573	74.862	90.8525	84.6045	82.2099	84.942	79.8541	77.6318	88.0762	81.5711	85.2745	79.8566	85.2163	97.2406	86.1813	81.0575	75.959	85.4011	78.32
APOB	47.5816	34.9581	39.025	37.5986	39.6078	43.7039	45.4703	42.1218	41.659	40.8561	40.2238	34.7336	38.1295	42.7473	38.3745	42.4809	36.5919	35.1639	44.0201	38.1574
APOBEC1	45.6862	42.6485	38.8785	41.8441	45.2672	46.1789	39.4577	38.9504	42.9956	38.553	43.0098	38.6351	43.7762	38.1898	45.4281	47.108	42.3034	42.96	41.537	39.9095
APOBEC2	87.2764	75.3444	97.4525	67.5229	77.2978	79.6711	77.4	68.6612	97.6391	82.44	80.7468	109.146	99.8156	89.0306	85.5075	104.297	77.617	84.8785	87.3572	87.5437
APOBEC3A	29.9367	29.6871	29.8466	32.9865	35.3802	29.1522	29.7826	28.1499	29.646	31.3749	27.9519	29.807	32.6503	24.6889	33.6266	29.5496	27.1456	27.6668	25.4759	30.0065
APOBEC3B	37.5257	36.2508	36.1679	38.8031	36.4267	58.3085	34.7781	52.9612	31.7946	36.6178	35.2815	39.8449	29.9224	34.5528	31.5833	37.1601	38.0101	85.1613	31.455	61.3143
APOBEC3C	297.216	250.221	364.763	341.79	377.535	417.588	442.982	373.852	326.594	327.957	382.311	309.907	309.616	304.118	329.386	281.244	279.795	329.174	239.613	350.709
APOBEC3F	40.4183	32.9431	44.1489	39.5934	44.9229	37.5756	41.7732	42.4814	37.7701	43.8069	35.1423	33.0051	39.274	39.1042	37.2005	39.8404	39.2555	37.4365	36.3366	38.3831
APOBEC3G	329.752	253.134	361.719	294.008	328.844	370.573	351.794	288.993	288.087	247.293	328.99	261.494	251.066	254.073	239.894	336.214	253.067	312.116	264.322	312.018
APOBR	62.5547	55.3554	55.629	58.9365	53.2899	58.0325	57.9224	56.7775	51.5291	53.5317	55.088	46.145	46.9841	55.4207	67.2157	49.9401	55.2311	50.0392	53.128	56.7185
APOC1	80.4276	86.8759	66.7503	70.2614	76.3414	75.1108	89.4667	62.5099	80.4582	70.5706	74.3361	80.6332	92.4111	85.0062	72.6423	78.657	86.1682	79.8568	74.976	93.5532
APOC2	141.081	144.241	163.276	131.712	159.892	152.095	130.419	137.907	186.413	139.577	183.214	160.775	176.858	167.534	156.217	178.572	184.769	152.625	155.656	145.5
APOC3	46.6443	42.0535	37.3261	42.017	43.4133	40.4671	38.725	41.0621	44.732	40.3376	42.5847	35.2327	45.0164	42.9477	41.2216	41.3914	40.6886	39.9282	39.6307	48.2096
APOC4	111.632	89.8606	87.0706	79.5782	111.259	101.353	99.0849	85.457	98.3311	69.8027	90.9161	92.2544	98.1005	114.106	111.732	119.515	113.306	101.019	95.3503	104.88
APOD	77.0865	83.3915	76.6957	84.1104	84.5803	81.882	86.3293	79.2253	80.2556	77.3451	88.0345	76.7604	97.0059	95.8862	94.444	110.701	95.6868	94.9817	82.4948	95.9572
APOE	51.2668	55.5135	44.202	48.1956	43.8275	48.6945	52.9833	48.5862	40.4283	44.5399	43.6061	35.729	39.2209	46.087	34.6317	52.014	49.0134	45.2936	38.7934	46.9774
APOF	25.6106	25.4907	24.4451	22.7654	22.6775	23.393	24.965	24.5381	23.485	24.1555	23.5895	27.0798	25.1968	23.6192	24.0955	23.0392	25.3035	23.2505	23.8607	23.7642
APOH	50.7139	51.6553	53.6274	53.3996	53.3158	51.3722	50.7284	49.0206	47.2394	53.7763	51.6267	40.1205	51.3498	63.3688	49.56	66.189	50.3354	58.5759	50.7818	58.0427
APOL1	72.6036	66.7137	67.0306	70.9692	73.7361	68.0406	68.2073	64.5576	61.1118	59.3643	56.0561	61.6957	62.0729	67.2214	68.3946	63.5604	58.6693	54.3305	55.6964	68.7746
APOL2	127.348	154.935	177.857	135.148	167.201	147.569	138.091	152.892	163.315	129.759	151.457	208.417	161.767	167.402	182.561	171.009	158.22	144.264	147.234	157.497
APOL3	225.854	252.102	233.923	273.688	242.037	244.334	236.228	210.117	188.386	238.512	228.31	197.981	260.68	216.92	188.732	308.11	243.023	228.218	242.647	272.991
APOL5	74.4775	76.7572	78.6446	69.3744	84.6876	71.0782	67.6673	62.9527	67.383	61.6831	84.5083	76.8828	92.154	76.071	79.0092	75.7441	79.12	75.8733	80.8693	80.9498
APOL6	69.6625	80.9284	73.0609	82.3045	78.434	75.7233	74.5227	72.1094	66.5747	72.4032	66.0205	79.459	92.9814	83.7374	68.2811	84.4039	91.1743	67.6208	73.2732	71.1845
APOLD1	38.8667	38.7117	38.7914	42.056	37.0739	40.7062	35.3992	35.2663	39.5125	40.3986	42.501	44.2985	34.6084	42.5675	37.9348	44.3365	43.0949	37.8887	45.8292	44.2662
APOM	83.0761	69.4608	89.3042	68.1067	75.77	70.8569	75.8005	73.8446	79.5778	75.1897	82.4231	81.714	103.746	74.2535	91.9835	89.5036	70.7896	79.1435	82.8215	75.2633
APOO	135.992	127.12	123.721	118.329	111.384	115.384	127.316	124.225	109.035	114.309	140.716	127.106	146.436	120.393	108.086	123.393	112.691	137.802	145.557	112.773
APOOL	126.978	139.035	124.735	131.582	141.333	134.059	145.101	139.058	117.51	137.748	127.275	174.093	103.147	137.532	110.226	114.933	136.026	125.01	122.289	95.6837
APP	69.9256	61.3468	67.599	60.7046	63.0867	68.064	70.7682	81.6428	57.7533	68.428	61.7892	51.3144	50.0599	46.5102	50.6829	54.0969	41.3632	47.2653	66.4274	58.1607
APPBP2	124.644	124.748	126.932	115.637	101.613	110.528	137.186	134.242	113.761	130.455	122.311	124.753	109.667	113.49	102.56	114.333	113.536	121.397	135.472	126.236
APPL1	313.551	349.827	317.948	312.864	224.58	298.991	422.932	457.488	263.189	386.797	400.436	327.422	239.1	275.67	241.42	276.646	229.977	301.325	304.269	262.567
APPL2	42.2367	44.5122	49.1665	50.0903	36.8716	47.1661	41.3748	38.2699	42.0858	45.7258	45.2833	41.508	45.5938	49.1298	37.803	53.0691	44.4107	44.9497	41.8121	42.7587
APRT	349.966	243.014	286.381	268.103	264.639	274.454	269.874	243.53	357.298	267.602	327.802	156.572	315.954	297.316	341.768	348.599	303.318	309.909	351.195	376.224
APTX	62.7113	81.3844	69.732	79.9661	64.1407	56.9843	76.6966	72.2057	65.8651	89.0934	70.3318	71.7107	68.0986	65.2334	68.7869	69.7358	56.9465	62.1553	69.9366	59.2147
AQP1	46.3467	40.5116	43.6074	44.3365	44.1561	46.4915	44.6038	40.8064	45.3608	41.4795	44.2531	49.5848	44.7082	42.6948	40.9971	42.7814	46.27	40.7622	40.9468	42.972
AQP2	124.483	116.058	119.893	106.939	113.664	116.83	96.1759	115.322	121.654	100.528	125.125	120.301	120.76	109.301	132.222	134.772	127.374	122.965	118.532	117.332
AQP3	108.921	111.961	109.95	95.608	109.653	125.545	97.4917	113.937	120.426	110.991	106.951	126.91	109.731	130.877	136.998	126.22	111.234	121.32	94.0136	144.428
AQP4	24.7436	25.6265	25.7257	26.087	25.7312	25.2497	26.3168	25.5971	26.8482	25.4932	25.5025	27.7883	25.7115	28.1035	23.999	25.2237	25.341	24.7945	25.656	24.4854
AQP5	56.2145	50.4374	49.8973	58.1196	49.627	52.6997	48.9229	59.0694	52.4792	51.7651	46.0459	49.8386	56.8582	52.5574	50.9029	54.3806	59.4623	47.7935	47.1858	60.5228
AQP6	69.4883	66.1094	73.2004	66.8316	74.6135	61.5939	62.6687	61.4263	69.2975	63.4638	64.764	56.5065	73.8443	65.0108	63.7516	68.7871	66.6502	63.2368	60.876	63.1553
AQP7	83.2661	85.0786	79.3888	81.4586	82.9922	83.6775	87.9181	78.5688	90.1039	74.4408	86.1352	77.2304	93.5469	83.5613	91.1038	81.2326	84.5917	83.1849	78.5322	74.5566
AQP8	47.706	43.3662	42.2212	43.91	43.8486	43.477	39.2484	38.6127	48.2549	41.5652	45.8085	54.2684	50.1885	42.811	45.0648	46.835	47.7736	41.783	45.6153	43.362
AQP9	86.8633	89.2093	82.5333	115.617	84.3016	91.9056	87.5906	89.7366	89.9084	76.4017	90.7241	102.446	99.5605	79.4444	97.6608	84.2203	93.0785	72.1545	76.0268	82.5912
AQR	54.6653	60.3516	57.3006	55.3547	56.5092	57.5013	52.0348	56.0058	63.1022	61.886	54.9407	53.9315	52.0356	57.3861	67.5909	46.6555	55.4636	55.5968	55.6262	59.4842
AR	57.8353	50.0373	54.35	56.4716	47.3986	55.1481	52.9711	51.5421	54.6763	51.1131	55.1274	57.5444	49.4915	49.9936	56.096	53.9418	53.2462	54.204	46.2186	50.2162
ARAF	327.667	286.388	287.717	287.513	329.272	281.25	316.545	288.619	326.029	255.169	374.516	228.853	424.198	368.715	416.798	300.757	411.215	373.823	382.071	404.853
ARAP1	119.186	123.369	136.095	111.454	152.888	112.736	118.381	126.877	119.573	120.634	126.558	97.4309	142.337	142.933	115.84	125.959	125.452	119.38	132.349	164.579
ARAP2	125.555	175.695	142.996	148.695	133.399	129.51	156.269	150.786	123.601	136.947	154.941	182.889	123.404	137.51	141.501	125.821	127.172	133.72	134.314	94.9317
ARAP3	78.7694	80.2392	66.5361	63.2229	69.0109	65.6592	64.2658	73.4775	75.966	70.3571	76.0744	88.0921	81.1823	86.2416	66.2445	72.6839	74.5633	76.7529	67.8556	95.9966
ARC	55.0395	44.1309	51.5879	46.9287	48.0613	42.512	44.8257	45.4691	46.4496	47.451	52.9967	41.4511	49.0483	49.8881	52.8245	46.494	54.7114	47.5528	53.1668	50.2342
ARCN1	434.58	563.425	471.932	508.218	490.121	472.857	541.356	459.569	467.375	494.966	506.939	437.691	437.522	479.04	437.076	528.32	469.108	519.83	505.508	605.041
AREG	25.1541	23.4176	24.4514	24.6585	25.5047	24.7533	26.4037	24.956	23.3522	24.8286	25.887	24.5733	22.5226	26.4617	25.2844	23.0184	24.1671	23.725	24.6353	23.9128
AREL1	55.1927	94.913	81.9021	85.5006	75.7466	64.6757	96.8555	82.7668	54.3876	89.5976	81.6591	64.5989	77.5564	76.375	63.2709	78.89	69.7789	75.5971	82.8052	78.5673
ARF1	396.232	463.551	447.107	448.718	357.525	447.902	504.316	391.617	442.977	485.328	423.065	289.381	396.945	354.767	374.755	358.93	368.664	413.625	408.44	389.664
ARF1P1	55.2667	59.5842	56.839	58.4338	60.9356	58.4015	62.174	60.3437	61.4075	72.0754	59.0798	88.4821	68.3151	61.1257	53.291	61.2345	55.0362	69.2315	60.8441	55.7856
ARF3	359.048	339.138	279.125	340.935	258.69	306.788	370.022	365.224	341.04	343.362	345.305	240.139	393.248	308.732	288.7	298.972	389.4	349.851	412.229	331.608
ARF4	271.13	301.35	275.589	307.432	279.956	328.188	272.205	308.781	272.911	303.123	217.702	280.354	282.051	271.084	207.513	252.99	214.102	342.181	245.316	323.68
ARF5	211.593	215.946	216.905	182.423	172.809	178.985	168.488	166.44	215.436	180.364	194.15	153.399	222.166	174.541	186.782	181.361	177.072	186.832	165.12	217.503
ARF6	701.906	493.588	536.999	427.949	251.399	518.023	421.617	359.142	492.356	321.568	617.126	384.409	577.868	500.091	479.63	561.863	671.15	528.187	624.433	731.895
ARFGAP1	167.738	193.167	192.834	143.991	168.034	153.766	169.273	123.001	179.038	158.685	173.054	159.485	194.197	189.003	189.1	184.925	188.02	161.763	195.874	190.726
ARFGAP2	360.33	348.818	393.014	354.716	327.496	354.953	385.786	296.994	442.754	372.946	419.974	217.648	474.163	397.378	372.423	383.107	418.358	390.746	439.324	353.867
ARFGAP3	256.097	240.281	259.763	310.733	300.659	293.111	283.065	297.037	267.292	271.052	250.597	306.103	244.304	255.343	196.02	220.621	251.375	337.877	272.185	281.191
ARFGEF1	131.415	131.728	121.37	129.327	126.399	130.764	122.494	126.445	143.717	104.766	122.406	94.2076	139.093	125.527	109.71	103.898	122.311	105.432	106.547	92.9708
ARFGEF2	105.463	89.4615	97.7629	95.7707	85.0626	98.9796	88.0204	98.7575	99.9279	101.632	91.887	123.61	91.9865	100.258	94.2796	86.476	94.8595	92.0583	86.1124	87.0999
ARFIP1	61.2149	71.9925	52.9921	66.6803	54.3429	73.2523	71.0787	66.335	63.579	55.2822	69.4219	62.3221	55.5981	62.6565	55.9264	60.1163	64.8978	62.6412	59.8731	55.8728
ARFIP2	267.097	247.645	273.779	296.622	283.784	302.88	259.604	309.233	271.021	262.191	322.754	201.278	331.08	321.598	315.767	231.619	343.478	327.138	308.519	381.344
ARFRP1	248.468	216.889	237.904	223.988	248.703	204.866	200.257	222.553	245.109	202.136	218.966	214.435	315.616	260.513	303.434	255.314	240.009	260.296	275.094	315.695
ARG1	30.0198	26.2368	29.4604	32.4582	31.0028	31.2803	27.6274	31.7628	27.5284	35.0061	30.3156	32.426	32.7777	34.5614	36.6923	32.1799	29.6361	31.9696	30.5125	31.8912
ARG2	76.4614	75.1142	68.071	90.685	94.6383	69.4231	65.2716	75.3754	72.0045	73.5517	73.5526	84.09	85.6733	75.4078	91.415	80.7469	75.8781	74.2716	78.9975	76.4442
ARGLU1	985.249	1559.87	1419.47	1083.72	1161.35	1349.06	1203.2	1247.16	1200.96	1163.7	1181.78	1555.18	1093.43	900.464	885.066	1121	1241.13	1224.69	1344.22	1176.6
ARHGAP1	520.145	514.959	544.103	467.398	501.021	472.751	486.926	492.031	466.614	476.798	505.415	356.074	490.064	509.221	503.428	445.183	474.846	456.592	497.157	511.996
ARHGAP10	42.2822	41.7534	41.0373	45.5854	45.3406	44.065	53.7702	39.6078	41.5679	43.113	42.3119	42.2839	33.1027	40.7952	43.0276	40.9526	42.171	44.7394	44.805	46.7634
ARHGAP11A	27.8661	25.402	28.7197	23.7347	27.603	28.9352	25.814	25.8893	28.267	29.5458	27.7967	29.4736	28.3812	25.7144	27.7687	26.4822	25.2216	26.4004	24.4961	27.4633
ARHGAP12	47.4674	53.7758	50.3854	49.1809	47.9295	51.6477	50.493	49.249	43.9487	43.1304	41.9924	77.1199	41.5867	40.0868	37.1575	42.2545	44.4028	41.525	37.352	42.6526
ARHGAP15	1067.62	1067.87	1233.66	1104.72	1215.88	1100.36	1065.17	1074.49	796.773	1258.83	716.628	1382.28	939.174	773.63	1005.98	1145.08	808.263	874.672	886.91	800.653
ARHGAP17	1314.47	1287.43	1299.54	924.296	1092.29	1140.88	955.018	1154.68	1343.29	917.384	1464.94	1241.69	1777.39	1260.95	1258.7	1388.08	1405.19	1346.96	1642.93	1210.6
ARHGAP19	219.854	228.872	179.964	176.1	201.512	177.876	215.338	193.412	194.124	222.915	198.914	196.551	154.939	213.631	163.242	182.014	185.136	197.567	213.161	174.658
ARHGAP22	33.2942	34.4394	38.9064	32.8613	39.8757	33.5288	33.7625	33.107	38.9372	33.5739	38.7508	34.8089	33.9032	38.7678	43.4033	39.4247	35.3383	34.0351	33.6986	37.5251
ARHGAP24	108.888	94.7299	75.6839	83.7201	98.3212	80.2286	98.042	92.7706	74.101	74.2485	87.1473	83.2659	67.4158	82.8403	77.6361	84.0997	62.5377	64.2463	88.039	76.6293
ARHGAP25	791.128	583.213	704.356	640.725	694.862	585.307	696.399	524.909	625.451	515.231	674.324	511.147	824.423	699.728	847.657	590.604	845.898	688.441	794.39	666.133
ARHGAP26	46.1341	42.0717	44.9034	45.1091	47.2825	42.9918	41.9589	44.3036	46.5485	44.0342	44.6015	48.6775	42.8259	45.1082	44.2654	45.6655	47.1558	43.7994	41.4494	41.5052
ARHGAP28	54.0081	55.2348	41.5118	48.4803	54.4489	61.3877	50.7144	54.7918	54.0578	53.5129	51.4205	62.0101	50.1711	59.7277	60.5265	58.3743	50.0802	53.8123	49.7706	55.4679
ARHGAP29	31.0667	33.174	29.616	32.6071	30.0365	32.9408	31.1182	30.0229	33.0461	29.5093	29.2203	33.6525	33.8251	30.8913	31.9027	31.0026	33.8681	30.1671	37.2466	28.3376
ARHGAP32	37.0425	39.2384	40.4215	37.3982	37.4584	38.118	39.0485	37.9979	42.3524	35.4448	41.4424	39.8159	43.1145	41.8448	42.4773	46.2937	40.0765	41.1014	41.9797	45.7621
ARHGAP33	160.725	144.298	114.172	134.751	137.124	135.628	123.227	122.287	147.322	133.241	129.021	153.54	144.225	151.209	134.643	133.21	131.4	137.401	121.49	121.908
ARHGAP35	71.7853	72.5871	65.1177	72.7201	81.8327	76.22	64.0728	67.9543	63.1881	73.9348	77.6434	74.6226	80.1892	72.8651	74.2279	64.8193	74.5908	69.6725	75.4369	75.9022
ARHGAP4	187.591	183.426	216.455	158.289	146.765	146.248	174.954	157.593	193.519	182.89	249.848	122.81	193.108	226.944	194.549	186.897	274.32	204.756	236.346	282.745
ARHGAP44	41.8863	34.7215	38.5803	37.4692	39.2385	37.2194	37.3453	38.957	39.3544	37.0266	37.8554	38.6176	36.9292	36.4116	36.6279	37.752	35.953	35.677	32.7657	34.1242
ARHGAP5	39.9281	62.2978	48.8256	51.689	33.8909	49.946	54.1626	59.8	42.3614	54.8102	46.8798	40.6458	50.398	42.6256	34.3754	42.5134	39.6371	48.7692	46.0197	41.1262
ARHGAP6	32.2965	30.1429	27.0552	34.9523	38.9502	29.0497	28.4657	30.176	31.6537	30.2602	32.396	32.4745	31.8081	32.0024	27.3297	33.2209	30.8754	28.7432	27.2218	30.6974
ARHGAP8	29.4641	29.1296	33.2104	29.5996	29.5881	33.3335	29.581	30.8014	32.9601	29.9031	28.7279	40.7598	30.1774	29.0544	30.1624	30.4394	28.0822	29.5244	29.3495	26.8437
ARHGDIA	79.6442	65.1592	78.9941	72.5238	79.1929	74.0544	79.6917	72.2047	101.997	95.9522	89.4436	59.9874	107.298	85.8901	94.4618	80.8774	149.68	101.009	110.623	169.517
ARHGDIB	3923.37	3927.43	4034.51	3881.64	4028.26	4007.93	3909.48	3997.86	4038.75	4120.34	3778.42	3692.8	4180.17	3645	4219.42	4464.88	3735.7	3926.5	4034.51	4140.41
ARHGDIG	77.1427	59.5879	58.0644	67.7934	71.3406	70.376	62.643	63.4782	63.4418	70.1672	60.9888	49.3201	73.2541	63.5662	58.1174	61.1489	58.1519	53.7704	54.2381	62.6211
ARHGEF1	302.638	302.486	306.831	262.326	237.787	277.156	280.311	254.294	216.402	223.467	381.989	156.781	336.632	427.615	351.363	390.201	491.034	325.866	448.223	483.09
ARHGEF10	35.7545	32.1024	34.3105	32.324	30.9679	32.3295	32.2439	31.3518	33.2607	36.2167	34.0397	37.2494	34.0234	31.7107	33.8596	36.9281	33.2862	32.2054	32.7841	33.7692
ARHGEF10L	69.3504	64.3766	71.4757	64.0465	69.1095	54.5841	68.1997	56.5644	63.6646	59.0879	52.9832	78.8462	55.0441	58.7223	65.2817	72.5948	63.0932	61.2303	53.4961	69.1472
ARHGEF11	73.7022	78.8114	79.6242	70.3205	79.4245	65.3356	62.9363	65.4213	84.0065	72.7678	77.3577	68.111	89.5165	72.9786	75.7776	63.3459	70.4933	68.5757	65.4238	74.4004
ARHGEF12	89.5542	90.3178	86.8698	111.095	110.755	97.1088	88.8379	88.2524	107.762	102.58	92.3947	108.093	97.6991	96.4585	101.344	94.4282	98.6561	93.7441	92.6188	100.548
ARHGEF15	79.5155	62.0523	61.9369	63.2816	67.8597	64.7172	57.7406	62.5464	63.5633	71.995	73.7386	63.5038	76.3556	88.2548	75.4089	63.6116	77.2974	72.1723	76.5494	70.1337
ARHGEF16	201.697	189.43	189.665	217.242	201.27	189.539	173.461	173.4	212.16	234.441	202.671	215.506	228.423	180.627	268.14	192.178	205.934	196.512	166.792	192.844
ARHGEF17	126.4	116.808	124.888	122.419	137.9	149.354	113.396	127.464	169.506	124.567	117.897	149.099	166.829	145.805	164.742	125.726	138.867	126.733	127.225	155.834
ARHGEF18	1163.2	2020.66	1832.13	1511.52	1243.2	1597.9	1784.75	1979.86	1567.73	1829.63	1634.13	1536.14	1889.6	1805.15	2035	1892.69	1315.44	1627.55	1664.14	1766.69
ARHGEF2	170.414	186.396	193.325	156.24	181.075	176.807	206.981	177.691	194.175	187.709	199.772	102.232	185.429	193.998	191.294	173.974	224.868	214.34	205.945	210.573
ARHGEF26	29.6408	27.7672	27.1635	28.0055	27.8322	27.1774	27.7206	27.8093	26.9702	26.0221	28.0539	25.0635	27.4771	28.4304	27.0363	26.0894	29.8706	29.458	29.9722	26.4411
ARHGEF28	82.4621	88.9114	78.2037	89.2966	89.2845	86.3321	73.9431	81.679	77.7469	67.4721	81.7459	111.55	95.5659	83.402	85.4635	78.8829	94.5663	73.1395	72.7827	96.5812
ARHGEF3	471.053	463.542	382.61	392.482	518.34	399.154	392.385	383.844	314.748	378.687	408.799	260.879	364.769	388.82	374.426	322.726	368.017	499.788	363.968	389.569
ARHGEF38	67.5966	88.4613	78.3714	86.8634	85.5587	89.8716	74.5203	91.0581	86.0271	89.9432	108.515	87.5819	91.4156	86.2086	74.6883	83.4028	101.03	88.382	82.6483	81.6668
ARHGEF4	35.1632	35.8554	37.4117	36.759	35.1259	36.5227	35.0256	29.8956	38.0598	37.2291	39.0343	34.3822	32.6068	37.0708	32.7652	35.9203	36.5054	32.1785	32.3994	37.5493
ARHGEF40	97.9509	94.6488	106.811	95.7569	93.7713	95.3585	91.8175	93.8812	109.268	91.7862	91.0527	107.391	95.159	102.15	112.568	99.801	100.517	97.1747	99.5074	107.198
ARHGEF5	124.537	118.882	121.431	103.009	88.4565	109.811	109.932	89.6219	131.537	94.6043	113.879	114.285	117.913	101.972	95.8564	108.81	117.676	116.105	105.881	123.529
ARHGEF6	517.805	564.166	649.785	555.907	609.587	575.82	547.315	494.663	452.069	563.128	504.976	645.452	428.441	486.631	600.006	569.719	470.922	475.024	536.328	417.861
ARHGEF7	149.153	113.569	148.815	125.024	126.093	135.893	137.556	122.864	136.232	96.3595	125.286	132.815	124.84	138.681	135.404	161.62	140.766	118.144	122.838	150.251
ARHGEF9	39.7307	37.3224	37.1747	37.2374	33.6612	37.8402	30.5948	35.9376	43.4524	39.1794	39.6575	32.4738	37.3505	36.6396	43.5249	34.5723	37.632	39.7952	38.896	38.741
ARID1A	50.8836	47.9299	45.6767	49.0555	46.2618	48.5753	49.7238	43.7562	54.493	48.933	51.758	50.7649	52.9868	50.9694	59.4129	54.056	52.7302	49.3659	46.9074	54.9068
ARID3A	47.7475	41.7285	38.5313	41.1233	42.7483	40.0098	37.1948	37.7579	38.9875	41.4272	41.8209	47.1331	38.6997	41.7608	32.1536	41.2304	40.844	34.6653	44.2267	50.551
ARID3B	127.499	103.455	106.515	120.222	120.691	116.303	107.591	117.832	139.323	105.501	128.214	110.988	121.786	126.211	134.902	130.008	130.825	118.073	123.145	144.582
ARID4A	158.499	203.733	170.17	172.505	187.933	184.691	190.004	187.474	144.767	171.583	159.236	174.485	150.776	163.607	158.319	172.768	148.36	157.05	148.164	148.209
ARID4B	58.3489	52.2401	42.1744	51.3012	59.3874	54.1392	56.3088	52.2674	56.6977	46.2999	52.9137	63.6796	65.7481	65.7684	51.3935	57.0573	55.2785	52.4171	55.5567	48.3867
ARID5A	80.3433	71.9023	85.6145	67.0659	98.5573	75.5248	73.7189	74.3293	90.352	89.1814	100.839	105.461	93.9811	102.077	87.7051	113.368	82.0915	79.8323	92.2021	96.1941
ARID5B	712.821	1070.66	991.915	887.295	1022.42	862.659	983.089	781.983	946.401	917.931	1166.27	1129.28	1033.62	1030.13	903.869	1003.04	854.199	1023.13	1138.57	1131.03
ARIH1	52.0836	54.7965	49.2722	54.7866	41.0013	45.9998	56.6117	60.951	45.2348	45.8456	53.1164	59.6019	44.3861	55.7304	44.3324	54.3962	55.5281	50.0805	46.2816	52.4689
ARIH2	42.5816	41.6496	38.3767	39.1033	36.946	41.9641	41.6846	43.4343	51.1967	44.6574	39.121	39.6531	37.3179	45.3604	40.8568	40.6767	45.4803	37.9386	41.0346	39.1278
ARL1	42.5658	40.092	41.0234	44.6649	39.5132	44.3023	55.0337	49.1293	36.4725	45.4262	34.6965	36.9094	34.6005	34.0227	36.0085	42.4326	32.8859	40.0687	39.2881	33.4491
ARL14	27.4245	22.7356	24.0472	25.4122	24.1769	24.8676	23.8264	25.5779	24.3914	25.7479	23.9409	28.9346	23.506	24.47	23.4111	24.8487	23.5762	26.8578	25.8438	24.0783
ARL15	24.2784	25.3694	25.651	27.5349	28.2141	26.102	27.887	28.0431	27.3751	26.5118	27.4788	26.1019	28.1136	26.8379	30.7028	26.7737	25.7208	26.7859	26.015	28.9725
ARL17A	24.9867	26.8306	28.7757	29.5707	28.7576	26.0652	26.272	25.2572	27.3672	27.7465	29.2592	29.5051	28.9913	26.374	27.2116	25.6338	27.9127	26.6995	31.4723	28.4115
ARL17B	56.9487	66.0549	65.5658	64.3485	84.8151	62.9303	65.3177	60.1953	65.6041	54.3054	61.725	71.3899	67.0189	68.2453	80.2278	78.2999	62.4711	71.6979	60.7975	68.6022
ARL2	224.31	214.415	269.237	226.075	232.283	222.762	228.699	245.25	266.503	222.213	250.819	164.197	278.404	249.012	274.95	208.719	237.471	205.254	280.055	219.961
ARL2BP	346.805	355.208	359.118	366.802	362.495	354.1	354.024	382.036	376.151	366.826	433.121	331.651	429.979	375.398	367.517	419.566	415.871	384.789	478.663	418.259
ARL3	80.7623	68.7166	68.5403	75.4008	73.8987	74.1431	66.0264	100.818	74.7346	62.0686	68.972	49.8088	60.0178	72.2183	57.6196	51.5325	72.4819	72.9714	82.7831	75.7037
ARL4A	183.449	173.851	190.599	162.257	172.759	167.798	216.361	196.554	238.496	203.904	238.664	146.684	234.365	203.977	190.756	210.391	189.71	154.58	220.814	193.486
ARL4C	195.229	179.1	157.729	228.939	165.704	212.912	212.341	201.256	157.885	207.779	190.36	125.575	216.474	239.775	219.598	169.58	189.818	261.621	173.09	236.852
ARL4D	102.386	94.0872	98.4941	116.107	119.112	101.067	109.617	104.601	83.2548	96.2213	89.9615	77.3016	97.0966	103.883	95.3123	108.909	106.187	81.6538	92.1798	100.263
ARL6IP1	524.112	746.857	494.498	670.551	609.452	644.292	687.386	655.31	632.614	701.131	645.886	1059.63	612.416	535.991	525.033	593.868	580.526	736.737	653.021	529.329
ARL6IP4	377.251	307.573	395.253	321.148	354.751	354.591	348.384	331.365	310.613	373.745	342.215	237.634	335.561	341.258	308.156	341.986	402.605	342.545	351.121	354.233
ARL6IP5	1885.67	1953.67	1736.33	2109.17	1573.48	1758.02	1970.37	1953.74	1734.49	1878.24	1484.76	1592.82	1602.99	1472.04	1319.4	1824.65	1456.27	1417.56	1711.22	1236.48
ARL8B	459.159	671.611	701.865	641.774	587.491	508.043	603.57	620.345	600.697	685.348	576.034	652.769	684.979	533.322	615.821	703.568	515.776	551.011	569.556	510.478
ARMC1	191.829	257.681	169.529	200.241	194.534	206.613	231.042	223.332	199.949	216.293	160.268	238.838	138.703	198.826	192.508	153.862	156.261	189.457	214.613	162.762
ARMC4	115.155	136.744	126.27	149.578	158.311	136.858	142.229	143.196	165.298	136.554	145.187	143.512	115.449	154.087	140.65	125.736	135.622	136.656	130.678	114.921
ARMC6	61.0878	65.2749	71.3263	60.7064	62.304	62.6995	56.074	64.0705	58.0888	60.1806	64.5838	50.2438	64.1455	75.1322	62.4805	71.339	68.2666	58.2497	65.1388	82.1897
ARMC7	107.406	108.533	96.8965	106.971	106.541	102.964	110.519	94.5155	100.136	100.877	114.589	90.7397	109.249	134.216	154.515	109.786	147.528	127.27	112.91	149.991
ARMC8	220.549	284.537	231.05	293.708	196.997	274.858	266.216	241.173	232.852	281.42	228.517	312.343	255.068	240.951	247.184	219.6	243.903	230.48	271.928	246.131
ARMC9	33.7346	31.7091	35.291	32.1845	30.1777	31.0567	31.1877	29.4931	36.2795	31.3296	32.7402	34.0453	29.8494	35.5014	35.7193	36.5517	31.7449	32.6526	33.7976	33.9601
ARMCX1	24.3417	25.0109	25.0353	25.224	26.1589	25.7274	24.4053	25.6599	24.033	27.8106	24.5748	26.4745	24.5368	24.3606	23.9503	26.147	25.9805	25.7455	24.2095	27.1975
ARMCX2	65.1698	72.3633	114.873	90.8473	80.1341	75.9833	73.19	96.8604	80.8011	82.3181	89.5726	91.2985	70.3815	88.8522	88.1619	89.7684	89.4419	79.9973	92.1357	86.9526
ARMCX3	173.659	233.523	221.929	197.86	207.565	207.073	184.061	237.163	157.519	200.553	164.755	187.747	128.417	196.73	132.11	177.56	186.34	210.038	175.881	224.205
ARMCX4	41.83	43.3079	41.5674	39.0048	44.5024	43.7666	39.9649	43.2339	44.8506	36.0003	39.443	57.0799	53.3085	41.5313	48.1031	46.835	44.6374	40.2215	44.4206	42.4946
ARMCX5	67.6482	69.5963	56.7336	75.5074	71.6513	57.695	85.1067	66.5919	74.8058	66.2052	71.7332	89.5416	57.7733	54.9133	63.6972	60.2152	65.5953	72.3735	72.4361	57.7873
ARMCX6	824.639	876.878	974.08	809.981	788.888	833.172	846.261	827.344	791.33	912.105	721.741	698.525	672.786	694.858	768.996	800.601	587.895	734.719	663.547	664.665
ARNT	48.6635	45.66	42.2373	41.3428	50.4735	44.432	47.6559	48.4262	45.4393	49.5127	47.0545	50.7903	45.1366	43.1758	43.563	46.2563	45.8735	44.2245	45.5237	51.0578
ARNT2	34.329	31.6742	35.301	35.7552	34.484	31.9164	31.2968	34.7667	34.3259	33.172	34.3566	35.6054	35.0361	36.5161	38.6672	37.9142	32.093	35.815	35.7233	33.9609
ARNTL	213.732	160.425	155.122	157.797	162.749	140.923	145.583	177.911	87.3568	145.769	146.662	134.179	153.278	190.982	176.783	141.679	151.652	146.947	156.994	132.369
ARNTL2	33.7172	31.37	29.7556	31.6413	29.2754	31.4937	28.479	26.2216	31.8973	31.3603	27.4768	26.8795	36.7975	32.5628	28.009	32.3	31.7954	31.5526	30.3455	32.1016
ARPC1A	144.948	182.723	182.77	193.527	156.798	172.433	183.397	169.535	168.204	170.976	184.508	121.134	168.581	159.346	176.668	143.386	167.545	171.115	187.369	177.908
ARPC1B	1215.19	1000.43	1125.37	1111.78	1206.62	987.216	1180.72	1070.63	941.19	1110.54	1077.99	630.662	1027.87	1104.29	964.838	973.322	1126.03	1101.48	1129.19	1297.55
ARPC2	1363.77	1328.53	1526.2	1394.71	1506.04	1248.79	1411.56	1632.95	1245.24	1588.85	1432.98	1378.36	1509.75	1352.96	1300.27	1420.35	1327.17	1470.98	1465.85	1398.86
ARPC3	2183.42	2106.86	1778.68	2158.65	1658.2	2071.5	2228.65	2181.71	1846.32	2274.05	1868.63	1190.02	1425.11	1608.7	1460.42	2058.84	1725.16	1909.27	2070.09	1859.65
ARPC4	390.235	286.661	406.493	424.296	321.3	400.98	389.298	332.573	424.312	390.9	618.138	242.518	365.337	488.228	585.572	367.607	548.522	491.397	584.184	578.841
ARPC4-TTLL3	230.295	215.24	262.16	199.935	135.984	255.718	207.708	193.09	281.169	190.264	380.597	155.425	389.078	268.384	236.78	247.547	362.061	321.382	370.346	378.335
ARPC5	1780.44	1481.31	1545.59	1709.38	1548.13	1571.19	1543.9	1738.55	1448.1	1732.32	1394.02	1782.47	1499.66	1571.3	1412.32	1329.67	1419.53	1592.47	1653.94	1258.66
ARPC5L	533.199	406.584	490.905	432.947	466.882	453.298	471.754	457.865	422.176	443.486	396.557	303.247	404.649	453.038	426.108	390.209	448.179	450.91	458.821	505.812
ARPIN	81.8965	73.0183	69.1299	75.9778	78.8528	70.1802	77.5458	66.8763	88.4009	74.1733	76.8718	81.8569	89.6402	82.9058	98.9884	79.6658	73.0873	78.465	79.16	88.2827
ARPP19	93.4451	81.3573	108.533	101.159	75.3934	80.4207	90.3011	82.2184	69.4068	86.9813	82.8165	84.3539	71.4197	81.4089	81.5228	91.6314	89.8522	83.2605	86.1654	69.1337
ARPP21	25.8819	27.6799	26.9448	31.2365	26.8303	28.5296	28.5652	28.9662	26.9967	27.6911	30.909	33.3034	30.0918	31.1296	27.884	32.699	32.0334	28.6043	32.6661	28.1946
ARR3	120.361	105.725	109.163	106.589	117.495	102.123	109.769	98.1722	126.189	84.1035	114.069	138.35	130.565	116.625	125.738	107.913	118.754	115.074	111.173	123.616
ARRB1	44.4955	37.9461	49.649	43.9666	44.2687	45.3129	38.2988	40.1977	44.227	41.9251	44.2906	46.8483	44.521	45.6024	44.2222	50.5021	46.9249	38.9323	46.1232	48.3868
ARRB2	185.677	147.547	141.897	154.089	120.767	127.867	160.315	121.72	144.484	141.896	185.75	165.291	204.764	209.532	190.334	187.034	226.16	223.169	223.937	211.253
ARSA	84.594	78.5894	84.2866	79.3292	85.1353	81.9339	83.3565	74.0698	70.0259	80.9265	81.1803	73.192	77.0783	90.724	93.8653	88.442	96.7925	78.1947	74.7531	91.2176
ARSB	34.1126	41.026	31.9509	37.0071	43.4204	37.4028	34.8699	35.4375	36.626	35.3837	35.0529	39.4735	47.2833	38.2889	34.8887	40.9388	34.7435	34.8395	36.9172	36.0119
ARSD	77.5841	53.1763	59.1565	57.2686	80.8593	56.6457	51.8738	62.1135	64.7658	55.2844	58.4923	52.0215	66.0927	54.9409	61.0199	63.6417	65.9698	59.69	54.0183	59.2247
ARSE	46.601	41.9918	44.865	38.1555	48.2536	47.4254	45.6659	43.3009	49.1327	47.4801	48.4631	38.8743	65.1883	44.0005	55.6371	48.8954	51.6282	50.8917	48.9136	50.9997
ARSF	73.0238	66.6369	71.9244	73.7145	74.7672	75.6165	75.244	73.1829	72.6607	72.6642	71.464	67.5263	72.3676	79.9677	76.5319	77.8616	73.3157	70.3492	67.1381	72.4263
ARSJ	27.1609	26.6911	27.2414	25.7306	27.465	26.346	25.5816	25.7176	26.7506	26.5114	28.0148	27.5107	27.8751	25.5751	29.3419	25.9533	27.1074	25.6684	26.9424	29.2122
ART1	56.1048	60.1681	45.721	67.5524	60.2226	62.2982	54.1947	63.0935	41.2138	60.6757	57.3799	50.2482	58.3606	63.8151	55.7153	63.939	64.4867	58.2082	60.9894	61.8114
ART3	23.897	25.1371	27.0862	24.0856	25.7506	25.2855	26.0835	24.303	26.5713	25.1948	27.7008	26.6843	24.9326	28.2349	23.4012	26.7161	27.8182	26.5283	27.1288	25.6162
ART4	32.6277	33.8109	33.5175	35.8083	33.3862	35.6717	32.3697	31.3475	34.7318	36.6656	33.3208	39.7553	39.1771	34.8799	41.1912	42.554	33.2174	37.9762	34.2481	38.5896
ARTN	54.7774	62.9388	65.5024	62.0743	76.7861	57.4662	57.9826	65.0177	72.4314	69.97	54.7243	52.8795	65.4334	63.8856	57.5652	68.7007	58.9876	65.298	60.7484	68.5935
ARVCF	242.905	296.284	291.438	250.833	296.007	254.375	232.965	253.285	338.783	284.97	268.862	307.144	333.138	290.746	316.909	328.535	277.608	259.426	252.508	287.322
ASAH1	29.7977	27.1467	29.2545	28.6136	27.7816	25.8144	27.7594	28.1943	25.5087	26.9058	29.1031	32.751	27.2483	28.9067	28.3952	32.4835	28.3734	28.584	28.5751	30.4465
ASAP1	46.7409	53.4919	44.7592	52.5008	47.6942	53.4847	49.0373	50.0877	60.813	43.0457	60.0197	75.702	56.0858	52.8635	60.2435	46.7563	65.7987	63.6361	70.1269	55.6264
ASAP1-IT1	40.6508	35.2435	39.5323	42.9818	39.0412	41.0213	39.1808	39.2672	40.2333	41.1018	38.8252	38.3564	35.3014	44.0074	36.2297	40.072	41.3276	41.7175	38.6359	39.645
ASAP2	24.3636	25.1161	22.8675	25.7636	27.9279	24.7682	25.3453	27.741	25.7585	25.3691	24.3973	26.7939	24.7698	27.4674	26.4347	24.8809	26.5971	24.5241	25.137	26.3784
ASAP3	51.5341	50.1475	50.8132	52.3852	61.3558	52.5193	53.1276	44.1227	53.0654	51.791	56.127	58.3927	58.626	57.9139	45.9769	59.3421	51.5633	51.1224	49.0035	52.1282
ASB1	190.056	168.575	185.884	172.222	153.139	177.298	159.952	186.233	164.282	165.066	174.785	170.002	152.93	182.128	179.562	191.903	180.192	166.158	181.423	171.631
ASB12	70.5979	63.4553	69.4499	63.2202	68.0203	59.3725	60.488	61.1946	69.4809	60.5654	59.951	59.9008	79.2843	75.3491	72.4153	79.4802	64.0142	59.0552	60.6744	68.3425
ASB13	94.1779	90.1124	102.451	85.8442	90.6672	81.6919	94.1154	92.814	112.472	101.294	97.0138	100.187	103.467	98.7347	98.9255	89.0827	105.336	98.1165	88.6469	100.899
ASB4	31.8503	31.4163	32.6747	34.4818	34.1115	30.2428	32.2217	30.6374	33.2444	29.7403	29.6539	33.5708	32.7038	31.1449	32.3102	32.9131	32.2435	31.9056	30.4744	34.1911
ASB6	111.844	105.305	119.031	112.281	111.328	105.885	123.417	102.996	128.51	100.322	111.847	83.2889	97.8258	131.092	101.284	87.9605	124.889	115.228	120.468	134.734
ASB7	37.9392	40.7635	41.8316	45.571	35.2347	41.424	39.4761	43.705	50.5489	38.5232	51.0568	39.6123	47.8239	45.9521	44.1977	48.267	39.466	46.7649	41.3621	46.3255
ASB8	45.9164	58.6234	54.3615	49.1931	43.4506	46.7487	48.3335	48.6114	51.2028	46.3021	48.3616	51.679	57.0941	56.3788	59.5551	57.5795	61.5186	52.0804	45.9528	60.9134
ASB9	31.4974	35.2563	32.982	30.3268	31.7762	36.3587	32.4835	33.098	37.179	29.829	30.0657	35.1636	29.5423	32.019	33.3703	33.0523	34.4529	32.2388	34.2265	32.7674
ASCC1	76.7208	94.4448	101.724	96.7858	83.9918	107.161	98.6415	103.341	81.5488	106.245	86.7982	108.36	96.7152	98.434	126.728	102.934	82.1298	94.7326	111.202	118.732
ASCC2	73.0617	56.1382	63.1828	58.3836	60.8781	54.2492	54.2802	49.6792	66.7363	59.6544	64.2557	40.7008	75.9147	65.2999	66.3422	60.0001	63.5969	59.2729	75.865	76.8742
ASCC3	135.261	151.264	153.714	207.611	133.455	142.101	151.404	188.131	107.338	137.538	157.098	151.054	130.908	153.532	125.269	174.475	130.712	149.439	153.584	172.863
ASCL1	62.0033	58.4734	54.4765	55.5376	60.3798	57.2487	55.5601	55.6947	70.5861	52.3461	61.8895	61.7563	60.8916	56.9156	59.9374	61.8028	56.9275	56.6983	59.2243	62.0219
ASCL2	24.151	21.4013	22.8592	22.5576	21.8056	22.0237	22.0345	22.0246	23.5821	21.8757	21.34	22.9827	23.2107	22.1047	22.6517	22.1966	22.28	22.3846	22.5869	22.381
ASCL3	64.1273	53.3332	64.5892	63.4317	63.0488	67.1002	65.0538	65.4553	65.1363	60.5026	70.4519	55.7286	59.4288	74.8103	62.3632	62.841	73.6303	68.1265	70.7164	73.6698
ASF1A	442.582	311.498	385.775	448.837	318.913	300.913	483.446	354.91	251.708	311.182	326.876	324.97	242.383	265.751	305.212	323.619	267.922	305.488	312.158	281.952
ASF1B	117.298	133.457	139.833	141.731	133.265	134.712	135.168	135.518	143.204	129.251	141.469	159.318	149.885	145.529	148.519	133.717	144.055	138.451	121.298	137.757
ASGR1	42.8897	38.8937	45.7496	41.9447	38.391	43.0907	39.7605	46.2977	46.3989	41.8581	46.313	41.0864	44.8585	45.1378	41.7258	44.1926	42.8408	42.9933	41.9075	42.8351
ASGR2	67.4899	97.0309	77.9437	91.7825	98.3973	73.8437	97.7281	82.6469	97.4772	74.1749	95.0836	109.971	120.485	92.6148	108.59	114.683	86.9276	87.6696	93.1774	93.2042
ASH1L	56.3901	57.2561	57.1569	55.8665	49.2986	53.8278	49.3269	53.866	64.0723	50.8423	59.6677	66.7945	60.9748	56.4619	67.5377	56.8927	57.4868	58.1469	49.9522	64.6579
ASH2L	502.338	540.556	562.329	492.783	575.288	546.746	557.629	484.11	520.628	535.961	484.814	621.258	494.883	508.325	457.414	548.34	412.202	487.793	454.928	455.685
ASIC1	125.466	119.616	107.408	107.724	125.189	122.745	106.943	104.817	151.999	110.84	139.572	124.451	132.308	127.639	121.241	140.448	127.001	116.472	116.26	106.249
ASIC2	52.2989	46.9493	56.7208	47.704	49.1204	49.9355	46.7565	43.0122	53.7981	48.7389	49.9164	56.0163	65.3275	49.3836	53.9938	56.3571	48.4463	49.6817	46.3311	48.963
ASIC3	43.4343	38.9504	43.8098	34.637	40.7067	37.7283	37.0354	37.0471	40.8534	39.1067	38.3204	40.9712	39.5779	38.1149	45.0008	40.752	38.8801	41.5434	41.1391	40.5092
ASIC4	59.2717	60.6081	53.7228	57.7056	65.5089	58.5364	58.1001	57.1205	58.8219	55.1642	53.1673	63.2178	57.2473	59.0881	68.923	62.2949	58.6553	60.3459	54.8148	62.2503
ASIP	53.0805	46.3287	52.1997	53.3737	55.5957	50.4832	47.053	54.8696	55.0399	51.1279	50.2758	54.3234	60.4799	54.9636	69.7842	57.9243	55.5593	49.8117	51.3152	49.51
ASL	98.4112	87.8268	109.452	86.8666	97.8062	82.2354	96.7455	98.8136	104.027	92.0673	85.3637	91.7817	121.616	91.2851	112.403	99.9549	85.6809	104.464	116.555	117.458
ASMT	37.8097	37.5069	35.4524	35.8541	37.4647	36.49	34.8105	36.0872	38.702	38.3043	37.0609	37.7523	42.5705	39.9202	36.6939	39.7335	39.9208	39.1707	39.022	43.719
ASMTL	106.371	138.335	134.273	105.234	124.503	120.827	117.435	111.594	102.962	144.628	125.784	100.182	139.912	115.306	126.194	117.115	147.634	113.721	128.564	122.544
ASMTL-AS1	56.8508	41.8599	49.3403	44.0851	48.9429	45.1909	44.5109	46.9827	49.6819	42.6749	45.6035	41.6552	38.6753	48.9953	41.2259	45.2948	46.3679	47.6243	46.7692	50.8617
ASNA1	251.07	199.415	199.75	212.452	203.825	209.291	217.658	217.075	231.476	201.671	254.344	123.015	259.91	233.835	239.244	257.287	255.028	227.99	248.864	242.984
ASNS	230.261	196.858	194.325	221.734	207.846	233.26	257.959	176.605	210.378	242.011	210.43	288.184	177.313	261.723	219.231	268.772	180.059	257.967	207.023	250.823
ASNSD1	168.006	266.097	254.253	256.525	226.366	230.328	225.925	228.5	209.004	238.366	236.195	309.266	254.53	199.108	184.934	200.651	161.351	193.653	201.688	201.615
ASPA	39.5212	35.3154	38.3317	38.9837	39.5648	38.2687	32.0836	37.3011	36.9586	37.7087	41.7012	39.062	38.5714	37.2547	36.4949	35.1856	40.4459	36.9719	36.0169	34.6256
ASPH	40.0294	37.6629	43.7523	44.8136	40.8876	41.0212	39.4762	36.6677	38.8584	41.2746	37.6164	37.2363	37.1699	43.2606	44.4707	42.3896	36.7649	40.6722	38.3753	33.2394
ASPHD1	74.5252	69.3954	76.4096	70.4344	76.2469	78.3541	78.7289	73.3166	77.1742	75.987	71.9427	66.1086	69.5631	65.2721	74.3888	87.8548	69.5111	71.4075	73.6644	80.5943
ASPM	27.4338	26.4897	28.9045	27.425	28.1163	31.3101	25.0133	28.9553	28.7235	29.284	27.3833	30.0434	28.6534	29.1027	29.1168	24.3879	26.5448	31.1245	28.437	30.1457
ASPN	32.1623	30.3522	29.2805	31.5511	28.5938	30.7367	34.7959	30.9387	31.8059	29.8175	31.2294	31.5962	31.9549	31.1703	31.6275	32.1609	29.9825	30.9298	30.9384	32.0052
ASPSCR1	88.2781	80.7752	86.0195	76.9326	85.0154	81.8692	84.3948	66.7211	99.362	75.0681	81.8716	70.0774	92.7731	80.8536	96.0406	79.2788	98.9771	83.2871	83.5957	106.753
ASRGL1	65.8119	72.2949	74.2797	69.1445	67.6588	68.9647	68.3587	65.9304	87.8573	74.3445	72.5898	107.795	94.7509	79.0011	64.4886	79.4292	79.8431	74.7914	78.0733	69.5182
ASS1	38.5496	35.3033	37.4248	37.2864	43.0966	34.2878	38.2776	38.6724	42.1701	34.8477	34.4963	32.4015	37.6254	37.3105	43.2068	37.8675	33.8679	37.6258	35.5829	40.984
ASTE1	89.6445	95.5472	97.3145	101.658	87.2297	106.901	88.4645	97.4021	91.2911	87.868	76.1366	96.4807	76.1318	98.8664	106.638	115.304	88.7312	86.1346	84.4781	100.296
ASTN1	35.8213	35.8152	32.6328	31.803	34.9296	31.2991	34.4178	33.5022	35.1053	35.9384	35.0294	37.2103	37.0356	36.5326	33.9787	35.6495	36.5379	35.4006	34.1205	38.68
ASTN2	36.7852	31.6618	37.0965	31.9262	34.7317	35.6715	34.6608	35.66	34.1704	35.5603	32.6083	34.5139	38.2351	35.0201	32.3991	33.4197	34.816	33.862	38.4803	32.0666
ASUN	82.4253	87.8803	93.5588	122.728	85.0735	94.2	102.478	150.222	71.9126	106.315	95.3718	103.13	69.0588	88.9731	59.9603	87.7352	77.8034	85.4962	96.9196	87.2208
ASXL1	161.736	180.877	178.18	194.436	180.655	154.836	177.82	166.944	136.404	165.439	185.701	95.3509	158.076	191.257	194.766	139.922	191.069	179.549	211.629	205.404
ASXL2	487.298	580.302	598.611	552.947	623.176	489.842	546.254	534.996	489.687	537.356	534.962	512.614	357.651	429.828	489.053	451.05	409.489	437.831	538.007	472.884
ASXL3	30.2764	28.078	29.6652	29.2512	29.4188	28.8712	27.714	30.4619	32.6611	26.5773	27.2809	29.6659	28.7056	30.6794	31.3651	30.2379	29.9916	27.2073	29.6454	28.5341
ATAD2	34.9541	37.8844	34.4412	41.3097	35.8173	39.1272	38.3856	39.2612	36.8032	38.5307	34.3837	41.4421	29.9563	34.2809	30.8724	38.3778	33.6635	37.2038	36.4916	36.762
ATAD2B	62.5298	89.9908	68.781	82.1974	76.1869	74.1387	95.4053	87.7603	87.7008	90.0013	64.9652	93.4231	69.2357	69.3654	54.0577	81.6578	66.1097	62.7659	62.2149	70.0958
ATAD3A	147.846	118.869	140.165	138.196	146.749	126.341	130.683	112.146	124.718	126.255	139.297	117.635	135.462	115.21	168.201	146.289	134.256	141.577	123.022	138.393
ATAD5	35.7626	31.5271	34.0996	32.8877	32.4768	34.3135	36.0723	32.0016	31.8974	36.9924	36.1963	43.8521	37.7166	33.3151	38.2846	33.7317	35.1243	33.658	39.2267	34.6977
ATAT1	67.2031	72.0447	61.8991	62.2272	58.3173	66.1389	54.3479	61.1056	72.9931	67.993	60.712	71.4915	84.2876	71.5877	69.2802	68.6985	58.4266	71.9827	87.2833	69.9201
ATF1	469.729	510.786	542.193	653.081	551.682	564.457	729.307	744.512	425.657	669.546	492.325	414.25	385.57	487.979	365.536	498.572	367.195	499.409	544.628	312.102
ATF2	165.808	126.774	154.163	152.662	90.8463	172.475	147.651	142.705	118.831	140.802	159.236	154.087	139.969	156.65	131.045	168.408	162.473	160.059	177.368	156.816
ATF3	39.171	39.5247	42.2302	56.4118	47.8336	46.3107	43.8646	45.2597	50.1926	44.5965	41.7584	44.3067	41.4459	45.0892	42.2237	41.4924	47.966	43.138	46.0861	48.129
ATF4	1554.86	1209.16	1381.11	1269.46	1152.68	1311.19	1390.11	1194.51	1223.2	1159.66	1263.1	1024.19	982.515	1376.4	1204.77	1151.57	1108.35	1365.88	1217.89	1220.47
ATF5	73.9508	74.7255	71.4096	75.1244	86.0643	72.4304	69.4625	80.7102	70.7935	72.2978	78.9224	68.8208	85.7155	87.046	71.1036	85.4129	76.3898	82.7846	87.494	82.0819
ATF6	310.568	277.712	283.149	311.708	327.648	321.147	264.56	331.128	344.898	277.715	305.755	277.162	333.974	323.796	289.082	350.048	278.906	291.475	254.955	282.85
ATF6B	120.251	131.893	124.56	104.855	114.144	111.433	105.778	105.872	116.676	128.172	131.984	165.192	118.871	128.596	115.175	113.558	130.959	120.914	120.22	138.798
ATF7	33.7407	33.0878	34.371	32.1076	37.837	31.6549	29.0155	32.0838	39.8104	32.5701	31.2219	46.7559	34.3525	36.8782	38.1849	34.2693	34.6437	32.0788	33.0579	34.0878
ATF7IP	25.9766	29.7067	28.1023	29.7201	28.2843	29.4468	30.0984	27.8045	31.5443	30.3606	30.3128	35.0459	32.8909	30.3345	29.656	30.0034	32.2722	29.9382	30.5847	27.7941
ATF7IP2	150.953	181.375	187.725	154.255	159.658	202.463	156.704	149.631	201.252	203.216	179.783	159.791	130.491	159.691	156.286	178.909	153.886	154.969	167.286	149.043
ATG10	83.0406	61.5804	74.6094	79.8609	91.2229	81.4729	74.4307	77.7419	75.8499	72.691	78.3077	68.7172	70.0765	76.528	76.446	73.8423	76.708	81.2795	66.224	77.7696
ATG101	141.463	172.595	163.604	175.927	148.379	135.438	184.124	180.128	162.577	185.739	164.13	106.116	155.799	163.466	172.35	124.439	174.716	158.625	184.937	168.641
ATG12	119.084	165.891	167.703	135.796	163.511	157.969	146.645	153.387	135.809	133.507	141.266	245.656	143.548	147.494	135.556	155.134	110.059	113.929	150.5	141.987
ATG13	366.237	331.775	333.507	334.366	324.165	365.629	317.506	348.207	354.949	346.601	370.119	340.821	414.847	333.28	372.133	272.203	416.671	320.008	365.814	367.621
ATG14	160.058	179.962	134.817	148.27	212.173	173.823	181.77	135.679	158.441	167.129	166.185	206.595	155.947	134.297	134.336	102.026	148.33	156.322	164.795	100.256
ATG16L1	25.3812	34.5784	35.7757	34.5625	37.198	31.2682	30.7619	30.3061	33.2641	33.3348	30.5367	33.0248	35.8587	34.4735	34.3764	31.9876	34.4559	31.9945	30.6319	35.7865
ATG2A	255.056	229.358	231.975	201.499	239.585	244.082	263.255	237.084	265.746	226.603	239.386	222.399	264.624	238.043	196.244	241.024	221.787	229.45	212.566	222.238
ATG2B	39.331	38.5664	42.6932	34.0041	42.9557	35.4938	39.383	41.8869	33.0108	38.937	34.9492	44.6946	37.2646	41.226	29.7188	37.647	33.4208	36.2612	34.1554	31.5063
ATG3	26.5422	25.4422	28.0026	25.6013	26.0358	26.5055	26.3074	27.7297	25.8387	26.2877	25.3883	23.8695	27.9108	24.6486	26.095	25.6159	25.0217	24.0116	24.9768	25.6368
ATG4A	113.985	126.609	94.5469	106.735	107.678	102.877	107.939	103.097	102.526	98.8473	105.673	143.627	104.771	120.801	81.352	124.227	107.155	113.432	97.2328	108.36
ATG4B	148.277	126.688	128.956	132.624	140.396	142.501	135.643	144.543	151.461	112.945	126.617	164.107	122.015	139.318	157.116	129.398	131.081	138.499	123.992	129.723
ATG5	255.465	259.088	273.296	309.098	215.086	274.624	315.746	288.762	187.707	299.095	259.598	247.25	203.735	277.492	218.572	291.97	262.194	263.931	267.669	288.268
ATG7	38.3224	36.7102	36.5817	39.9809	49.3446	40.5882	36.1231	42.8627	41.5959	37.7115	43.0126	36.2396	41.7888	41.9743	40.4053	37.478	41.3682	42.4726	37.1192	37.359
ATG9A	86.4725	91.7979	80.6684	83.4554	94.928	71.3986	83.79	82.0395	85.9581	79.5863	81.2757	62.1252	81.4698	93.789	84.4912	77.0915	100.86	87.1554	93.8243	101.745
ATHL1	67.2021	63.4355	75.5828	74.7041	65.9565	69.0461	74.2477	73.7914	88.4267	58.5245	92.8236	54.1454	79.128	77.5294	86.5771	67.4462	105.707	77.7297	95.5548	87.2633
ATIC	547.56	474.26	537.106	480.953	524.053	483.436	536.184	480.915	547.965	509.528	491.842	354.687	511.782	468.817	594.931	462.492	456.636	438.955	503.498	476.088
ATM	309.875	353.5	361.461	280.411	237.103	282.419	284.655	255.001	267.917	327.461	264.017	237.197	166.875	316.498	226.932	260.472	293.378	243.12	316.283	169.51
ATMIN	129.197	150.249	148.25	136.156	135.42	129.066	141.548	141.949	123.42	121.924	151.357	119.056	129.64	122.781	116.594	135.089	115.74	132.412	153.114	157.107
ATN1	213.675	133.058	172.906	188.273	199.189	160.187	148.462	165.648	141.526	169.903	164.774	155.557	163.086	170.745	152.371	169.493	183.537	168.044	155.912	193.727
ATOH1	85.764	60.2446	67.7934	82.3393	79.2108	76.0022	67.814	76.5525	71.1941	76.8315	66.3036	79.0063	85.1646	81.7647	102.476	81.8732	65.5436	73.4872	69.6402	89.5294
ATOX1	216.712	200.172	226.666	209.737	200.095	222.797	187.137	217.677	230.922	224.236	196.014	169.934	189.635	185.911	282.583	182.058	213.849	200.28	195.983	207.37
ATP10A	57.2218	63.0677	63.2667	65.5993	64.4197	69.4177	62.5255	65.5618	64.139	74.4052	67.879	74.9436	62.2224	70.5142	67.551	70.3883	57.8262	47.5593	71.9062	81.9259
ATP10B	133.739	137.009	109.938	128.289	109.309	113.451	92.5412	127.105	159.221	115.826	135.772	152.422	137.459	143.429	159.792	92.3419	135.459	131.999	136.227	120.946
ATP10D	151.558	761.248	454.783	466.563	317.193	515.242	499.569	474.754	421.207	540.871	516.102	534.158	386.176	459.522	377.238	456.972	304.455	381.489	355.788	371.289
ATP11A	30.5579	31.462	29.5048	30.8427	31.2443	29.46	30.9501	29.0503	30.6785	31.5708	28.4206	29.9501	30.0941	30.7636	29.371	27.6936	30.3304	30.801	29.8258	26.559
ATP11B	134.124	162.004	149.277	137.953	141.775	135.475	156.909	164.419	160.884	158.155	129.117	153.175	120.587	146.599	126.212	136.072	109.75	136.892	118.478	99.8446
ATP12A	47.3278	54.2484	55.2005	48.6391	63.9188	51.9984	48.6585	50.797	61.4704	57.7257	63.8706	49.8444	64.5803	57.5368	62.2593	50.4629	53.9436	46.1463	64.5369	51.6753
ATP13A1	299.138	179.996	219.378	205.288	228.309	232.049	225.432	212.75	201.942	187.727	279.114	127.044	259.152	304.409	282.804	172.877	273.036	254.202	271.775	266.687
ATP13A2	55.925	46.3868	47.4115	43.9552	47.7554	39.6517	42.757	43.9845	52.8397	42.3283	45.1266	36.9307	57.2548	49.6493	61.147	46.6837	48.9375	48.9219	53.5607	56.6554
ATP13A3	133.525	109.594	114.43	125.401	129.331	103.062	147.161	127.873	107.173	122.226	109.16	119.678	99.0035	105.916	104.751	95.9782	101.74	126.232	123.8	101.307
ATP1A1	246.285	164.211	153.814	223.866	178.495	154.96	175.661	194.65	143.453	151.597	214.858	141.082	188.691	220.051	202.045	195.823	227.244	218.23	201.141	241.019
ATP1A2	33.1693	29.2045	31.554	32.0595	32.7194	30.4594	30.2074	30.0223	32.9622	30.0122	27.9149	31.8787	31.587	31.3525	34.3303	34.5603	31.9464	32.3083	31.0138	33.1079
ATP1A3	42.6895	42.8706	43.7619	50.3493	45.8309	46.0593	43.9699	45.0807	46.015	44.3518	45.7612	50.6585	43.2873	44.3438	42.2542	56.3753	47.9932	46.0698	47.8125	51.1565
ATP1B1	25.7595	22.2716	22.8297	25.5003	24.9999	23.2992	25.5794	26.5847	24.3241	22.6531	26.0461	22.7216	23.8451	25.2844	23.8085	23.4242	25.8159	32.0468	28.4007	24.5166
ATP1B2	50.6674	53.6232	49.6209	50.1437	53.2802	54.9308	48.9001	51.3548	51.7816	49.8064	48.5142	62.2142	72.4453	53.4045	70.9534	57.1052	58.2268	45.7669	51.7581	53.0344
ATP1B3	398.965	276.679	441.673	344.966	402.033	371.984	359.858	444.513	318.388	397.669	364.634	306.698	375.095	429.995	404.543	383.668	409.067	413.094	413.649	355.124
ATP1B4	24.48	24.9833	24.0325	23.925	25.6077	25.3745	24.8902	25.7437	24.609	24.8091	24.9914	24.8046	26.0289	23.8623	25.2761	26.1825	25.1955	25.3944	23.9196	24.9107
ATP2A1	46.3524	40.3703	40.9089	43.0517	41.2067	42.2495	38.3955	39.8269	41.5729	40.5516	42.5886	45.7405	38.1536	38.0128	36.8121	45.1321	42.7395	42.591	41.1192	40.7512
ATP2A2	141.246	173.079	140.803	169.236	117.019	197.721	153.498	166.22	151.38	134.541	144.765	153.521	132.987	160.44	156.009	152.351	165.329	194.422	141.614	255.049
ATP2A3	113.513	104.232	105.044	62.5988	86.9955	109.286	95.9708	94.1156	130.33	92.5868	190.31	81.7539	187.888	155.87	195.095	91.9259	354.751	206.332	197.184	363.893
ATP2B1	642.037	543.561	442.14	501.128	373.954	454.558	623.085	478.376	339.995	436.915	544.465	364.943	355.536	505.067	342.803	373.952	588.442	560.469	466.969	441.731
ATP2B2	74.3162	69.3419	81.3572	70.6281	63.8316	69.9322	68.99	64.0104	71.7978	64.4153	58.6189	71.3162	87.5206	73.7522	74.6994	75.3161	78.2776	70.2477	67.7649	78.8257
ATP2B3	82.3897	78.1622	86.8964	77.9156	101.927	78.83	68.5091	78.4285	98.1651	83.969	78.5922	71.2409	83.1335	82.7496	81.4916	86.2668	81.5391	82.6128	87.8771	93.7287
ATP2B4	49.1933	54.8036	53.7663	47.7341	57.3287	54.4915	54.35	58.1417	60.6774	56.9338	52.6609	58.8502	57.4547	62.0626	52.8774	49.2341	56.1254	47.2129	52.2708	56.7252
ATP2C1	40.61	52.0317	49.3992	49.1011	45.1895	43.4487	41.6733	50.8344	41.9418	39.2502	46.1522	47.3985	40.6175	43.5956	40.207	44.9949	49.7261	43.0818	42.1516	47.7557
ATP2C2	37.5441	35.4857	37.8311	35.8045	33.2545	38.7301	34.2561	34.8907	35.4751	36.2218	37.0246	33.7716	38.5561	38.8561	36.966	39.0514	38.2848	39.7598	41.9967	49.7533
ATP4A	46.6598	43.5709	49.646	42.7885	42.0619	45.5213	42.105	41.7261	51.8272	44.6654	41.2836	46.3282	56.9476	50.1323	45.7303	51.4345	47.4292	45.9832	56.3867	47.9441
ATP4B	34.4167	31.1545	34.0066	33.1722	35.2706	33.0141	34.385	30.7763	37.2897	31.5085	31.53	30.0051	34.4086	35.119	37.7775	40.4306	35.9549	33.4735	34.6105	34.1801
ATP5A1	3309.13	2759.45	3328.46	3552.88	3494.19	3065.9	3359.79	3179.49	2952.49	3575.7	2767.54	2971.04	2345.22	2963.96	3120.98	2932.16	2592.92	2974.79	2693.91	2900.04
ATP5B	1041.47	983.265	1115.96	968.303	854.261	896.967	962.072	979.081	941.675	885.349	1059.32	634.268	1195.98	936.33	1060.52	1019.7	1144.01	1091.92	1125.56	1262.29
ATP5C1	1304.64	1099.4	1143.46	1076	1139.42	1231	1308.81	1214.84	1174.23	1266.36	1229.7	1080.23	1170.07	1271.05	1103.95	1220.07	1090.61	1177.77	1057.95	1259.44
ATP5D	169.331	109.94	164.818	122.945	142.98	138.13	131.929	130.591	142.864	144.107	161.797	97.5447	160.155	141.156	186.628	159.462	138.683	189.435	159.78	214.857
ATP5E	2717.14	2092.33	2710.77	2704.7	2370.53	2313.13	2483.62	2564.19	2079.36	2481.49	2305.59	1614.18	1861.11	2078.8	1946.68	2276.54	2335.04	2174.79	2404.55	2128.58
ATP5F1	2198.14	1969.88	2258.74	2195.11	2149.78	2287.8	2318.69	2145.07	1979.42	2547.25	2011.95	1668.67	1631.04	1838.27	1627	2149.08	1619.16	1969.39	1951.42	1945.05
ATP5G1	339.342	319.327	302.503	331.45	281.937	340.993	346.219	340.783	325.428	309.739	249.92	262.491	288.304	262.02	307.8	267.763	262.131	260.562	245.445	250.774
ATP5G2	82.7459	79.3271	75.5809	84.7139	62.0279	77.5826	76.1836	83.6795	86.4557	76.9036	83.1531	67.6775	79.4607	81.5037	75.9589	91.0929	76.5305	85.1802	84.5144	79.8471
ATP5G2P1	44.2988	38.217	42.0586	42.0459	42.7948	38.2326	48.37	44.3661	38.0724	45.2559	41.9099	35.6107	34.5917	40.7672	35.4548	39.8317	39.8241	37.4546	36.6095	39.4816
ATP5G3	1012.54	805.38	958.154	767.44	874.645	988.433	960.28	943.921	838.896	919.805	772.584	776.751	736.758	735.159	664.534	640.799	750.569	837.076	747.561	729.355
ATP5H	1433.01	1243.85	1429.32	1333.02	1326.95	1216.18	1321.34	1262.41	1368.99	1323.4	1117.52	954.077	1270.7	1096.63	1349.02	957.587	1035.66	1111.88	1164.36	1111.56
ATP5I	635.991	531.542	624.606	495.281	626.824	503.409	583.588	585.132	591.391	662.483	541.513	352.23	576.635	514.863	520.48	431.168	432.089	457.899	574.557	351.719
ATP5J	805.102	703.49	822.18	793.504	711.115	926.737	841.846	924.296	646.409	835.35	634.695	552.462	654.818	632.68	516.953	537.117	596.482	816.034	724.999	700.011
ATP5J2	752.721	775.867	864.563	744.547	775.566	883.786	771.738	779.42	660.416	837.32	704.706	473.76	729.736	693.911	643.399	759.865	657.342	670.11	689.031	843.206
ATP5L	2499.98	2403.81	2713.49	2464.98	2706.12	2359.98	2662.66	2429.3	2712.4	2687.17	2364.72	2714.06	2181.82	2362.18	2303.92	2788.07	2216.04	2599.27	2418.81	2300.99
ATP5O	1884.43	1490.52	1776.31	1698.75	1529.12	1723.11	1991.32	1860.07	1625.09	2167.89	1720.6	1540.03	1309.49	1594.8	1519.12	1836.51	1399.32	1735.29	1742.64	1542.26
ATP5S	166.554	161.049	224.613	174.279	188.679	211.202	200.254	146.976	177.62	194.512	171.401	204.174	173.636	188.776	241.882	198.677	178.308	154.738	200.311	167.693
ATP5SL	188.434	185.93	241.256	187.559	172.328	212.435	184.266	206.192	198.556	201.91	219.538	192.446	217.56	209.594	204.99	229.442	234.221	206.734	205.853	167.896
ATP6AP1	224.943	209.008	205.144	198.364	230.144	219.51	205.647	233.097	166.295	211.377	235.152	143.383	191.482	215.981	212.845	250.391	275.053	238.776	250.84	311.227
ATP6AP2	54.2707	42.9931	50.3611	52.5786	52.5083	54.4878	44.577	48.6445	53.2821	48.4186	53.3331	44.7162	59.2434	53.3945	54.9455	52.7838	48.6228	50.9177	51.4162	48.419
ATP6V0A1	171.284	144.196	151.407	144.152	155.029	160.755	137.09	137.378	185.245	136.529	148.712	139.827	160.889	168.392	154.792	155.068	171.151	168.571	146.941	140.231
ATP6V0A2	54.1275	62.0701	56.8689	51.4257	66.3058	52.0826	49.6152	57.0917	57.5886	56.9939	57.7915	68.7619	62.5526	50.8245	52.5537	60.906	54.3388	60.5243	55.5784	57.7229
ATP6V0A4	32.553	33.8253	36.1183	35.3242	37.3695	33.9115	31.1058	33.7587	32.9705	31.2634	33.5935	38.6766	38.0508	32.7273	34.2354	37.2123	38.028	33.6196	32.9232	33.0138
ATP6V0B	997.912	758	791.005	743.549	828.35	726.797	732.081	862.421	685.407	808.187	661.854	569.704	792.577	679.438	707.379	684.549	648.045	648.421	677.153	721.756
ATP6V0C	566.758	469.844	473.463	508.868	579.481	463.614	451.999	494.401	577.259	480.933	594.771	302.634	567.394	499.853	616.873	555.764	694.045	550.204	736.447	675.496
ATP6V0D1	1137.94	874.784	1139.93	969.141	967.861	973.923	746.904	832.41	973.432	805.719	953.193	446.044	1130.37	1005.39	1079.46	902.043	983.693	829.622	1071.15	1014.75
ATP6V0E1	1777.38	1825.28	1637.77	1922.14	1907.7	1683.2	1901.77	1906.78	1609.79	1847.28	1415.34	1572.57	1352.24	1447.72	1568.59	1596.36	1486.21	1424.73	1548.06	1474.02
ATP6V0E2	120.014	106.273	103.381	90.1763	106.782	88.8715	90.1322	93.8874	100.999	101.799	126.219	130.57	86.7741	104.591	118.73	122.684	120.052	97.9434	130.311	98.7333
ATP6V1A	135.627	175.183	220.437	163.104	143.632	156.415	166.165	178.013	159.492	182.547	166.564	144.613	115.24	149.235	157.286	102.278	164.365	193.8	165.284	132.483
ATP6V1B1	34.2759	34.804	36.2052	35.6943	39.9742	33.379	32.4677	33.4147	37.5387	35.8697	32.0079	40.1977	39.2226	35.1617	33.4689	39.1659	33.0544	31.0798	34.5861	39.8035
ATP6V1B2	280.818	310.519	240.087	325.002	201.755	257.202	299.018	269.737	259.012	300.148	256.978	328.978	323.994	261.398	268.886	292.703	284.848	265.726	252.316	242.813
ATP6V1C1	61.2578	57.4484	58.6111	78.3223	53.4737	58.5951	63.0718	73.958	52.6973	65.1371	51.2087	68.1254	56.511	59.3033	60.3491	60.5882	56.9056	60.1966	54.1452	58.9975
ATP6V1D	140.238	139.693	173.688	144.743	135.8	125.53	144.394	150.818	104.929	142.944	130.954	149.112	143.56	114.686	146.453	124.583	124.235	131.542	122.077	104.744
ATP6V1E1	688.223	702.762	784.827	737.463	698.836	744.165	703.971	725.011	739.635	763.431	641.193	646.81	640.137	552.583	708.568	606.861	588.955	550.003	631.713	590.831
ATP6V1F	1107.17	920.955	985.343	827.66	948.803	941.513	846.605	951.518	1033.17	898.275	900.916	636.951	1081.56	920.303	955.801	945.689	877.833	913.286	852.551	1020.98
ATP6V1G1	1217.08	1559.48	1520.99	1507.98	1266.25	1363.23	1483.38	1568.88	1215.49	1522.58	1263.12	1124.2	856.836	1335.01	1288.51	1213.33	1288.62	1229.93	1384.4	1080.16
ATP6V1G2	59.5419	52.075	57.0028	58.6902	69.2538	49.3426	54.5806	54.4539	56.4809	57.8541	52.7557	64.1579	58.3516	63.4006	59.9138	50.926	55.8902	58.8132	58.274	53.7381
ATP6V1H	154.215	176.112	217.2	180.416	187.43	168.087	190.409	207.609	213.817	183.9	181.031	208.84	211.345	161.888	156.513	135.133	167.803	170.704	179.399	189.712
ATP7A	64.0857	93.7052	52.7955	54.8122	46.7617	62.2158	63.1664	57.6089	58.5566	64.7274	73.7257	60.9685	55.3053	62.4445	62.0885	75.8187	54.7108	65.297	59.519	75.1229
ATP7B	56.2025	48.0052	45.3047	49.4488	52.4827	47.74	47.1371	49.676	40.4591	49.0368	49.9713	47.8839	37.6527	56.3028	47.2307	51.453	52.4762	47.2239	57.403	50.4451
ATP8A1	41.2967	49.0015	51.6411	47.1719	42.8015	52.7505	50.2041	44.4665	48.1808	45.5767	51.4811	52.0874	48.2509	47.459	51.191	59.0505	48.0078	45.2187	43.3173	35.6963
ATP8A2	50.8971	42.8479	39.663	40.7913	45.4808	45.8004	35.0329	42.1426	52.4965	41.1807	44.1911	41.593	48.7786	45.0202	49.1234	43.2524	41.2574	51.3642	43.8129	44.5669
ATP8B1	120.691	134.191	134.009	98.6964	141.21	128.043	123.14	122.952	115.847	73.3253	149.261	140.338	140.195	197.89	136.724	151.398	131.583	158.096	175.89	141.602
ATP8B2	81.777	79.7654	87.34	76.4561	74.3283	82.8282	84.2425	77.2512	89.2864	76.7552	85.7438	65.1154	81.3463	92.6063	68.7277	91.3117	82.956	86.4554	83.7852	93.2175
ATP8B3	35.4597	34.8669	35.2957	35.0154	37.4741	35.8296	32.2325	30.8411	35.6823	32.1662	35.781	38.1073	39.8131	38.0312	35.2721	33.2324	36.0919	38.2044	35.9373	34.7867
ATP8B4	29.8598	27.0972	25.1379	26.5023	30.4457	28.8872	27.5314	27.7682	29.9665	28.5633	28.0505	27.7605	29.0237	26.6517	28.2673	26.1048	27.9517	27.8233	26.0216	26.0597
ATP9A	31.5009	30.1285	37.6234	29.6766	42.8168	32.8972	29.1649	31.1837	34.1104	32.8865	30.8551	33.0658	33.6353	32.1011	30.9844	31.6638	27.1142	33.7293	31.0991	33.3473
ATP9B	119.799	108.057	110.624	96.3585	103.882	102.821	91.6238	99.9464	100.333	92.2018	97.2596	133.801	138.671	97.021	125.468	105.314	112.271	103.247	105.833	124.22
ATPAF2	82.1959	70.3694	82.9286	87.9537	77.9097	94.6283	81.8517	72.9791	71.914	82.2169	74.1462	49.7235	56.3489	91.8624	60.9395	77.4274	76.3889	70.3404	75.1891	62.1091
ATPIF1	453.557	347.974	366.002	345.062	522.343	344.264	440.012	440.901	328.39	469.581	297.297	361.087	258.563	233.818	207.662	270.851	249.508	283.459	357.629	274.539
ATR	63.4937	61.5054	72.5585	57.4812	56.2965	74.8252	64.5499	61.9633	59.0427	78.9911	59.8818	63.0305	63.7599	57.6311	56.6034	64.9082	56.3151	54.4932	63.4827	53.5691
ATRAID	591.951	664.797	654.994	662.49	681.157	655.861	703.14	654.153	615.088	680.384	601.703	490.857	670.288	564.95	619.463	558.851	578.918	628.024	590.48	544.186
ATRIP	292.127	276.42	301.448	255.253	269.628	285.712	308.463	241.234	304.657	316.835	272.803	160.983	346.589	277.499	288.91	323.643	265.178	248.586	293.431	300.986
ATRN	67.67	60.7859	55.6218	63.2336	64.3124	64.5344	63.7711	61.0629	90.2248	60.3831	66.2801	58.738	63.8546	77.1716	68.6117	74.6261	73.1384	69.4847	71.965	75.1874
ATRNL1	39.4816	35.3904	44.0206	42.3257	37.0838	39.7641	38.138	43.1197	37.4284	37.048	41.0911	46.5512	39.827	37.9871	40.6674	41.7688	40.8281	39.1402	37.6628	38.9647
ATRX	66.379	65.7017	61.3616	66.3307	88.9208	63.7116	68.5236	85.8976	54.6555	56.3797	71.1712	66.9237	43.2864	69.4976	53.3256	52.7732	84.7351	73.1351	66.2728	75.5567
ATXN1	39.2183	30.8242	30.041	37.8765	29.316	32.0908	36.524	36.8233	29.3287	35.039	26.8012	30.1955	28.8186	29.7986	30.4232	29.8127	32.7427	30.4983	39.8834	31.0544
ATXN10	107.843	121.101	132.164	114.532	122.362	109.67	118.537	112.817	86.9181	125.853	121.609	87.7359	123.283	136.877	97.0657	131.896	115.447	121.814	125.928	115.992
ATXN2	115.762	100.518	118.771	109.539	152.608	123.791	113.166	147.128	116.511	116.656	159.633	94.1238	91.8557	138.96	110.359	116.777	119.285	147.58	144.466	166.527
ATXN2L	70.7868	72.2713	73.7622	56.8523	82.9116	69.0141	72.3136	59.5024	66.554	73.0624	71.0512	84.3807	92.4288	78.6892	88.031	72.9483	85.6184	86.1527	77.3314	80.9749
ATXN3	37.2229	39.9108	37.0935	35.4505	37.4038	37.676	46.328	53.3947	38.4005	37.059	34.7302	46.1014	33.3029	35.9087	39.8315	36.8783	35.3619	37.4767	38.2577	33.9759
ATXN3L	32.5983	33.6034	32.5834	32.8952	32.5235	31.9357	33.6588	34.4376	32.8032	32.9737	30.8861	29.1775	32.6676	31.8845	31.7728	32.7313	34.3385	29.9548	29.6471	33.0087
ATXN7	153.988	211.684	173.822	194.652	234.975	177.822	195.042	187.488	162.228	167.509	145.201	226.874	146.772	133.918	136.362	114.402	113.901	135.481	168.092	127.157
ATXN7L1	41.8566	38.5395	40.997	45.5677	42.4311	45.4382	38.2379	41.2208	51.8468	45.2042	43.7862	37.9451	43.0848	49.6361	48.8567	43.7854	46.6877	40.8756	40.9872	46.8352
ATXN7L3B	98.6069	101.916	103.538	110.182	100.08	124.44	111.244	108.995	138.696	118.148	123.577	97.5732	137.604	137.315	136.286	133.114	126.955	121.434	112.161	134.176
ATXN8OS	110.448	122.984	127.332	116.588	107.967	124.303	118.412	116.894	146.102	101.529	130.262	129.294	131.391	129.742	132.894	115.754	133.79	127.401	124.174	111.314
AUH	81.8761	91.8292	84.4521	98.59	101.588	93.6003	92.234	84.6646	65.4679	78.2625	80.1914	68.8905	72.8455	81.0841	80.4769	79.1851	84.608	74.891	82.6251	84.7586
AUNIP	69.1524	57.2928	62.8586	61.9405	56.2745	62.7159	62.1575	61.7057	73.3148	49.348	59.2096	57.8588	60.4591	55.6736	70.1108	65.6052	66.1922	68.8826	56.8421	62.7877
AUP1	486.532	450.326	428.134	407.786	411.028	416.631	498.845	431.15	483.921	415.423	415.12	224.779	448.104	547.323	498.176	486.208	436.692	504.658	562.128	572.941
AURKA	36.0409	37.0474	32.2792	31.6557	33.2577	35.1148	33.5483	37.0113	42.3082	33.8811	32.572	35.3578	37.7827	38.0948	36.2078	33.6976	35.0562	39.221	31.9781	32.935
AURKAIP1	433.019	415.183	452.565	391.333	420.966	379.731	457.369	427.358	374.206	404.201	417.454	249.109	406.922	381.576	370.546	390.5	421.999	393.969	414.826	516.181
AURKAPS1	435.976	379.836	435.368	374.958	380.832	373.299	430.985	422.714	470.694	372.291	390.759	368.104	429.617	421.919	461.937	428.433	410.015	392.287	471.876	369.472
AURKB	51.8903	47.5205	49.6988	43.4875	44.7897	47.9721	46.6144	43.471	47.2717	50.284	46.4508	49.0726	46.6071	46.4535	50.6922	50.6635	48.0708	52.4826	50.4334	52.5487
AURKC	92.3478	75.5794	76.7367	84.562	89.3602	82.5319	78.2839	83.7024	102.478	91.2654	78.7366	76.222	83.2907	84.7989	79.0672	77.1055	81.5037	70.2429	72.1295	75.6646
AUTS2	82.7393	90.4864	86.2257	69.7982	86.9661	68.7067	94.2794	84.1615	58.2577	75.6234	93.9261	82.455	86.9705	68.4452	86.2052	82.5641	54.7544	75.2268	79.7871	76.8774
AVEN	56.696	62.9493	62.9057	56.8783	62.2421	54.0505	54.9078	64.8998	62.2883	58.7677	61.0266	57.8035	60.5407	65.2449	47.9122	65.8586	63.6964	66.9858	59.9001	64.5784
AVIL	34.5841	28.2326	30.6376	33.8734	34.9821	30.671	30.9779	31.4905	31.1649	32.068	33.2927	33.3886	34.7187	30.3005	29.1397	36.2997	32.1782	30.2696	29.7524	29.6499
AVL9	48.1469	50.5014	43.9917	48.6841	55.1813	43.5701	42.9048	49.7019	45.3684	49.0287	52.3933	48.2363	42.8339	44.7222	46.4941	53.1528	57.737	48.5345	52.234	49.5957
AVP	58.4768	63.6492	62.0786	55.3182	66.0584	60.1747	50.6613	59.1068	67.735	58.1526	63.97	63.6559	73.3129	61.567	69.5379	69.5611	64.579	67.8059	64.7387	58.9035
AVPI1	137.259	122.909	137.274	150.663	144.545	155.805	135.917	158.481	156.983	147.567	147.939	184.533	167.812	180.95	154.447	164.645	158.255	161.052	158.832	183.914
AVPR1A	65.0386	56.0344	62.4986	64.4645	59.2227	57.1553	55.9157	59.087	57.4452	60.8889	57.7303	51.7463	60.9262	56.664	63.0081	62.1355	56.8174	59.5634	59.1926	62.8799
AVPR1B	124.315	135.037	138.321	177.951	150.507	121.219	135.885	131.711	144.209	139.262	145.281	123.611	179.19	153.795	145.443	160.632	153.822	141.049	157.698	129.243
AVPR2	68.6951	56.9805	58.8596	70.2261	69.3311	64.9518	67.83	65.4615	62.8473	62.1004	57.0595	61.074	52.5929	60.8496	65.197	56.8002	66.0408	48.4053	61.6568	59.3368
AXIN1	294.976	264.033	293.293	246.105	305.858	269.726	293.68	268.825	332.682	279.53	303.849	288.16	375.885	304.32	336.109	269.324	293.58	297.374	293.37	352.986
AXL	104.944	99.8133	109.353	100.668	109.045	106.393	104.059	98.2619	108.791	97.0168	101.574	123.674	118.667	107.2	107.86	117.899	97.7603	101.205	85.9143	103.499
AZGP1	30.2862	30.3311	30.745	30.429	31.3017	30.1655	27.4266	28.7283	29.9406	28.3538	28.6879	30.8529	31.8777	30.9997	32.6972	34.3887	34.643	33.7371	30.0708	32.6568
AZGP1P1	55.5094	56.2282	62.7498	68.2555	55.355	65.9269	62.6181	60.5096	52.5256	58.1134	60.587	69.0074	73.9946	69.206	65.1666	76.2211	59.9932	71.6998	64.5516	71.4241
AZI2	31.876	38.5231	32.055	37.0802	35.2	36.0843	41.0043	40.7394	33.1689	40.6248	30.4652	36.0841	27.2963	32.0496	30.075	30.9278	30.8647	42.7267	34.2428	28.5002
AZIN1	550.108	560.882	478.019	604.814	491.291	475.93	599.048	582.785	479.72	545.358	412.714	434.521	405.269	418.891	342.688	488.469	315.828	420.085	418.327	453.809
AZU1	39.5711	39.5236	44.7835	37.13	40.6859	34.0611	36.4075	33.0242	33.5298	33.3788	37.4429	39.679	38.1647	44.3616	42.1807	38.4088	41.1359	34.7022	38.6471	37.1559
B2M	10799	11102	10171.2	11315.7	11404.6	10423.7	11176.7	11356	10016.2	11136.6	9533.35	11455.4	9418.09	9150.25	9274.62	8328.16	10777.5	9567.36	9952.66	9413.38
B3GALNT1	22.8965	24.2895	23.4508	23.9499	24.3111	24.7462	25.0368	25.126	24.8001	23.447	22.8405	26.7446	23.8432	23.1111	23.8855	23.2306	23.5377	22.2575	26.0719	24.1202
B3GALT1	34.6861	32.292	37.8236	33.4357	39.12	35.1572	31.6395	30.194	34.6706	38.2129	34.9016	34.9415	38.913	32.0334	47.4327	37.6158	34.827	35.7304	36.774	38.5366
B3GALT2	22.6738	23.2618	22.6293	24.5844	22.0704	22.8068	23.3699	21.6434	24.4262	23.6903	22.4753	24.1452	22.9384	22.0672	24.1152	22.1176	22.4327	23.1202	22.6848	23.0027
B3GALT4	147.627	129.529	147.384	159.225	106.761	124.44	133.916	127.059	156.47	133.856	150.507	109.058	192.067	138.034	192.138	140.229	161.412	127.977	186.543	150.038
B3GALT5	40.9257	33.2714	39.3162	34.828	43.4906	38.0359	38.1649	36.3774	38.6391	34.8047	37.496	40.778	39.9162	34.5354	36.8303	37.0624	34.7257	38.7077	36.3682	33.7022
B3GAT1	135.494	118.302	119.836	113.437	128.259	122.01	130.465	117.596	114.04	118.061	107.206	103.335	97.5082	129.299	115.504	108.261	142.543	107.238	111.018	116.351
B3GAT3	115.207	121.806	103.804	107.968	120.516	113.728	129.038	111.817	161.171	102.171	122.332	103.103	154.977	106.726	133.275	133.683	126.626	105.07	129.615	125.559
B3GNT1	98.1307	98.4332	94.5768	100.124	105.326	109.804	97.0843	101.444	96.3181	93.9188	105.388	80.6995	81.1195	115.693	94.5954	101.478	102.478	95.307	101.671	93.3636
B3GNT2	84.2648	135.631	119.67	118.333	96.0583	122.638	118.771	122.107	151.792	130.834	116.535	168.82	136.13	121.291	125.749	101.778	99.1793	126.288	133.205	118.572
B3GNT3	105.156	110.748	104.914	118.845	120.052	110.894	103.037	88.3082	107.666	115.818	109.994	130.533	104.834	114.58	133.988	109.119	105.433	108.217	114.203	116.698
B3GNT4	177.779	135.45	151.991	167.29	169.408	154.16	166.616	149.487	237.976	153.382	144.786	157.683	196.944	155.131	142.25	156.868	180.431	140.843	151.896	168.385
B3GNTL1	55.9243	42.6963	57.9313	46.2846	52.7446	49.7983	49.593	45.0773	40.5946	48.3148	52.3511	43.2999	50.2261	49.9675	51.7395	47.5441	50.4424	40.446	50.3205	47.1837
B4GALNT1	69.0163	55.956	60.2335	72.6978	49.6971	66.1978	57.8373	59.4983	59.7061	60.4082	59.5597	69.3051	76.2121	75.674	67.1085	68.9729	68.3801	63.7917	56.5587	55.2015
B4GALT1	53.9479	44.3961	41.2753	41.2271	50.2941	47.8468	43.3735	42.2574	53.4194	46.15	40.1902	41.2571	41.4436	45.5904	61.8176	48.0487	45.271	40.0441	35.8294	47.4621
B4GALT2	81.7417	87.5787	101.956	92.245	81.7402	83.8632	88.568	69.1839	87.457	86.6778	92.1107	106.373	95.5659	91.2151	88.7589	96.7728	78.4902	87.8575	92.0022	106.186
B4GALT3	279.249	336.208	215.848	279.838	260.282	333.987	267.442	296.241	340.892	242.165	246.13	212.994	303.418	303.937	304.147	235.796	303.457	342.759	308.418	308.088
B4GALT4	35.6582	35.3524	34.2295	38.0112	33.3513	34.8215	38.6071	33.1244	37.1127	33.9993	33.7964	32.079	31.932	33.4469	33.7344	33.1651	31.8811	31.777	30.7214	31.37
B4GALT5	65.786	63.6066	70.5644	64.5316	56.2907	61.3334	53.252	57.6148	60.311	60.038	57.2156	82.8669	68.9271	56.486	75.7231	61.002	68.8022	59.5834	54.4248	60.2626
B4GALT6	29.127	32.1786	29.742	30.3502	31.3933	32.1628	28.8403	31.1612	32.5006	33.4295	33.5464	34.3642	32.2218	30.9576	31.6593	31.87	37.3606	31.8987	31.6947	34.1592
B4GALT7	55.3168	46.6604	56.1239	47.635	53.5496	56.4307	52.3522	46.3514	45.9557	51.3952	60.7617	38.4074	62.2604	58.5333	53.9057	55.1416	48.1834	54.2928	46.6684	63.3587
B9D1	53.4536	51.511	55.5345	41.3095	49.9942	52.1466	42.38	44.9915	62.3145	52.43	48.0298	39.9192	51.5336	47.5922	52.8644	53.2696	55.5265	48.9876	51.8224	50.9807
B9D2	90.4111	75.1537	84.4629	69.6807	69.6709	77.9281	62.7629	68.9009	76.5275	76.0748	79.2938	104.236	103.774	78.7984	78.9818	90.5894	66.9697	83.5579	81.9644	85.2541
BAALC	32.2233	32.9767	34.6476	31.8519	34.1629	28.6209	32.6563	28.6268	35.4496	32.1539	32.9061	33.4145	33.9302	31.6723	33.2001	31.5715	33.1189	33.8016	28.7628	34.4516
BAAT	40.2202	32.6262	34.1662	33.6986	34.7677	32.8912	30.5656	30.3472	34.4814	36.3661	32.9271	36.53	35.5738	37.0396	40.2319	32.8611	35.1426	32.7346	39.824	37.3885
BABAM1	254.446	247.783	254.484	250.223	195.177	233.302	233.842	225.622	240.317	251.77	223.692	154.76	177.126	218.744	174.599	200.659	231.943	193.991	264.521	244.503
BACE1	44.572	47.0583	43.0663	49.47	47.2236	53.8582	40.6355	41.3603	50.9068	45.2089	48.0506	60.0851	51.186	51.8475	54.2963	49.187	44.4535	42.7836	41.547	43.0194
BACE2	309.787	170.206	306.421	211.72	169.978	165.874	184.12	259.127	267.661	298.926	176.446	212.066	221.063	167.243	206.163	336.351	250.224	172.757	226.706	191.175
BACH1	146.488	151.393	177.746	186.849	162.328	171.397	191.288	200.421	176.786	187.902	161.644	170.361	161.118	142.106	146.024	155.426	146.406	160.19	166.847	124.649
BACH2	370.268	1175.1	990.812	833.736	538.097	932.696	891.953	741.373	904.798	1015.22	843.985	916.756	1106.85	658.525	875.775	983.792	531.582	868.311	793.448	1036.49
BAD	40.4273	37.2242	39.1166	39.4925	39.0148	37.5822	40.2953	41.4838	39.948	40.1205	39.4038	30.8782	37.8295	37.8056	33.0654	39.4838	39.947	34.8786	37.389	38.609
BAG1	100.792	110.98	124.908	87.9433	107.527	115.15	101.121	89.6802	119.677	93.5187	104.746	101.231	142.061	119.473	119.768	84.6152	120.421	129.307	127.347	121.158
BAG2	56.7473	54.2477	51.2688	69.6202	67.1069	49.1845	63.5236	73.0605	56.0186	61.8981	61.1061	53.5424	54.8615	47.9427	55.9475	61.1344	47.8273	60.1223	54.5263	54.9702
BAG3	40.3106	40.594	45.2198	44.2214	41.4218	44.9041	46.4237	47.1164	45.2553	45.2992	45.603	47.6129	44.989	47.8239	43.2009	47.2111	46.5399	45.8083	43.651	45.4294
BAG4	32.6736	31.6769	44.1845	35.5385	33.1859	32.2311	32.3131	33.0959	26.0948	31.2374	30.9058	34.7229	30.7318	31.5571	31.8419	30.7291	32.0117	31.0335	32.5123	32.3017
BAG5	41.1266	51.0344	39.0681	44.7958	42.3047	44.5777	48.8344	42.4587	41.3157	38.2924	39.8395	37.9042	45.5534	40.5844	39.1222	41.192	38.5504	41.0976	38.8067	38.2124
BAG6	383.996	433.441	398.5	328.128	379.854	399.128	420.025	372.665	413.488	345.917	554.192	282.248	658.33	559.527	649.662	439.89	629.142	603.659	564.847	725.045
BAGE	25.3438	23.8733	27.6336	26.9721	26.1455	26.2329	27.0868	26.1033	26.8175	25.3911	26.2593	28.171	26.634	26.2358	26.4508	25.7132	27.1358	27.4761	26.2211	27.3413
BAHCC1	124.233	97.678	104.918	111.403	93.7507	94.2736	94.3964	94.9332	106.174	103.435	102.975	104.147	109.349	109.122	141.511	93.3384	115.997	97.0646	79.7399	109.808
BAHD1	93.4622	92.1837	92.8346	83.7301	100.329	98.339	95.3194	81.6281	73.4449	96.1377	83.2713	85.314	84.4566	86.6308	97.2379	76.8356	96.9467	83.7736	81.848	89.6674
BAI1	73.3185	84.076	65.7987	80.0047	81.8459	85.6293	75.1426	69.0391	77.2362	75.4829	66.9578	71.5291	76.9664	71.4115	103.702	66.8746	80.4508	75.4052	81.9425	80.9476
BAI2	36.6761	37.266	35.0424	38.4882	37.8628	37.3905	40.5036	38.9044	40.2721	37.5084	36.5951	37.6276	38.0283	40.812	42.5088	40.0091	38.1125	35.5309	35.7154	40.473
BAI3	26.29	24.3537	25.9316	26.6338	24.9521	29.4469	27.0678	27.7803	27.7425	24.8394	27.2285	25.673	27.239	28.307	24.592	26.6361	25.956	25.7261	26.3267	25.7139
BAIAP2	38.137	41.5982	43.1121	39.963	43.642	38.8893	39.7088	42.0163	37.4021	38.4199	44.7388	41.1371	47.0393	40.3948	50.1309	39.1529	44.625	36.4765	38.2161	44.9845
BAIAP2L2	40.3469	35.9631	42.2324	39.2342	38.4505	46.0917	38.2512	37.9074	42.8599	35.6391	36.1597	39.4753	41.8926	39.0375	41.5506	38.9419	36.8146	34.9779	37.5113	37.5616
BAIAP3	94.5743	83.4817	82.0635	88.1308	102.039	82.4229	81.5026	90.0655	88.8259	70.7848	92.4189	75.8801	120.688	128.809	98.7046	80.1817	100.352	88.6651	96.7333	106.38
BAK1	136.527	121.265	122.291	125.858	90.6028	139.613	95.6281	110.053	108.859	107.115	132.864	100.545	116.909	137.971	119.994	129.702	136.972	146.746	121.155	157.12
BAMBI	48.5219	40.2507	52.4064	49.5877	47.2448	44.2803	47.3514	41.6993	52.2561	47.4767	46.5125	46.4816	53.0034	49.6668	50.9188	52.6002	43.9601	49.8787	48.5903	55.6218
BANF1	469.25	531.627	561.512	466.682	478.125	582.311	614.105	562.083	575.092	534.46	741.548	261.029	675.544	752.405	709.377	580.196	882.663	744.611	733.158	892.575
BANK1	3840.03	4138.54	2888.51	4105.53	3787.58	2972.91	4342.13	4293.53	3505.45	3828.03	3383.19	4137.27	3659.79	3122.31	3407.34	2618.05	3443.91	3238.46	3622.54	2923.63
BANP	458.269	605.917	572.524	541.025	589.124	515.957	573.56	638.9	612.548	510.678	471.473	402.043	583.337	560.152	554.389	598.427	457.147	449.661	514.787	440.825
BAP1	175.509	188.447	175.223	192.082	188.506	188.6	191.771	192.653	201.289	217.803	229.198	177.703	235.811	195.068	200.199	208.011	220.425	204.954	226.342	227.261
BARD1	96.5075	136.094	102.943	145.17	122.256	160.949	133.833	132.001	123.794	126.233	120.56	116.603	112.126	115.188	112.915	128.665	110.653	110.84	158.571	145.584
BARX1	39.9447	33.7075	46.4005	34.9582	37.4801	38.4369	34.2396	35.5792	41.1334	36.5949	36.6976	37.3759	36.2377	35.9267	39.6553	39.7054	37.7564	37.9519	33.5728	39.5377
BARX2	75.3272	55.0892	74.0863	58.78	46.3587	60.3584	60.7818	62.3185	68.5148	61.6748	66.6296	67.7281	80.2275	72.6153	61.9897	70.7086	51.7199	65.0097	76.587	72.8848
BASP1	1081.06	1048.76	985.924	904.158	881.323	864.656	957.306	1021.68	898.44	1088.65	1256.39	966.434	1009.18	1073.59	1079.03	947.007	1408.52	1057.72	1369.58	1019.16
BATF	160.353	125.124	142.067	138.831	189.752	137.195	121.874	173.632	168.506	122.357	148.016	107.361	165.03	126.577	135.857	127.15	172.079	136.939	145.359	130.076
BATF3	68.8253	75.9108	64.3608	75.5295	63.2461	67.295	70.0085	63.3154	70.6848	62.59	65.5885	59.8691	61.1143	87.0988	73.2161	75.647	75.3687	71.5174	70.8975	71.7772
BAX	40.6633	38.0338	45.6449	37.2626	39.3681	36.4699	35.4203	48.8664	40.4872	37.6014	40.1051	41.4993	35.4974	40.2661	37.7115	41.3134	31.5061	40.1935	34.9235	37.5515
BAZ1A	263.115	290.49	270.541	265.132	309.747	291.917	322.294	424.116	267.857	303.228	257.012	267.897	218.493	278.196	284.507	190.975	265.47	265.174	311.757	242.802
BAZ1B	195.796	239.542	191.219	220.274	162.933	195.021	207.301	226.012	221.88	214.034	245.869	206.175	282.459	199.93	227.477	220.369	252.235	221.617	305.886	281.293
BAZ2A	154.275	175.665	190.824	139.906	146.468	157.146	186.792	152.622	150.981	146.586	174.815	123.923	169.662	149.454	193.521	141.856	163.461	164.389	210.609	250.716
BAZ2B	49.0281	85.0419	71.661	59.2358	60.3148	70.8712	75.604	60.3763	63.6489	62.3263	74.8157	80.0005	64.722	67.4517	68.9528	61.1952	64.0713	65.5424	75.0099	54.8881
BBC3	117.409	96.7414	111.79	81.9239	94.4661	87.3017	81.9044	71.1711	101.321	95.3536	93.102	101.349	94.2729	89.8535	123.684	109.337	91.3157	108.807	96.7374	88.6955
BBIP1	107.145	152.484	136.49	116.766	113.523	125.645	143.45	143.151	120.002	126.075	107.254	154.69	129.363	103.2	96.1529	124.969	97.0023	115.18	117.868	113.695
BBOX1	28.1073	29.7125	28.2745	28.2698	29.7427	31.1717	29.288	30.2656	35.522	30.0245	30.8858	34.9066	36.2675	29.621	35.3245	31.8248	27.5844	30.9512	32.6188	27.3459
BBS1	107.386	102.374	104.404	100.565	88.5133	81.4967	99.5588	108.615	114.019	87.6119	102.209	143.987	94.2571	101.685	96.3024	102.763	125.119	113.037	99.2126	108.2
BBS10	32.8806	39.3093	36.0906	40.5735	42.5424	39.9968	51.7926	42.1059	41.4577	45.1864	38.1733	41.4519	34.1878	33.4872	32.7585	33.8825	30.4576	34.2043	35.4533	30.0983
BBS4	56.2027	54.5448	51.0953	57.767	55.8113	56.9868	53.7729	53.4705	59.0611	50.5335	48.0933	48.9275	56.2902	56.2532	56.0282	54.0635	56.875	53.8091	51.3194	55.6394
BBS7	29.127	26.7885	28.2929	29.0009	26.6054	25.8455	26.3244	27.07	26.3189	27.3682	29.7362	28.4593	24.9817	26.9938	26.8841	25.9662	27.962	26.8182	26.1998	25.9022
BBS9	70.9331	66.8861	80.5067	64.7652	73.6096	79.5885	73.5619	74.695	82.3677	77.7412	88.9364	80.794	101.356	84.8747	76.5353	74.9784	78.9293	79.7674	69.2238	77.9645
BBX	325.193	471.881	320.033	325.8	313.563	318.603	335.024	358.716	313.719	210.628	454.476	355.634	353.644	356.982	420.989	355.691	324.07	393.599	361.305	421.8
BC069004	51.8677	55.9984	58.8009	53.114	60.2646	54.5212	51.623	52.7233	57.2288	57.3148	48.7121	50.4554	51.0011	56.5942	52.2967	53.5565	50.7412	53.0334	53.9942	53.9325
BC069739	26.534	28.121	26.2973	27.5238	25.882	27.6615	24.8136	26.2077	27.4049	28.2298	26.6435	27.7376	25.1503	26.6085	25.9974	28.3961	24.7334	26.2316	25.8704	24.3213
BC069756	30.3479	31.132	32.3219	31.803	34.5367	30.5421	24.5974	33.1138	33.9267	30.3463	31.831	43.2685	31.8637	31.3289	31.7062	34.1085	31.9992	31.6815	31.0281	33.227
BC069776	41.8252	48.0371	45.0988	47.7688	63.5089	45.8839	46.8244	46.0921	51.3941	48.4835	44.751	56.253	47.1639	45.2436	46.6196	43.2136	46.0872	48.0927	42.5031	40.9457
BC069782	27.0606	27.402	27.1953	27.396	27.4884	28.8744	28.463	26.7753	28.2745	27.063	25.7315	31.7564	30.6551	29.2591	28.0752	31.7241	28.241	28.1676	28.3718	29.5741
BC113958	26.3001	29.5141	28.2101	28.9282	30.1884	27.2389	28.3091	28.0773	25.6281	27.9303	24.8992	25.3187	24.2126	28.8301	27.5264	29.1888	27.3473	28.814	27.131	27.4886
BCAM	55.3612	58.3669	53.27	54.3147	65.7572	53.4096	48.8092	50.294	54.5338	53.8216	51.1609	84.3472	66.5639	63.2453	69.3796	57.0781	63.1338	57.7692	54.7935	56.0644
BCAN	87.1064	91.3905	111.185	85.557	89.5101	89.7561	80.3904	82.4003	87.6013	105.314	94.1675	82.4463	105.981	87.5455	104.483	105.129	93.6342	88.7418	81.1241	97.2186
BCAP29	35.2423	41.2425	37.3669	37.0564	34.2169	38.2916	43.188	39.9211	35.9418	42.741	35.4492	38.693	30.1392	37.0914	35.4296	42.4826	31.6653	35.1862	34.9165	35.3807
BCAP31	317.202	321.62	277.547	282.369	311.133	282.702	295.895	310.139	300.868	309.314	276.573	192.178	364.094	258.111	251.15	225.97	280.094	278.903	284.13	224.246
BCAR3	35.1371	33.5462	30.5258	35.6268	37.9085	34.7677	32.2155	33.2669	35.4313	35.3441	37.144	36.6003	34.4284	35.0129	34.8343	39.2663	34.9928	34.6595	33.6175	37.9113
BCAS1	33.0298	30.265	29.9348	33.5397	33.3135	29.8863	30.088	27.7055	32.6726	31.1508	28.4004	30.6451	32.9562	30.886	33.1357	32.3161	31.621	31.58	32.3147	33.5755
BCAS2	230.092	285.766	263.599	275.263	298.374	261.039	279.378	275.551	294.712	339.857	246.515	240.945	242.302	238.674	226.947	265.325	172.906	259.655	270.539	266.759
BCAS3	79.6429	80.9744	80.5795	72.1942	63.2523	71.8496	85.9764	89.272	93.0798	76.1227	114.282	105.217	105.898	99.8847	101.579	100.645	91.4172	104.944	99.133	95.4249
BCAS4	174.492	126.428	159.899	130.147	151.769	132.105	131.559	146.363	135.669	143.441	136.778	76.7248	150.269	128.712	145.833	138.776	141.029	131.555	131.404	140.2
BCAT1	72.208	63.5864	68.2838	73.8069	67.8893	73.0916	59.5178	74.1614	67.5879	72.5917	71.8191	63.2609	89.1105	70.873	66.7347	76.9105	77.5904	71.6298	67.0876	72.0384
BCAT2	113.362	89.6372	123.445	108.366	92.1457	94.1747	90.3004	85.2407	110.728	117.922	111.527	88.4738	118.251	99.6457	106.311	127.725	96.7837	108.976	114.536	116.688
BCCIP	82.3133	67.511	73.0331	85.3863	70.5918	76.2875	73.1999	74.8969	68.5775	97.585	73.626	91.5196	72.2482	70.5785	77.5688	62.8075	65.5247	77.2559	68.2044	68.8209
BCHE	25.0998	24.6179	23.9847	23.8952	26.4618	24.6503	24.5676	23.1169	27.9487	23.8881	25.0694	30.1461	24.954	24.7562	24.3887	24.3946	24.661	25.4632	24.5893	23.0009
BCKDHA	223.566	227.552	219.063	236.491	223.695	258.103	208.488	225.235	236.44	191.383	253.202	216.275	261.155	231.761	271.521	215.191	209.313	226.874	241.694	183.545
BCKDHB	65.9194	57.6498	53.8595	50.6302	42.6973	62.2425	50.368	52.257	62.2762	62.1467	54.1754	52.0215	61.2207	46.5958	50.2236	52.5537	47.3676	56.4904	52.4346	47.3124
BCKDK	115.639	102.228	96.375	100.889	114.267	98.8725	92.7998	101.349	86.6831	92.0742	118.096	80.1833	101.877	107.802	129.059	94.9241	106.445	120.443	102.055	118.791
BCL10	408.631	737.957	873.134	884.175	659.933	605.153	653.063	904.468	683.559	689.864	597.095	554.422	613.131	663.036	526.714	523.413	548.469	741.037	607.23	473.597
BCL11A	641.147	862.263	720.363	661.304	583.18	657.066	736.395	735.071	736.948	736.18	812.559	854.768	915.199	758.417	877.434	768.521	590.199	775.241	784.876	787.803
BCL11B	31.3815	33.5987	29.782	34.1766	33.644	31.4833	29.7244	28.5509	31.3534	35.4786	34.1986	29.3179	30.7251	31.0322	30.0748	31.1418	30.7336	32.4012	30.2936	29.8198
BCL2	61.0886	53.5286	77.7798	64.3163	56.9729	58.1925	58.3574	73.9672	69.0887	57.2384	63.7315	104.508	73.3876	52.2726	64.3101	61.9801	65.2992	56.9814	53.7001	54.204
BCL2A1	118.571	109.783	87.1769	152.359	157.653	85.4866	121.352	138.552	90.3043	124.669	82.9019	94.2292	89.4921	99.8431	97.0204	70.915	114.573	101.359	97.592	74.0357
BCL2L1	32.3196	31.1651	32.503	31.261	30.9232	35.1055	34.5124	32.0155	32.8173	31.5566	30.9057	27.084	34.0909	31.7828	31.3277	34.3009	30.555	30.0451	27.7881	35.8295
BCL2L10	51.9482	46.0661	54.1097	47.4623	53.2149	52.2595	50.2343	49.6507	47.3941	55.4954	45.66	48.9264	55.6249	48.158	53.2231	52.3828	57.6683	49.647	49.3902	49.9024
BCL2L11	29.8674	29.8519	26.1874	27.0481	28.0115	28.572	28.5126	28.8538	31.0534	25.9971	28.3601	26.4432	30.8659	28.6007	31.3736	30.4361	29.2365	28.041	30.6258	26.2626
BCL2L13	192.211	159.296	142.143	161.741	163.767	157.419	258.984	156.043	168.692	215.425	159.935	148.141	146.075	170.393	172.692	138.643	149.734	172.147	174.756	140.574
BCL2L14	63.641	62.2116	60.3124	59.0193	63.3897	67.2517	54.7463	64.2067	77.4654	58.5976	64.3044	66.305	78.5924	66.1751	63.5482	63.337	67.453	62.4548	60.6279	58.9095
BCL2L2	58.0204	50.7277	55.1503	50.3095	62.4099	48.5309	56.507	55.5333	54.7104	57.5672	52.0904	53.8973	52.5984	55.2265	71.0252	58.0243	56.5994	57.3928	55.1697	56.7953
BCL3	88.7	85.3703	73.4349	73.9977	86.3616	89.9203	85.8877	81.372	83.4957	73.1822	80.8854	76.2542	89.4064	81.9174	82.2706	86.9581	73.1867	69.1961	90.4665	83.8702
BCL6	264.722	820.595	483.649	417.708	500.505	549.937	618.192	470.035	722.84	716.469	564.807	775.992	637.168	589.862	465.029	677.451	453.015	502.128	455.971	479.232
BCL7A	124.536	113.471	93.1207	104.178	100.261	152.972	113.495	84.0106	116.316	114.973	173.219	120.72	178.566	126.233	150.771	156.375	180.734	159.699	148.554	273.588
BCL7B	125.567	134.589	118.993	134.037	116.709	104.445	118.951	133.384	107.759	96.9459	144.85	106.659	121.955	163.203	130.126	130.296	167.939	158.723	136.193	197.463
BCL7C	262.657	196.861	222.93	235.813	203.555	245.498	225.355	231.964	265.066	193.619	271.762	137.615	273.361	261.437	282.53	240.146	295.106	297.587	278.818	293.105
BCL9	48.1301	51.2178	48.9801	48.2435	50.4664	56.6835	51.5528	48.7423	53.9389	49.1292	47.862	45.5398	47.1039	51.0174	51.3348	52.2588	49.5845	46.6104	43.0107	47.4268
BCLAF1	48.4376	71.7048	55.8498	87.4912	53.2814	53.3529	67.0565	75.7986	61.7294	59.7157	52.1933	69.9901	52.7364	52.0773	50.6498	52.9771	51.8592	53.2431	53.3745	54.651
BCMO1	42.4498	37.296	40.436	42.471	39.2586	39.4557	38.4632	41.8979	38.6852	37.5503	37.9491	41.8423	45.2649	41.2903	43.3968	44.5123	42.7974	34.9919	34.5253	40.7257
BCOR	49.4515	49.4055	47.2285	42.4543	45.4327	45.6654	44.8215	58.9359	56.4562	50.1661	48.9233	43.139	45.0155	43.1276	45.0899	50.7985	40.5344	45.8084	49.2676	50.9218
BCORL1	271	222.069	232.495	245.176	224.867	234.367	278.608	246.329	278.689	241.311	248.396	237.968	263.347	201.093	271.433	257.266	226.705	253.869	223.286	250.768
BCR	92.7626	104.539	86.3441	87.3501	90.8601	91.9994	86.9986	113.909	95.6817	104.4	121.661	62.5647	103.771	90.0473	86.6699	102.302	102.422	103.047	106.106	107.959
BCS1L	256.183	318.463	317.252	237.81	258.393	267.528	289.446	294.165	341.168	257.578	293.439	232.312	288.529	312.511	272.289	328.64	300.684	241.126	288.54	281.858
BDH1	147.567	128.793	118.436	136.463	147.392	130.176	123.159	142.828	139.855	128.306	140.75	125.904	156.601	135.599	151.776	139.2	140.743	128.468	133.86	127.857
BDH2	154.042	143.787	149.223	113.951	128.229	114.753	145.099	128.771	136.146	170.746	126.511	149.122	152.105	101.258	97.8148	129.992	90.528	108.518	101.223	88.3722
BDKRB1	67.7593	66.773	60.2721	67.4173	74.583	70.365	70.6673	66.4346	74.0909	84.5554	75.8271	76.6739	67.2588	74.4876	74.4183	67.977	79.4711	78.2526	65.1137	95.4556
BDKRB2	46.3343	46.4837	48.2402	55.7209	49.8527	47.0875	42.8685	44.8674	45.8666	51.4596	45.8259	49.7876	48.9096	49.0012	47.1303	49.9195	49.8744	46.0624	47.2485	49.8723
BDNF	34.4172	32.8542	33.0649	30.9945	35.2119	35.6302	32.2728	32.8135	36.8328	33.1895	31.1944	34.9906	34.1494	34.1568	33.9386	35.8282	35.3292	34.9165	34.9303	36.9403
BEAN1	34.7468	31.3249	32.5835	36.6294	33.6511	32.7456	30.8747	33.376	34.5796	29.4626	32.6909	39.211	33.6123	30.4657	34.113	31.8064	36.4845	36.1943	32.394	33.0695
BECN1	229.534	218.888	201.981	213.462	160.385	193.221	232.317	189.042	171.472	190.653	205.71	162.335	186.998	180.993	225.981	173.701	192.354	218.877	218.431	216.07
BEGAIN	69.3042	75.5605	80.0563	77.8215	92.6383	84.6072	60.9256	68.1432	67.409	72.8341	85.2363	68.8828	71.8458	83.8135	80.0057	73.5166	79.5378	75.7887	72.2087	67.6703
BEND5	112.483	182.193	153.745	128.385	112.368	207.236	159.804	148.214	173.044	210.554	161.374	115.172	180.357	135.656	145.05	183.761	114.126	138.92	136.697	137.461
BEST1	40.8616	38.7348	40.6766	43.7265	42.5682	44.1299	39.4102	40.8256	42.0684	36.7999	39.4401	43.7369	46.1468	49.5561	63.2535	47.3025	39.3209	44.1083	47.4301	41.7119
BEST2	54.7829	50.7406	69.7149	57.6564	57.0506	62.0381	63.0284	57.645	64.8805	50.9612	60.5523	67.7214	78.2555	67.9519	65.1827	68.6366	61.2951	64.4735	61.4221	71.3433
BET1	205.959	279.68	328.89	347.521	260.03	306.221	331.849	270.774	202.098	353.424	246.326	320.465	243.584	202.536	173.287	288.118	242.075	259.688	239.82	119.006
BET1L	90.0434	70.2058	63.8538	62.2193	68.3433	78.3466	69.5266	69.2724	84.8108	70.8904	66.1929	69.9339	70.1349	66.4025	78.1043	70.7293	83.2099	73.0084	74.0855	78.0432
BEX1	61.7982	52.6492	52.4021	54.7806	62.7333	60.1835	57.6261	52.6011	65.2642	51.225	55.9957	63.7456	52.2059	58.3704	60.8168	61.4874	56.8939	54.8112	54.4071	55.1532
BEX4	66.2903	111.536	126.146	107.935	85.506	107.221	91.2016	85.2566	114.027	127.036	96.3321	99.8767	111.036	90.4377	103.471	137.62	68.7677	95.8397	120.276	108.21
BFAR	128.761	231.504	178.734	220.029	226.501	174.583	207.576	259.222	181.753	287.511	185.999	167.791	219.684	218.43	164.939	214.562	194.436	215.109	236.256	198.909
BFSP1	39.808	39.363	38.4835	38.576	37.2036	42.7094	38.9107	36.9926	42.3948	38.6189	40.4998	42.7459	45.9434	40.7129	37.9078	43.5941	45.1791	41.3141	46.737	40.3128
BFSP2	39.0295	37.1005	45.7307	41.7707	46.1242	44.1026	44.0888	42.284	41.7508	34.7785	45.4087	38.0872	48.1274	44.3568	43.7215	42.3361	44.1943	43.7495	43.723	43.173
BGLAP	50.6109	54.1123	53.5094	55.9708	57.0718	53.5943	51.8185	52.3661	68.9133	55.651	45.5826	47.012	52.617	53.1429	46.0161	55.1954	52.1213	55.1909	53.3236	52.6516
BGN	57.8571	67.8605	72.668	54.273	65.2602	60.2311	58.2685	66.3475	59.1457	65.3119	60.7617	68.8303	66.0594	60.3199	61.9814	59.6046	52.2444	56.5497	48.761	53.8972
BHLHB9	38.4901	45.1331	46.7301	43.997	41.3346	44.8371	39.9778	39.9637	47.1352	40.0191	41.5736	47.2904	48.4971	41.3971	42.1136	42.097	45.6027	41.9774	38.5956	44.2645
BHLHE40	46.2745	38.6886	43.8492	40.2889	44.5826	40.6182	37.9389	45.3683	40.8066	35.9032	44.494	43.0242	43.8214	44.9498	37.8565	47.8851	48.0546	46.125	43.3647	49.3128
BHLHE41	329.638	141.345	165.989	252.095	168.446	153.629	227.793	254.107	89.2347	125.744	164.517	126.284	104.356	152.058	89.5696	133.78	264.998	156.644	198.781	181.832
BHMT	155.969	102.315	112.612	144.004	128.928	144.703	126.178	127.016	128.814	102.042	143.766	136.305	135.506	137.971	151.657	148.38	139.11	149.362	128.309	150.822
BHMT2	44.59	38.3802	35.2915	38.2637	45.9379	38.2246	42.5111	40.8262	45.1611	37.9876	44.8305	39.7396	32.8989	43.9988	39.398	41.5442	42.5093	41.6965	45.9491	45.1734
BICC1	26.8907	28.1177	27.159	29.1719	30.9335	29.1134	27.7216	29.3685	30.4615	28.0994	29.2061	38.5401	33.3519	32.7489	31.8122	29.6499	29.2103	29.8848	28.6525	29.418
BICD1	174.615	165.274	164.717	167.851	194.759	182.909	161.822	169.234	178.97	160.841	184.62	178.684	196.947	183.166	219.146	193.202	207.048	214.234	184.692	192.826
BICD2	79.0332	139.296	68.7667	113.952	119.636	103.613	118.443	74.0783	86.8917	102.524	79.0712	63.05	122.531	81.4294	88.1066	52.7554	73.9447	96.3198	71.2809	153.651
BID	64.5555	58.8066	63.6881	63.3111	66.7959	53.6886	56.3662	57.136	62.5876	54.5026	59.2884	64.0717	60.1067	56.0273	62.1507	56.2518	61.7571	57.5542	63.7186	56.4262
BIK	48.0479	44.4133	37.5675	47.3968	43.0509	54.6187	46.8899	47.312	45.191	43.5933	47.6864	59.2538	51.9223	60.088	50.9795	45.7283	54.9906	64.9392	50.3749	71.7116
BIN1	717.691	597.827	686.905	606.578	754.83	588.066	770.744	580.488	651.17	601.962	680.055	332.443	781.956	669.663	792.446	671.185	639.888	666.371	679.075	685.808
BIN2	598.038	602.889	494.342	553.995	537.93	625.432	565.506	458.28	461.775	473.787	522.466	423.884	583.319	626.523	548.978	528.085	470.898	653.791	442.817	598.177
BIN3	200.722	187.239	241.089	199.627	269.134	212.297	204.174	193.134	205.226	255.84	220.88	188.529	192.251	239.952	211.873	203.963	232.093	207.748	271.516	179.757
BIN3-IT1	45.1742	52.6406	59.7284	54.8137	56.3197	56.0499	50.3595	48.292	52.3305	62.2741	53.6955	56.1429	53.5031	54.1826	53.7133	55.15	46.3288	48.3921	48.5121	55.1436
BIRC2	665.99	817.071	891.808	805.287	943.639	740.425	853.985	797.51	743.781	871.762	594.414	841.508	669.755	610.17	647.069	705.155	523.641	553.096	598.79	484.191
BIRC3	1859.07	2953.05	2703.69	3327.19	2123.44	3164.05	2871.84	2997.4	2519.39	3128.44	2140.91	2732.2	2061.3	2199.39	2354.95	3321.98	2271.13	2204.7	2178.58	2383.07
BIRC5	52.1204	52.0147	60.5882	52.7106	55.6917	59.1084	50.4344	54.4033	77.4709	58.4664	61.1584	67.8304	78.488	61.052	82.7802	58.6617	69.5377	60.9799	63.8702	59.2469
BIRC7	54.122	55.473	51.5089	49.9446	54.9597	54.914	54.2129	50.4313	49.3172	54.9165	50.4789	41.6904	49.4799	46.5597	49.9101	62.643	57.1545	55.6682	49.0789	52.095
BLCAP	723.3	731.902	685.038	567.684	523.94	560.657	765.92	603.627	654.598	674.037	667.997	445.809	747.325	616.767	698.66	543.076	530.051	699.511	704.844	548.701
BLK	712.124	532.95	716.677	689.908	639.99	504.165	680.513	508.513	537.151	467.901	866.874	212.128	954.152	966.887	1136.95	625.108	1188.4	848.792	822.422	876.257
BLM	174.531	175.688	150.105	160.99	193.708	162.275	175.417	154.15	157.881	173.1	162.61	203.112	163.271	166.079	165.157	149.831	157.844	182.094	160.731	173.349
BLMH	113.996	77.6819	75.5701	88.5952	93.4308	80.6265	81.57	81.1902	94.6105	68.4562	95.2429	84.5717	76.6406	101.698	95.5363	70.0921	108.986	103.526	93.2399	92.518
BLNK	1673.96	1448.68	1855.1	1512.64	1644.73	1447.44	1534.74	1368.49	1103.84	1602.26	1325	1293.54	1086.75	1053.15	986.255	1392.89	1215.67	1160.3	1328.08	1238.52
BLOC1S1	332.178	338.262	450.974	340.718	377.775	368.279	338.565	333.777	410.2	341.607	371.64	153.12	443.298	336.444	418.949	309.209	395.63	317.773	370.839	390.326
BLVRA	48.8266	38.9935	37.0109	42.2232	38.8077	40.3226	42.559	40.7317	43.4466	41.8102	36.2945	39.6535	40.752	43.9736	39.1994	40.8795	40.1675	35.7681	36.8598	36.9231
BLVRB	169.58	161.536	148.384	151.691	171.99	156.607	150.156	165.557	161.406	184.929	158.991	126.455	208.273	168.052	218.912	164.645	197.777	135.524	145.983	181.213
BLZF1	24.9977	27.1654	27.0633	24.9599	24.7761	27.005	28.1842	29.8468	25.4663	28.2798	26.1896	31.2094	26.6147	28.3701	24.8634	26.5762	27.2704	27.633	26.1268	24.0812
BMI1	504.162	508.646	667.012	629.617	582.744	518.644	698.437	678.645	458.586	704.181	581.759	638.264	440.128	452.791	440.459	533.779	445.721	540.672	617.211	500.859
BMP1	127.867	119.099	125.804	114.935	128.187	103.131	107.77	107.16	117.489	120.671	115.35	159.92	129.298	138.965	122.193	132.558	118.165	129.883	135.326	134.936
BMP10	49.009	56.2601	50.6735	59.1403	64.9506	57.2985	51.7875	55.2292	57.8298	52.1565	59.2096	60.3441	62.2049	67.6532	65.9419	80.2579	71.6947	56.0892	63.7532	74.1783
BMP15	52.3986	38.551	41.533	52.5607	44.7987	48.9573	45.5253	46.6841	46.047	43.0591	44.8537	51.1192	53.8539	54.253	46.0624	48.485	52.2372	47.517	46.8154	48.416
BMP2	23.4903	23.9397	23.6514	26.4523	25.8383	24.579	23.1761	23.2256	24.1198	28.011	25.9	26.0255	26.6418	24.993	24.8403	27.4111	25.8253	23.9571	23.9149	28.3778
BMP2K	32.5685	30.3652	36.1615	30.6537	30.4083	37.7164	31.3533	34.2853	29.7042	32.5538	32.8095	34.7509	32.832	29.6763	37.6915	36.3545	36.2206	36.3519	36.4028	39.4219
BMP3	42.4904	44.3588	42.8945	42.9342	40.7515	42.7547	46.2576	39.0713	38.5322	51.9059	47.599	44.639	42.5504	44.9879	48.0681	46.9696	41.3729	49.7343	40.5755	53.3844
BMP4	147.54	120.183	147.466	126.013	152.606	129.506	126.187	137.789	124.025	131.29	143.48	121.808	131.37	143.616	158.438	168.841	134.336	112.862	119.911	131.112
BMP5	22.7623	23.9064	26.5338	23.6875	23.9879	24.8747	22.653	22.7877	24.4132	25.446	22.7341	26.3039	22.7276	24.0723	23.0655	25.0179	24.3431	23.2659	21.6989	21.9399
BMP6	67.3089	50.0718	46.0004	56.5932	51.382	58.1126	46.9932	51.9263	45.7926	56.6382	58.0424	55.7048	48.9675	53.92	56.8523	47.722	50.9862	53.2609	56.4573	55.8318
BMP7	57.6935	59.241	62.2856	59.8196	68.2639	57.109	59.3637	61.5382	62.7096	60.7033	64.4024	60.3107	70.6812	63.0477	65.579	65.2925	61.5204	60.557	62.5127	64.37
BMP8A	29.9567	27.541	28.9102	28.4951	28.6806	29.6698	31.0492	28.1126	29.0752	26.8244	27.0649	26.8251	25.6086	27.5499	28.5918	30.8189	33.0318	29.6267	27.1359	28.2534
BMP8B	35.4675	35.5347	40.5333	35.6268	40.6917	36.3308	38.99	34.0268	39.5055	36.8139	38.4643	42.0129	40.1392	34.1326	42.4422	38.6238	43.4023	37.6396	41.9073	43.8673
BMPR1A	29.4226	30.1777	27.8074	28.2996	28.102	28.3973	29.6992	30.5645	29.0305	26.9765	31.6937	33.6291	31.5647	28.4309	29.0952	28.9439	30.6052	29.2739	29.5712	30.7796
BMPR1B	40.1723	39.417	37.951	40.4777	41.0429	40.1405	36.7082	39.4607	44.3827	40.0998	41.4579	41.7271	45.8562	40.9746	46.8195	42.2868	48.5349	44.7788	43.7265	47.8108
BMPR2	54.052	48.7784	46.5321	57.6765	57.3804	47.2274	51.7124	47.7328	62.9832	50.2588	52.8831	48.31	53.4804	54.0069	51.7724	41.6256	50.1381	47.0103	52.1241	49.1715
BMS1	135.789	135.665	147.98	121.562	124.175	138.871	134.375	134.825	153.37	143.104	118.812	129.495	132.207	129.257	167.8	127.58	114.876	125.032	126.104	99.457
BMX	41.916	42.3157	41.7859	42.3116	39.4812	40.1958	39.1617	42.743	42.5668	41.0127	42.2525	43.2535	40.6081	41.9823	51.6945	38.3495	46.7455	42.878	37.2014	43.7309
BNC1	43.2437	37.4077	40.15	38.0536	43.3982	43.6654	41.5493	42.0562	42.2274	37.1265	40.461	39.8518	38.5441	41.8674	45.1716	44.0495	45.076	40.4568	40.1757	40.229
BNC2	50.7755	38.791	43.7413	48.5152	42.3972	39.3859	40.0191	39.4893	55.8697	46.1914	47.6394	43.8643	45.8372	48.1282	46.0591	44.8781	45.3782	52.286	54.1413	48.6187
BNIP1	89.0447	91.7252	97.0042	93.9251	98.7616	91.7409	92.1712	91.9713	92.1094	99.0739	97.4397	94.139	90.0569	101.449	87.2497	87.9605	93.7869	95.33	86.2374	95.2852
BNIP2	421.196	452.413	352.133	355.034	404.733	352.811	437.566	368.535	398.975	456.992	417.545	415.082	340.641	358.71	292.031	418.233	288.636	380.322	377.242	333.658
BNIP3	45.1493	64.93	51.2364	47.377	48.8474	48.2602	51.2213	57.7397	55.8153	50.6594	49.2297	49.0272	64.4992	46.801	51.9403	62.0505	53.6345	49.0615	55.4767	48.7847
BNIP3L	290.273	314.726	387.5	275.337	251.563	367.714	338.417	317.954	352.253	344.647	311.567	263.114	246.709	233.896	252.008	273.294	134.416	255.423	287.7	274.318
BOLA1	46.4066	55.6169	56.7373	47.8641	46.8638	50.0701	52.6781	50.5498	47.0212	50.0345	48.5081	48.6063	64.1625	47.4975	47.8895	59.9639	56.4042	43.2896	58.6171	56.643
BOLA2	374.292	314.363	416.004	338.441	350.705	365.749	363.702	363.387	389.602	388.16	302.461	280.187	359.269	398.567	330.686	336.33	349.614	375.395	402.079	371.643
BOP1	88.873	58.9201	61.4419	53.1888	62.1571	64.0858	53.3068	58.1556	59.3671	58.7224	80.1875	54.7263	85.2605	72.2285	84.3553	65.2747	77.1062	76.333	73.1439	70.8608
BORA	69.9179	71.6552	85.0987	78.9188	80.5755	73.769	89.9152	69.748	75.2593	70.4153	63.9739	80.6411	36.8965	64.7231	53.0936	65.8482	59.5334	74.0565	73.6904	77.3916
BPESC1	24.1153	24.8034	23.0859	24.3582	23.1889	24.097	24.4428	24.4124	25.6298	25.1046	23.3143	23.6675	24.5343	22.9366	23.0701	23.814	22.8506	24.3419	23.9335	24.9241
BPGM	38.91	35.3033	32.7258	36.7162	37.3338	33.3239	34.1819	37.9631	35.1849	32.6565	37.2326	34.3366	30.7218	33.848	33.262	29.0474	41.2113	35.4818	43.8559	27.9062
BPHL	43.5433	43.0203	40.7901	40.4975	40.007	45.9739	41.0884	45.5677	36.9215	39.3282	37.3108	37.9068	35.9483	44.5785	42.5603	41.2986	40.1903	39.1998	42.6115	40.808
BPIFA1	63.453	51.9912	62.6516	51.0935	63.2289	61.6041	54.0652	61.7906	71.3406	58.3041	63.7013	63.9143	84.6475	63.712	61.1666	69.9622	71.7918	76.4368	68.1266	63.6015
BPNT1	31.121	24.6226	26.8714	26.832	28.8399	27.612	25.8791	26.9882	25.193	29.3257	26.7793	25.8601	26.1412	27.4541	24.6566	26.8672	28.5188	26.5699	24.8423	26.6294
BPTF	161.309	270.226	253.479	190.399	253.129	206.25	188.073	185.427	184.154	233.885	262.308	204.744	233.347	264.202	305.806	217.734	252.582	317.056	245.488	280.261
BPY2	38.7544	41.2289	35.9004	39.1972	44.4803	39.0857	37.2407	43.5553	42.7846	43.4589	46.118	44.7128	53.9387	49.2402	43.1685	42.2018	48.9422	44.9889	42.3259	45.0816
BRAF	54.4422	58.1059	53.2968	57.806	60.7118	51.1758	49.7476	54.6212	70.9945	58.7224	55.4073	61.5435	67.5507	54.737	47.4462	58.1232	53.5005	54.6583	50.4497	54.5239
BRAP	31.8699	30.4823	29.4984	31.1048	30.9487	29.7091	31.6716	31.8453	30.1315	28.574	30.7433	30.4781	29.3268	29.4009	33.2809	30.9689	33.6879	30.4298	30.3757	34.7701
BRCA1	36.4365	33.0244	37.1129	33.3717	37.9239	32.0107	34.2898	34.91	35.7544	34.2411	36.8932	34.7566	42.6842	37.8928	32.0484	40.3386	33.8434	35.4357	32.3994	33.2212
BRCA2	29.2604	27.6677	24.8894	30.1691	26.6294	29.2833	28.2109	27.9245	25.1147	27.073	28.855	28.9964	25.9451	29.0297	30.9473	26.9214	28.4281	29.0932	27.2839	25.6182
BRCC3	54.6852	63.1691	43.7666	48.0643	55.3415	46.7464	48.8356	48.1518	44.6491	54.7455	43.079	52.0784	47.3557	46.0973	51.8483	42.7967	43.8242	42.7003	42.9774	41.8651
BRD1	137.4	159.644	162.114	160.717	115.648	158.713	178.188	162.079	179.149	160.189	162.455	163.778	179.524	172.309	158.683	148.014	146.467	166.687	165.866	182.49
BRD2	470.302	635.833	556.581	445.177	461.342	531.325	492.842	484.866	503.651	443.752	603.102	468.621	763.92	693.263	754.777	621.453	727.26	652.54	686.354	1066.22
BRD3	220.226	263.115	212.93	171.426	282.734	193.37	224.822	217.711	275.18	221.658	249.119	135.657	240.653	273.391	198.12	180.667	257.423	261.505	234.671	196.719
BRD4	285.586	284.017	244.577	198.61	261.009	220.574	271.439	249.42	301.2	247.984	452.718	173.237	418.085	534.091	469.67	341.254	698.693	391.361	523.666	515.368
BRD7	147.39	148.418	114.459	122.753	149.284	119.098	213.447	161.928	180.075	150.212	146.302	177.404	206.212	121.526	136.344	152.737	134.352	109.106	176.435	123.533
BRD7P3	40.2035	41.4078	43.9552	38.3206	41.9222	39.3599	39.4049	39.5633	50.5881	41.9545	41.5447	47.0947	47.1077	44.2238	41.2289	41.3004	43.269	42.3144	46.2862	44.5513
BRD8	238.534	273.607	257.196	241.945	312.736	226.551	263.825	262.493	264.022	252.577	222.829	138.158	203.1	223.84	181.127	220.863	190.658	214.067	211.389	221.101
BRD9	272.178	315.206	323.44	288.949	267.44	308.13	278.691	271.506	353.502	292.262	337.95	299.645	270.503	333.565	260.926	328.279	357.829	313.878	329.228	358.078
BRDT	27.2922	26.1028	27.6415	26.4806	26.3774	28.3023	28.5276	29.3703	30.3243	28.0032	27.7557	29.0543	30.0486	26.9896	28.8768	27.9907	27.5164	25.6258	25.5742	27.515
BRE	244.209	311.53	298.492	286.452	303.095	252.844	288.071	260.383	247.872	306.268	268.107	239.142	255.474	249.283	212.672	299.319	262.202	238.178	227.524	272.205
BRF1	119.116	123.07	143.397	123.124	134.56	136.695	112.661	109.117	132.751	142.089	148.903	139.306	178.574	138.327	158.019	140.762	141.056	138.161	128.904	175.703
BRF2	78.0735	81.1656	70.3954	76.2304	87.1154	81.5458	79.8779	94.0133	96.5578	84.8209	81.8058	85.8619	117.093	92.2196	88.8627	89.3982	102.965	81.909	85.7025	76.8838
BRINP1	35.5507	39.1376	33.6472	38.4325	40.5044	34.5798	40.2701	38.5902	39.8315	39.4285	35.1535	40.5361	39.2468	38.2485	31.4003	45.5169	41.4627	40.8166	36.0423	42.1769
BRINP2	47.7872	46.8455	43.6592	45.5146	56.7145	55.0597	49.7621	40.5139	54.5748	42.5105	54.4354	66.4939	66.7798	47.5498	49.3985	55.1165	56.7093	49.3407	50.8939	47.5763
BRINP3	22.4231	23.3499	25.4635	21.841	23.438	24.3964	21.9918	23.6088	25.4434	21.5075	22.4929	25.6177	24.4771	24.0878	23.4289	25.2104	23.9806	22.6252	25.1677	23.513
BRIP1	26.0328	26.5861	27.248	27.2046	25.6481	27.5543	26.1939	27.858	30.1918	26.6994	26.8665	28.0644	27.7718	26.5685	31.4316	26.8299	27.483	24.884	27.9409	27.8448
BRIX1	34.4771	38.4579	42.3646	43.9735	39.1997	41.4779	42.062	44.0093	39.854	45.6475	39.9079	38.3873	37.8906	36.4024	37.0898	37.9715	38.1626	38.8576	42.5764	35.4509
BRMS1	198.572	130.773	142.397	176.4	153.702	169.176	149.067	152.028	147.135	145.286	166.763	119.51	183.672	167.943	181.471	155.123	176.837	169.208	163.415	144.09
BRPF1	213.075	202.787	197.668	194.095	226.144	194.916	191.659	189.746	227.888	257.926	186.171	228.954	245.685	236.985	231.127	225.157	199.027	197.961	194.751	202.412
BRS3	82.1863	71.7731	75.4732	76.4594	78.2934	77.7849	77.3927	72.363	85.268	72.9658	75.5085	79.212	76.0952	86.9085	76.9116	86.0736	81.7425	77.1492	74.3412	75.1845
BRSK2	39.3353	36.4939	36.4711	38.623	34.7742	38.5775	36.0481	38.7607	37.6931	38.7237	37.8083	36.209	42.1787	35.149	42.6859	42.7442	35.9109	39.8263	40.0856	41.3514
BRWD1	39.9801	53.3067	48.9465	46.3857	46.1908	53.6348	48.2649	59.4862	45.4527	52.2298	48.3925	55.2039	48.1789	45.0246	49.192	49.4926	40.1821	42.2265	42.4738	41.4986
BSCL2	99.8422	84.0442	92.6067	93.6873	122.354	96.1921	123.157	94.8456	106.358	93.6579	94.6794	74.6848	95.337	93.1035	101.058	97.4018	80.8893	105.828	91.1993	128.27
BSDC1	199.53	273.406	231.513	215.635	225.108	219.332	216.536	243.31	208.623	228.447	248.778	176.623	180.453	250.325	242.196	227.622	227.317	237.239	263.089	256.657
BSG	96.6559	56.0278	72.3905	84.5463	82.8909	92.0139	87.6925	82.375	65.0399	67.9551	120.14	42.8386	107.022	134.692	107.763	56.9296	185.209	141.412	112.494	150.409
BSN	31.0706	37.2046	35.8746	39.4845	37.3537	35.3144	34.5358	38.7958	47.0965	35.1018	37.7726	35.6054	44.3551	39.314	39.2104	39.4508	38.6085	37.047	38.4068	40.4478
BSPRY	65.4261	56.3619	52.3197	59.3254	48.8627	54.3562	57.3623	57.918	57.4856	65.2985	60.6759	67.8781	63.0159	66.1754	61.2019	59.7302	63.2934	61.4644	63.2285	54.1704
BST1	42.2611	42.6329	46.0018	43.8373	40.4811	40.6478	39.0751	41.8367	40.8581	42.8759	43.6233	38.2355	51.3968	42.937	63.3148	37.6466	43.0259	43.4001	40.7142	44.8834
BST2	241.102	279.527	326.673	237.096	273.028	251.811	196.016	269.874	268.504	300.392	200.694	217.683	269.147	258.139	278.023	257.274	248.379	219.795	279.129	195.847
BTAF1	308.978	453.769	321.358	284.208	308.76	356.745	349.538	352.327	309.714	324.823	243.325	438.595	277.921	293.285	275.386	254.843	243.175	282.468	269.596	312.648
BTBD1	432.848	442.038	516.602	389.7	394.427	372.29	486.957	451.78	375.057	409.917	468.405	466.631	603.703	380.035	480.661	407.755	406.349	440.206	484.663	433.138
BTBD18	42.0427	47.569	43.8134	40.6278	47.0379	42.0688	44.0178	41.4682	42.6506	39.4084	45.4926	41.8464	47.2514	53.7226	37.8149	45.0894	43.5197	44.053	44.3927	45.7982
BTBD2	111.299	108.785	122.584	106.404	104.867	113.396	110.418	104.615	125.473	127.016	112.91	91.5719	138.906	113.767	135.604	107.203	150.418	135.572	123.447	149.608
BTBD3	28.9185	29.6875	30.3397	28.8507	29.9314	33.7197	30.6025	28.5759	29.2571	29.3028	34.1948	33.947	32.2198	29.6806	28.3697	30.5496	29.9798	29.6111	45.7277	29.2274
BTBD7	30.9631	30.2002	25.9288	32.6262	28.3669	27.4253	28.4327	27.8654	30.6677	28.2769	32.7781	30.2158	27.9882	30.143	27.8444	31.6974	31.9169	29.2896	30.3564	28.4649
BTC	22.9754	24.4732	23.3204	23.2199	23.4759	23.504	23.7513	23.0388	26.7699	21.8814	25.8667	23.1444	22.9728	22.5767	23.722	22.3408	23.4242	23.3886	22.9509	23.0302
BTD	83.7224	83.0947	75.9824	82.593	74.2272	85.194	79.9018	91.9271	104.262	112.37	81.5738	89.1813	97.2459	79.786	72.7744	87.9605	78.0571	77.7241	79.1735	98.5746
BTF3	2723.82	2881.1	2785.36	2882.51	2412.23	2601.07	2867.58	2662.33	2487.48	2990.83	3068.71	2706.12	2805.81	2843.05	3201.32	2701.93	2656.86	2698.13	2844.19	2921.41
BTF3P11	27.8638	24.7717	26.5932	27.7048	24.4391	26.3077	26.8787	27.5724	25.4537	28.0885	27.775	25.0406	26.5697	26.794	27.1968	24.522	23.9186	26.1188	26.3744	26.6344
BTF3P12	62.5295	61.0437	66.6873	62.1589	59.9417	62.6647	59.4591	63.5362	53.758	69.3674	60.4338	66.0404	59.569	57.7533	58.0609	70.4404	56.6571	52.6632	59.3609	60.8416
BTF3P13	36.7118	31.1391	31.4414	31.9885	32.6056	32.1879	34.0334	35.1246	33.7567	35.0124	37.0642	30.5319	32.2144	30.1081	31.0811	34.1466	29.7529	32.6347	30.1218	30.662
BTG1	4410.58	5564.97	4654.04	3947.31	4140.71	4476.79	4581.86	4406.46	5149.82	4655.28	5138.86	4586.38	5572.33	4398.52	4949.66	4844.24	5300.52	5009.02	5474.56	5410.41
BTG2	346.221	278.82	405.65	337.475	308.059	342.004	340.639	340.097	324.504	274.787	348.339	185.376	432.669	416.395	394.165	328.305	363.222	339.261	314.8	507.265
BTG3	71.9733	76.1261	80.0621	85.6776	90.0732	70.6869	75.8117	79.0847	72.4448	86.9488	73.283	107.19	80.2242	73.9729	72.0545	57.3617	66.6237	79.0635	73.2071	67.4894
BTG4	50.611	43.0428	39.2261	39.0975	45.1187	43.6328	41.7784	42.67	47.792	41.0612	40.7657	40.4774	44.2741	40.9497	43.2177	47.842	40.3538	37.3683	40.009	41.6881
BTK	454.112	593.631	583.048	538.68	656.706	452.718	494.871	484.646	400.889	754.212	526.198	507.835	597.769	447.899	549.584	616.661	477.75	459.81	495.53	494.987
BTN1A1	45.0878	42.0483	48.3037	53.9157	55.198	49.8018	45.4885	43.3708	47.8577	44.1946	55.8456	51.3835	51.4493	52.2611	42.9991	50.2665	52.2206	49.9729	48.5703	59.3052
BTN2A1	402.241	401.77	385.099	397.239	389.985	378.967	362.576	373.756	347.682	346.328	357.843	290.227	327.876	349.445	287.8	317.552	397.217	418.936	359.732	317.092
BTN2A2	364.223	602.878	417.669	437.759	486.694	555.469	454.08	418.609	479.82	455.379	378.609	401.622	404.745	542.305	456.987	413.976	477.25	434.965	447.742	394.343
BTN2A3P	46.8622	41.8431	39.3845	43.7088	47.3402	45.2962	41.9595	41.5518	46.2696	42.3958	40.3906	43.163	45.4433	43.8092	47.4604	38.4449	41.2512	45.1491	36.5105	41.9648
BTN3A1	304.244	215.963	258.973	271.61	175.255	205.01	226.467	305.093	155.753	217.648	150.568	192.496	202.398	209.349	172.911	204.732	202.301	187.029	185.83	219.42
BTN3A2	425.126	420.091	382.205	439.896	268.236	172.294	434.185	530.929	205.571	398.398	134.75	185.426	218.903	356.604	206.901	311.056	327.485	356.354	417.819	255.303
BTN3A3	2148.7	1960.5	2159.89	2324.65	1978.83	1468.36	2171.6	2153.16	1489.63	1816.13	1044.54	1786.7	1288.89	1852.8	1466.58	1567.63	1614.45	1685.76	1772.53	1311.57
BTNL2	43.9863	38.9974	47.5041	43.8207	41.7303	45.2816	41.0324	41.8086	45.6315	44.8978	47.5634	52.1263	48.435	50.6435	45.6994	57.2412	48.868	43.3288	47.8825	50.3543
BTNL3	183.921	175.305	206.948	188.695	201.649	191.378	161.497	160.929	235.773	189.006	181.58	243.36	258.331	213.156	216.627	244.517	188.484	197.606	195.316	217.649
BTNL8	48.5694	45.1279	45.6358	43.5074	55.9266	44.3736	39.0048	44.1085	57.1709	44.7421	47.6076	48.4695	63.5883	49.9455	57.7847	53.9109	47.7922	46.112	47.1528	48.4808
BTRC	119.923	122.955	108.293	127.075	125.916	112.112	120.171	109.449	113.689	123.489	118.931	123.609	138.517	124.009	119.41	150.959	122.452	108.863	116.798	123.672
BUB1	30.7263	25.4846	23.5141	26.4783	25.2346	31.6149	24.1191	29.5036	27.6167	26.6369	28.3284	26.5404	27.3405	26.6826	27.3952	29.4838	27.9165	29.0932	23.8614	29.7418
BUB1B	54.7278	50.8499	47.1109	54.5294	48.3921	51.7967	49.9753	49.7016	52.3131	58.4598	47.3441	54.8387	52.9471	54.5576	54.5527	50.1243	49.3651	50.2559	41.0791	56.1372
BUB3	203.782	258.533	203.021	246.735	191.701	245.521	215.928	247.988	174.251	221.45	193.533	237.9	153.792	183.935	175.581	244.517	212.41	187.568	222.049	183.694
BUD31	242.041	223.163	252.171	220.028	236.433	222.052	262.213	192.808	190.533	254.921	232.68	152.705	187.249	175.329	165.788	163.115	177.799	215.257	216.842	191.939
BYSL	93.275	101.172	101.577	101.417	100.002	108.237	91.2387	92.0635	109.466	96.8449	106.929	103.379	104.43	111.506	100.664	102.159	111.649	93.9806	110.853	100.506
BZRAP1	59.1236	56.7653	61.5252	59.5131	66.3397	64.4453	55.3644	59.6871	60.7121	65.6137	64.3586	64.6786	67.3559	57.3097	58.5988	65.7776	65.7071	62.0701	67.685	62.2792
BZW1	517.614	721.622	609.806	710.895	524.41	633.113	675.983	658.466	521.936	628.228	550.401	772.515	559.186	519.478	472.36	741.671	457.828	598.687	555.254	628.908
BZW2	481.981	378.176	442.026	369.198	445.351	427.895	400.548	389.905	423.724	438.828	423.776	345.195	448.847	367.064	310.692	391.483	389.583	386.421	386.519	363.166
C10orf10	82.7628	90.7601	92.8379	91.7401	93.1878	88.8605	82.6027	101.683	94.3603	77.4505	85.1344	80.9847	94.1916	92.7043	87.2916	90.6674	91.4299	86.4272	82.0863	99.1477
C10orf12	59.3927	59.8554	61.3366	60.5185	63.9596	58.7291	59.3477	58.401	63.2494	59.9473	60.8433	64.1122	64.4166	61.9199	58.9229	59.3583	58.4651	55.6636	55.0622	61.6116
C10orf2	76.9085	85.0325	94.7127	78.0766	78.991	80.0147	77.1457	86.9983	78.3483	84.9338	79.6051	78.0258	72.7165	81.3488	72.9929	74.5065	70.6972	68.0099	82.6483	70.3443
C10orf76	236.806	255.977	288.735	264.393	261.921	323.225	262.928	298.442	348.514	313.829	407.671	364.613	364.892	331.815	449.07	404.877	454.749	329.816	392.77	417.353
C10orf88	38.4272	39.9046	38.2509	41.7539	44.7481	44.5339	40.2586	40.5547	40.9428	47.1935	42.5145	44.3325	43.0269	38.133	41.7886	44.9877	43.9619	39.6271	38.826	38.1702
C10orf95	65.4808	74.5285	64.9086	77.8386	68.8536	69.1081	61.3505	64.7212	84.1062	63.3272	70.873	81.4843	92.2793	74.705	66.4618	58.9116	69.8744	64.7425	71.3165	70.7611
C11orf1	24.2264	22.8488	25.7116	23.8564	23.5432	24.5398	26.0475	24.1376	24.9348	22.6056	23.8442	27.4532	24.3808	24.7706	23.6278	24.9217	23.047	24.0399	23.0533	23.6097
C11orf16	230.485	198.717	235.79	232.103	226.864	223.677	181.88	198.974	232.772	246.311	267.321	275.681	239.022	224.001	248.476	254.478	245.141	233.912	225.048	230.463
C11orf21	244.875	376.393	238.342	216.54	179.163	295.024	271.359	212.863	283.388	200.618	187.14	216.37	294.876	281.901	222.131	183.63	174.867	262.084	215.471	231.49
C11orf24	178.887	188.638	210.003	172.123	209.346	196.557	198.989	165.232	188.525	166.118	166.838	194.685	205.798	199.946	250.897	187.186	187.966	220.015	208.374	208.026
C11orf30	25.9717	28.9547	29.0901	28.1732	31.9436	24.7178	27.1478	27.3104	26.441	34.816	25.1645	33.5438	24.7047	24.9686	26.9032	26.2255	25.3127	26.1174	27.6545	28.0274
C11orf48	285.237	303.143	319.322	307.152	293.525	277.004	350.785	346.425	267.561	315.546	274.113	274.881	279.201	276.244	273.944	295.453	254.945	265.745	270.201	308.727
C11orf49	121.109	91.288	108.864	103.319	106.622	98.6005	102.808	108.031	97.048	99.6184	105.677	182.418	121.45	96.3074	112.602	128.155	108.231	92.7736	102.506	127.258
C11orf57	69.9138	58.5693	62.0877	62.5717	57.2289	71.7506	65.0171	70.103	64.8393	66.4064	73.5824	78.4756	59.1489	66.7361	63.2347	63.7186	66.1401	69.2332	72.2645	57.8103
C11orf58	1173.59	1165.08	1069.41	1251.78	1217.44	1158.03	1414.29	1209.64	1193.84	1310.76	1106.2	1175.05	991.359	1027.28	1262.25	1210.31	968.724	1124.14	1155.74	1084.08
C11orf63	32.0692	32.545	32.7446	34.8701	33.4926	33.4695	37.2021	38.5918	35.1083	33.9216	35.7705	36.0868	32.7002	35.1459	37.4809	38.1714	40.7093	37.69	34.0435	38.491
C11orf68	326.397	311.6	330.872	316.61	294.924	317.922	298.23	323.572	344.429	324.279	369.033	258.169	339.88	411.413	351.885	353.443	328.17	319.537	348.972	368.247
C11orf71	54.4145	69.1002	55.6324	68.6182	56.2396	58.8837	56.0586	62.2392	53.5638	54.6738	57.0448	51.4289	57.1207	61.1206	48.0677	50.2352	55.4653	59.8806	63.3994	62.7209
C11orf73	66.2604	66.7296	73.8393	74.6287	70.9812	62.9402	80.2727	77.2852	78.9976	72.2446	60.7672	65.6254	64.1444	59.1175	63.5759	63.3666	64.4092	62.0412	56.0546	63.8796
C11orf80	121.742	106.853	109.969	82.2625	97.8189	104.206	99.2056	81.9766	92.6068	85.328	96.5111	77.6596	73.316	117.287	98.4886	80.0704	89.5231	92.0765	103.017	100.645
C11orf95	64.72	70.8148	51.3193	59.7169	62.8867	65.9033	62.2979	67.2173	66.9131	62.8176	64.9188	76.7012	58.3264	54.5835	60.4688	50.3439	73.2013	58.2731	62.284	60.9054
C12orf10	190.406	144.529	142.754	154.062	153.739	147.393	165.709	145.224	213.589	170.71	220.754	74.5836	199.568	201.147	202.78	134.413	185.579	207.861	226.595	192.538
C12orf29	55.8793	68.2293	53.0553	70.0814	50.6564	49.7016	77.0837	82.4334	46.1656	65.9558	62.943	70.3912	40.8417	66.6684	40.0237	65.0522	50.8525	56.4061	60.014	62.589
C12orf4	77.4419	78.0317	79.4951	81.4869	62.8651	66.4806	70.3496	73.9314	69.0986	74.0383	64.7544	104.824	62.4822	65.6797	58.7869	69.0348	67.7931	64.9132	59.5664	59.7553
C12orf43	55.2463	64.1201	65.1066	58.103	60.6412	49.8267	54.9749	62.0119	54.2404	50.6589	68.6913	62.4868	54.8599	68.4501	58.8254	64.519	59.8653	66.2643	61.2961	59.4309
C12orf49	144.442	173.04	139.091	160.777	172.52	157.072	181.317	162.202	181.057	152.469	169.499	171.448	201.572	198.363	163.804	150.973	175.232	186.775	160.538	147.013
C12orf5	69.0429	63.477	75.5562	70.301	83.1349	71.258	62.0865	71.4594	61.0915	78.5273	64.5552	77.4865	73.0758	56.67	69.147	61.166	61.3016	68.4413	63.7836	56.8523
C14orf1	146.192	132.761	115.851	133.194	107.785	143.699	159.496	135.979	127.523	137.065	129.047	121.443	121.904	137.772	143.359	116.448	139.645	149.865	150.145	103.95
C14orf105	22.3727	22.9658	22.3898	21.681	23.9524	21.8995	23.3042	22.5966	23.4909	22.6115	23.9683	22.5213	22.9257	21.6797	22.7824	22.8847	21.6265	22.5934	22.6129	22.4172
C14orf132	55.439	54.0255	54.5605	66.186	53.4459	62.6928	60.1583	57.3587	53.6193	57.6856	59.2396	65.0491	50.4532	61.5472	56.1879	57.221	53.2857	54.6291	56.6663	62.2252
C14orf159	220.564	210.94	235.754	249.138	215.624	168.479	167.92	193.176	201.845	166.543	160.603	153.549	169.807	196.124	186.834	155.193	183.147	157.828	181.36	193.408
C14orf166	1497.29	1502.7	1527.2	1371.16	1510.13	1600.74	1442	1433.84	1414.36	1494.44	1209.57	1105.79	1368.28	1179.14	1320.69	1192.3	1114.09	1293.62	1180.92	1102.54
C14orf169	151.513	224.701	196.251	197.705	190.904	186.729	161.412	223.773	173.572	211.941	245.034	155.115	217.697	193.734	166.415	156.842	239.37	184.949	211.576	211.322
C14orf2	401.693	396.521	317.576	345.189	305.92	266.375	399.871	381.86	374.028	438.545	359.985	303.851	303.312	294.431	305.284	339.461	273.84	300.647	373.749	364.38
C14orf79	79.8818	91.7135	91.4631	69.7245	93.6556	93.6391	79.9367	83.9686	89.5543	80.7455	79.5968	111.965	91.4092	80.5624	104.6	94.1975	84.2088	83.5731	88.9844	85.3375
C14orf93	37.488	35.3477	47.5505	38.5245	37.6161	36.28	37.8329	33.8784	41.6556	36.5326	42.6756	34.2432	34.9971	40.6876	43.748	35.7029	37.9222	38.2281	42.8032	41.1023
C15orf38-AP3S2	177.82	173.752	194.939	180.766	178.457	151.052	179.516	194.001	184.547	194.812	167.011	169.18	178.042	169.999	179.992	202.741	195.352	149.68	155.978	199.427
C15orf39	109.502	92.4965	116.531	115.271	137.602	91.5347	103.894	100.308	86.9521	98.7571	122.006	80.8805	129.671	126.402	137.952	103.71	139.435	118.374	120.8	122.259
C15orf49	75.4654	73.9899	73.658	68.2308	79.5461	71.1653	66.5748	77.5784	96.9054	63.1245	71.019	57.1013	91.2456	71.1739	79.2821	86.2852	72.4678	75.363	60.4365	77.5878
C16orf3	87.0094	81.1081	74.682	91.0586	88.2328	82.8554	85.8304	86.6224	86.5557	89.172	84.314	83.1565	82.8357	101.757	76.3725	82.9518	83.7806	86.5141	78.7414	78.3459
C16orf45	76.9836	70.3555	77.8359	87.8393	66.8873	74.2965	74.9604	74.8035	78.4926	76.073	70.2994	66.0781	76.7869	68.0237	85.2045	60.3926	75.1842	66.4726	76.6916	70.853
C16orf58	74.0472	66.5902	75.1781	65.2165	76.3761	70.0497	76.3365	70.1977	76.0591	78.3491	109.131	53.6572	76.2923	87.4132	87.4572	76.2569	112.259	93.6601	104.937	119.936
C16orf59	102.463	87.9377	105.825	108.509	130.513	105.026	104.275	128.365	109.489	116.646	116.738	79.7725	117.772	102.788	100.374	106.023	105.85	90.5155	80.4454	81.2795
C16orf62	136.475	135.678	161.966	164.881	165.619	143.797	164.287	143.112	162.996	145.06	166.766	161.244	199.702	165.504	164.346	160.246	146.775	165.291	152.264	126.969
C16orf70	40.1697	36.0648	35.6887	35.47	35.9465	37.5094	34.198	34.8537	38.478	31.0873	36.9518	41.0598	34.8278	36.37	37.8578	31.7301	36.9906	35.5372	35.9579	33.9621
C16orf71	78.4046	62.7896	62.7722	60.6218	58.2246	63.1472	53.7688	64.8267	64.1012	66.9086	65.3999	60.9326	56.902	63.7193	62.6543	66.6396	54.0552	53.2721	57.5784	63.1524
C16orf80	169.062	238.522	209.354	197.153	166.581	200.502	236.074	216.132	216.176	232.908	188.505	237.094	159.435	167.764	167.227	217.588	129.647	152.204	162.397	152.756
C16orf95	142.248	123.033	145.661	144.619	109.137	115.535	104.536	127.243	125.941	139.979	119.19	94.0801	105.725	111.62	126.812	151.241	124.088	113.988	118.507	110.148
C17orf53	64.9573	59.0457	79.7967	83.7709	64.9821	70.8196	59.8531	71.1435	80.866	59.214	86.9347	80.7602	85.4164	75.4699	85.8369	70.1081	76.8259	58.9262	66.1214	76.9552
C17orf59	98.4957	92.2973	111.14	81.8892	95.1912	80.9996	92.6939	80.6341	92.8194	86.7355	107.863	78.1178	120.725	110.024	111.028	100.132	102.269	92.6106	97.4417	109.65
C17orf62	365.961	322.786	337.608	338.915	379.904	252.377	347.094	340.745	283.426	347.795	306.925	227.58	263.595	290.481	276.839	269.083	276.761	285	307.99	291.761
C17orf70	113.392	111.981	114.771	90.0853	115.492	100.231	92.7926	102.894	98.4146	107.589	101.45	119.93	106.643	119.039	119.621	118.764	121.176	94.6103	100.443	120.394
C17orf75	27.6092	34.0351	30.1761	29.9617	28.1067	28.2198	29.8169	32.088	29.5997	26.4242	28.0864	29.7043	26.8791	25.2015	26.8905	26.7542	26.7744	24.936	28.5566	25.9062
C17orf80	41.1636	42.5594	45.6596	41.6378	41.8872	42.8073	46.9414	39.8864	41.1211	52.3413	41.7721	39.3107	39.5503	39.7768	37.7334	44.0453	41.8908	38.2569	39.9162	38.8489
C17orf85	68.689	68.1217	53.1677	71.0927	60.2725	65.5323	66.5468	78.3026	59.7985	82.4254	69.7836	65.3912	55.622	65.265	50.6829	61.0099	70.5153	76.3361	71.5456	59.6115
C18orf25	51.2036	57.3483	53.1598	59.6351	53.2455	51.274	52.7673	53.9573	58.1102	49.7938	51.1071	57.5263	58.5521	58.9183	49.394	47.9845	57.4016	48.5153	53.2111	63.4755
C18orf32	10514.7	9846.99	10288.5	10239.6	10028.7	9972.69	10053.7	9819.87	9985.98	10369.6	10024.9	10765.5	9968.63	8808.28	9667.47	10063	9211.36	9141.74	9454.98	8202.56
C18orf8	279.829	388.709	371.087	355.19	332.685	369.725	346.527	339.34	374.83	311.124	315.794	193.531	354.456	348.679	259.873	286.756	348.781	303.53	322.731	373.168
C19orf10	188.077	148.724	156.071	190.035	183.806	250.466	156.057	176.285	131.795	144.149	164.486	114.062	105.905	157.576	145.92	168.222	144.458	245.915	128.049	267.727
C19orf24	128.128	130.924	139.747	97.8935	115.637	138.765	140.306	137.586	140.069	134.827	139.29	85.5409	148.83	127.442	141.29	140.429	126.53	123.217	133.225	126.347
C19orf26	32.3477	26.3467	29.4019	29.726	29.2427	27.4139	26.4023	27.7422	28.7453	28.3259	26.5629	26.7207	27.888	25.8692	26.5071	26.2576	31.0321	26.843	29.0702	30.7659
C19orf40	41.9104	39.4645	36.8424	35.5913	46.4242	35.481	41.9718	36.3383	40.7127	39.1732	41.0318	36.3689	35.0708	44.1446	40.5917	45.5456	41.9579	35.5878	32.9289	41.3253
C19orf53	685.831	650.946	680.978	616.373	752.578	695.142	652.516	662.87	750.788	672.952	720.351	351.247	843.358	590.324	774.706	673.622	677.261	698.691	757.634	706.697
C19orf54	83.6593	78.4161	75.5845	81.8294	88.9705	83.8462	74.6186	74.9024	92.3398	79.5761	92.0926	90.1065	90.986	85.131	89.1882	79.4446	83.6366	79.2101	83.6552	83.5562
C19orf57	102.278	102.132	102.449	109.113	100.426	112.806	86.6706	104.794	103.14	108.416	112.045	106.903	138.228	106.423	107.448	128.847	112.986	108.484	109.687	120.137
C19orf60	74.0947	78.9779	80.7698	70.3394	83.1567	70.91	83.2005	69.9769	67.557	64.9908	79.8988	63.2459	76.4235	79.1677	72.9929	68.0703	63.9344	74.2475	71.5525	84.2491
C19orf66	438.208	439.895	404.036	444.996	455.372	372.883	389.642	375.457	402.88	403.158	420.134	345.174	528.601	552.148	540.042	416.723	605.543	484.237	501.678	523.708
C19orf73	36.7317	38.4972	41.5373	37.0768	37.8064	40.834	40.1104	38.6822	38.7639	36.1387	47.8371	42.6363	44.0913	39.0202	41.1384	37.3269	45.7846	35.0457	35.6474	38.2725
C19orf80	52.9989	58.9187	59.7342	62.9774	61.0535	59.0565	61.594	62.3677	60.0404	60.5086	52.8998	53.5785	55.0702	59.3471	58.9035	65.8953	56.9758	53.9308	57.4224	57.5825
C1D	355.671	369.204	358.608	373.855	443.338	311.74	629.008	424.823	365.502	468.271	403.478	171.152	296.566	322.157	238.835	252.368	328.712	408.063	335.195	308.393
C1GALT1	112.591	112.343	83.8508	93.1216	73.4092	85.1147	90.4709	112.03	86.6624	108.71	84.2079	129.582	78.5751	83.9461	72.0651	80.8873	87.002	99.3622	90.8977	82.3939
C1GALT1C1	61.9492	68.321	56.2157	61.7573	71.0819	73.1169	64.2559	63.3533	56.0289	65.5437	54.3077	59.909	55.7103	58.9781	53.8678	64.645	50.1635	63.4643	56.4997	63.4225
C1orf105	56.9086	50.5286	55.0545	55.7676	52.9594	57.2109	51.9596	58.5638	67.7751	49.5257	52.4548	52.2433	57.4547	61.098	53.9267	60.7246	56.6184	56.4241	58.8604	60.1023
C1orf106	50.631	53.0116	53.9463	52.9218	55.2859	45.0536	49.81	54.2883	58.6758	55.249	60.0479	46.0303	55.1094	52.0725	60.0012	59.4997	61.0354	56.7994	55.8432	64.3978
C1orf109	39.3542	44.3065	48.4407	53.632	42.9837	48.8121	58.379	61.7168	41.9782	58.2179	46.2914	48.5788	42.6394	46.7057	44.6895	44.7796	41.7975	43.7956	47.5332	42.9624
C1orf112	37.9602	43.3844	37.8677	40.7639	39.2299	36.4838	41.5032	38.4677	39.9065	35.96	37.6311	43.3	34.8456	36.7423	34.1572	36.6353	37.8214	39.0325	36.8457	32.0161
C1orf115	66.8205	60.0642	53.8205	74.0069	63.6406	52.2032	55.3643	65.1523	75.5527	76.603	78.6722	52.0375	63.04	69.9675	59.1512	136.586	82.4152	76.4046	64.1942	63.6794
C1orf116	35.5507	35.6854	31.7324	35.7898	37.2891	31.94	30.7321	34.3254	40.126	34.1045	32.0924	40.5087	45.6464	36.5017	42.4269	34.4603	36.9665	38.1569	36.9229	34.1337
C1orf123	285.406	318.934	363.99	280.241	346.21	334.317	262.359	272.09	317.849	327.955	294.936	274.732	359.67	249.317	309.149	336.135	324.851	284.464	345.278	317.092
C1orf159	43.7033	45.6441	52.4981	44.7559	46.1415	42.1539	48.6692	41.7308	56.9776	50.8183	52.372	41.4494	57.6077	48.3783	44.3324	61.7772	53.0033	49.844	49.0954	44.611
C1orf174	223.818	224.669	230.117	260.168	271.178	203.135	271.309	294.967	194.316	262.913	224.85	189.503	177.493	182.209	190.566	194.201	201.28	224.069	256.208	193.171
C1orf186	105.022	60.9308	117.471	70.3557	113.465	90.2693	90.7306	107.879	68.387	68.9878	67.3676	60.2694	81.0049	76.7291	56.8111	71.5027	71.9813	90.8004	123.135	75.0754
C1orf21	55.6145	52.1656	47.4289	50.546	52.3727	57.7641	47.2872	43.5786	63.9566	59.2625	48.1654	49.6009	58.6587	48.4606	53.4718	50.8599	48.5551	48.14	45.9059	54.3292
C1orf216	54.1632	46.1946	50.425	50.9543	54.3752	49.762	46.9316	47.5151	50.7432	43.09	42.7675	46.7931	44.7248	58.6524	44.9455	44.3536	50.3019	47.2986	50.4602	40.167
C1orf27	74.9517	97.5415	72.8586	83.5026	76.4852	95.7858	87.3829	98.2674	90.8204	73.4733	81.4414	102.541	91.3294	84.748	93.0216	74.2096	88.2414	89.0717	96.6339	90.9752
C1orf35	171.958	162.413	165.126	144.036	140.224	145.882	148.665	154.417	144.554	156.157	149.472	132.707	134.628	169.804	168.564	135.221	138.671	148.644	141.332	156.389
C1orf50	87.6004	72.0167	81.2733	81.2263	70.625	79.6221	92.9646	73.275	73.7089	89.7726	75.6804	78.4455	53.4067	75.3742	76.7274	60.6479	75.8418	75.1676	84.1657	58.3622
C1orf54	62.7876	54.4002	51.7189	66.6407	73.4459	63.2341	74.1542	64.6778	68.1044	60.1447	60.8559	62.489	62.6386	67.5502	62.8605	68.0735	63.2274	64.0833	67.4739	68.3384
C1orf56	172.288	236.655	219.175	226.614	195.406	222.249	187.406	217.057	165.633	214.387	137.998	169.186	132.202	150.248	173.746	100.35	150.424	160.56	148.762	130.639
C1orf61	127.016	126.6	146.553	134.129	137.808	159.511	130.156	151.729	155.685	139.53	145.678	159.53	139.764	136.994	127.633	172.288	146.302	141.038	144.057	163.792
C1orf68	46.3786	52.038	50.048	45.6116	56.4199	45.8187	48.9322	45.7733	50.0377	49.0242	39.7757	43.8195	48.4336	52.4484	46.7772	49.2748	45.1741	47.5911	47.3479	47.7543
C1orf95	54.2205	50.7816	50.3693	60.1006	53.4637	57.1346	53.7185	56.2439	46.8215	47.5166	52.1127	53.7843	52.2787	59.274	55.2657	52.2133	56.0733	53.4077	53.6703	54.6528
C1QA	57.9887	56.4375	60.7135	53.3301	51.3603	53.9436	57.0967	51.6098	55.3108	58.538	57.6921	55.9059	59.2733	59.0664	49.6734	58.0927	59.9449	57.2845	50.0411	60.9212
C1QB	48.8545	47.4491	46.5666	51.8919	51.2002	51.7362	46.7005	46.6672	59.2675	52.1971	52.8007	50.2009	56.264	56.0048	64.4443	53.6755	53.5274	48.1535	46.6206	53.6539
C1QBP	369.624	376.292	489.616	395.117	326.082	389.218	457.676	437.53	313.087	387.818	435.998	278.098	363.823	330.79	328.674	277.703	399.516	411.19	460.21	352.093
C1QL1	75.0073	64.3836	76.7663	69.4074	77.4991	76.933	57.8154	60.0812	62.9527	78.6685	72.0418	79.0814	80.6378	73.7768	95.6271	71.4423	79.4938	84.9606	78.1811	72.4813
C1QTNF1	71.9079	60.5246	66.5157	67.9253	64.9403	65.0947	67.4449	56.7887	61.4424	65.7374	61.376	56.7386	75.0092	71.9993	67.7256	81.721	72.4134	69.845	64.6619	64.1544
C1QTNF3	40.779	39.3906	39.3091	33.9311	38.1947	34.6161	37.5895	34.5956	33.2177	33.6525	41.2496	37.6314	33.2228	38.5853	38.8325	46.3233	34.6086	40.9707	43.7153	37.935
C1QTNF3-AMACR	32.1904	30.9682	31.4234	29.785	29.0822	32.6583	29.6781	28.9913	30.4883	36.0557	30.1607	27.6095	35.2169	30.1035	34.5467	28.7117	31.8075	30.8249	29.9075	26.5911
C1QTNF9B-AS1	87.6914	75.1856	95.4961	84.4477	99.8504	91.9484	75.5808	89.4851	97.0559	80.4876	85.8804	91.5126	104.941	92.3422	94.594	89.3593	91.0002	90.3111	84.4397	95.8414
C1R	31.4486	28.4463	33.2605	32.1498	30.4349	30.6837	26.1916	31.7538	32.212	32.0233	32.7486	29.9028	31.9213	31.6789	30.51	33.2379	30.8841	30.8117	30.3186	31.6161
C1RL	28.2595	28.0313	27.845	27.1795	27.3228	27.6291	31.1795	30.5667	28.5613	30.5205	28.3306	26.6035	30.3806	30.2741	25.9302	30.2422	29.1605	29.44	32.2551	29.8124
C1S	72.2012	68.9095	68.658	60.8813	71.7026	72.8917	63.5224	68.1359	72.4904	65.6216	71.7237	86.6089	74.1834	77.5803	65.8377	74.3431	59.0758	68.3763	82.6994	69.6272
C2	65.8487	66.5625	76.8468	62.8301	76.0836	79.2725	65.9982	53.7366	71.6131	74.7656	69.5966	77.3218	72.4601	74.6878	77.8455	65.775	66.4156	64.6649	61.8797	73.7381
C20orf195	92.831	75.8361	70.6648	65.953	65.2295	68.4794	71.2296	68.1792	80.2028	72.3269	71.9676	49.4868	75.8932	84.1717	69.5073	75.9444	74.3238	73.7182	66.1769	91.8936
C20orf24	762.871	652.772	694.462	693.3	629.105	642.305	642.288	754.868	581.236	689.842	557.605	533.11	494.093	622.321	632.395	516.294	635.189	611.116	682.335	746.794
C20orf27	47.3978	51.3416	44.466	47.8121	50.7789	42.4458	46.3108	48.7223	48.7576	47.2733	56.9397	44.044	49.1825	47.1509	43.5724	40.8432	47.5928	46.6089	49.316	46.4766
C21orf2	54.2509	47.4315	47.5074	50.1437	59.996	52.9862	47.0992	41.4134	52.9392	46.0125	48.8527	41.6643	48.5494	49.3261	47.7485	59.8824	49.6682	43.2664	47.1923	56.1303
C21orf33	692.61	623.855	807.334	552.012	611.686	695.385	607.646	584.365	694.662	631.102	682.146	651.253	802.611	620.01	624.206	744.797	492.672	652.621	630.27	622.608
C21orf59	305.593	316.392	338.785	271.249	307.99	268.841	288.073	273.893	289.792	315.798	280.768	242.47	283.841	291.805	286.306	304.965	296.269	263.292	308.295	270.78
C21orf62	37.2984	32.5784	36.9625	35.4334	37.2218	34.5121	33.3686	36.0256	34.8998	33.9874	34.1484	38.777	34.7131	33.5488	37.1283	38.763	33.6271	36.0521	35.5316	38.1201
C21orf91	68.5335	62.0659	79.8204	72.8882	69.0065	80.713	71.4101	74.8849	62.9051	73.0218	54.7804	116.371	72.3924	59.2126	81.23	70.8552	72.3776	97.869	60.3174	56.9851
C22orf24	83.2388	76.0801	68.3943	73.0136	83.4849	91.6269	70.5189	72.0641	89.2524	66.817	74.7363	82.7844	95.5164	85.4587	80.1861	82.3706	70.5989	84.4576	68.5179	94.4025
C22orf29	55.2903	49.8487	55.3055	53.3131	53.4716	43.4008	52.6755	47.6087	60.3663	52.5856	52.0179	68.5503	53.8248	57.4293	68.5715	65.1257	60.551	53.1426	54.7564	65.6097
C22orf31	51.298	46.6457	47.3683	58.2117	44.8328	52.4994	45.9874	44.9496	49.6405	46.4869	47.2332	38.5753	51.1462	49.9177	56.4754	46.2499	52.3237	44.6587	46.2442	50.9273
C22orf46	47.7285	46.4114	44.1708	47.1719	42.0723	46.6265	40.331	43.9384	45.3535	40.2857	44.6916	40.3338	47.6422	50.2425	45.1659	46.6173	46.9727	46.3073	41.0309	49.6913
C2CD2	69.1333	97.7783	76.9597	77.1623	94.0648	84.1181	78.1921	72.6517	108.659	91.5757	77.0329	84.9781	76.1883	73.6323	72.2606	73.7741	79.8895	68.7472	69.8216	73.0636
C2CD2L	101.308	99.7007	111.564	106.184	91.0045	98.8107	95.9763	94.7239	112.379	98.0397	108.901	104.726	105.738	109.129	100.292	97.9927	137.734	125.519	104.003	96.9941
C2CD3	124.011	119.09	110.75	109.771	134.871	111.918	108.137	99.3523	110.878	113.964	104.466	109.185	126.776	113.829	122.482	111.899	125.081	103.749	97.4431	110.453
C2CD5	463.751	646.006	626.209	705.909	506.589	477.117	627.556	456.791	468.353	578.837	513.282	779.273	497.754	609.146	539.083	521.137	477.087	567.914	542.125	534.523
C2orf27A	155.377	161.417	147.566	172.368	173.923	156.355	148.305	167.634	154.53	162.86	159.463	164.593	152.587	161.637	195.996	178.848	163.346	152.825	171.491	167.389
C2orf42	136.727	200.955	203.5	158.871	138.494	154.215	150.713	155.69	171.36	191.405	148.301	182.562	174.635	134.72	139.379	153.454	130.298	141.248	148.227	126.971
C2orf43	61.5624	57.9973	74.5138	54.1328	54.4338	45.7526	60.3879	63.2293	52.635	72.2755	49.2171	59.4846	55.1041	64.3328	50.8776	60.4401	49.5537	53.9931	53.9538	50.4003
C2orf44	68.1293	62.3368	62.8845	74.341	62.9407	71.2747	73.6915	67.1892	55.7703	67.8835	66.6443	57.6552	55.0278	68.5587	73.1805	68.7073	59.9917	61.2456	65.8132	64.649
C2orf47	114.97	126.009	132.236	113.31	133.267	122.951	108.802	122.095	129.538	136.351	107.502	136.474	120.381	112.007	111.517	135.329	103.629	122.578	109.538	134.164
C2orf49	49.6506	57.5501	67.7786	47.6152	51.1922	48.7037	52.7498	52.5147	59.1251	53.459	54.3273	57.1094	60.8932	50.3977	52.5193	55.5857	54.0765	50.9838	49.0968	54.6585
C2orf54	75.503	74.8333	75.0577	78.2227	72.8577	71.8259	79.3922	68.4201	95.4377	80.8028	74.7871	74.0033	91.5849	69.4211	79.8298	82.2673	77.5981	77.3983	66.7197	86.013
C2orf68	136.22	180.183	157.732	125.411	144.579	142.583	166.212	129.051	121.501	125.391	151.528	167.033	134.492	169.833	157.763	191.475	154.271	138.627	157.317	158.06
C2orf72	120.342	112.05	121.974	124.567	124.275	122.783	111.071	117.524	131.674	135.875	121.657	118.06	119.767	134.582	120.719	128.068	130.62	122.951	125.694	118.962
C2orf83	29.84	29.2123	28.426	30.013	28.5034	28.5363	27.9367	24.3362	27.4798	29.6413	27.2285	31.9774	29.2664	31.3264	29.6643	35.4293	28.7228	28.5385	29.9685	33.1242
C3	113.341	96.3181	100.976	106.53	100.407	94.2224	94.4241	96.2646	103.951	112.189	99.5023	108.96	104.466	97.7894	111.422	110.423	111.514	96.9263	94.3609	108.988
C3AR1	61.4036	66.93	62.229	63.5276	74.2539	55.6333	52.6901	57.3445	59.7771	64.0154	56.6641	56.9571	67.4593	58.4737	64.2259	67.9853	52.0356	61.4196	70.4638	70.0976
C3orf14	54.4152	36.7634	36.182	42.9818	33.5322	39.1433	36.3087	36.3044	31.9027	33.3211	38.7312	33.2989	34.7373	36.3887	37.8632	39.0838	51.8224	35.4726	35.5538	36.5244
C3orf18	51.5781	61.6536	69.9135	57.4466	60.1248	60.2375	57.7333	62.446	69.8862	55.5293	58.6695	70.4897	72.5637	60.9595	69.8046	58.6344	56.0804	66.1843	67.2583	59.8864
C3orf27	67.7002	58.5897	64.7003	62.0107	66.462	61.6059	69.0049	60.0861	70.4691	71.3679	64.7797	81.6759	74.4812	70.2374	83.8793	63.9327	69.101	66.9197	65.3589	72.4202
C3orf36	43.8727	43.141	49.7322	42.254	45.8264	44.2813	41.9664	40.8853	45.7916	40.2072	47.6475	48.8961	48.2551	45.2333	65.8585	49.5408	45.2603	45.8804	43.8202	51.6771
C3orf52	33.5189	35.0237	34.0436	29.884	35.5941	31.1174	34.4825	33.9083	35.6058	34.2889	31.8617	34.9051	39.6805	33.8795	31.2398	30.8518	29.8559	33.5872	32.0615	33.4029
C3orf62	393.397	362.531	394.008	325.391	348.459	358.162	338.777	339.071	404.021	371.789	381.704	296.964	365.57	334.663	407.785	373.232	427.405	376.724	401.885	382.301
C4A	121.665	115.805	114.525	153.73	171.852	153.923	130.5	135.253	136.052	124.309	128.906	133.899	130.015	145.838	135.607	133.192	147.735	139.997	139.762	169.073
C4B	107.371	93.3048	95.5989	107.612	98.378	86.5378	95.8469	88.9196	87.2734	108.053	112.745	93.925	101.954	120.744	88.0885	99.3829	100.941	94.8742	107.173	77.7995
C4BPA	98.6145	96.0566	105.861	107.121	99.7065	101.225	97.7641	96.3393	117.782	97.5092	116.28	104.639	104.785	100.439	112.6	108.834	112.587	99.4238	101.097	112.918
C4BPB	46.534	51.4044	56.9241	58.4488	48.7802	48.9998	56.8754	50.3362	55.8758	59.1061	58.5883	56.2202	54.865	51.8007	71.8906	53.7563	63.7424	57.5976	52.6424	50.9825
C4orf19	41.1418	49.8545	44.9354	41.3858	43.4995	45.3284	40.6615	45.3191	41.2057	39.9764	43.431	44.5597	42.364	44.6234	40.4335	42.2129	44.1915	46.9795	41.5965	47.9121
C4orf27	181.103	180.59	175.161	174.092	209.217	163.112	210.518	196.456	216.705	204.091	189.261	249.264	187.64	182.781	157.809	177.012	165.088	176.584	242.226	136.533
C4orf29	43.7716	47.5928	43.2204	42.7722	53.6421	44.1911	49.4275	46.538	41.7299	44.4045	44.2568	40.7899	39.7469	51.5854	43.0473	44.6603	44.1221	46.1166	45.1843	41.2332
C4orf46	3530.88	3824.57	4541.87	4496.29	4243.31	3662.93	4978.03	3881.49	3506.72	4103.62	3768.57	2679.83	3346.32	3537.78	3327.24	3657.35	3409.84	3324.86	4226.14	3218.74
C4orf6	32.7963	34.9214	33.8266	34.5245	33.2243	36.0527	33.1689	33.0019	32.292	37.1046	40.5746	33.7096	36.5329	36.414	36.6229	33.5461	36.5393	38.7633	37.256	33.3945
C5	43.9456	44.0749	46.5459	38.9006	41.7804	37.8027	38.9937	42.9916	36.3651	38.9793	43.0788	51.0288	50.3044	39.1802	39.861	41.453	38.0349	39.1413	43.211	38.6618
C5AR1	23.8337	23.8168	24.6872	24.2233	23.3661	23.6604	23.3966	22.4288	23.3316	22.3869	25.8967	23.2723	23.63	24.5917	27.5605	23.7627	26.0383	23.5328	25.4011	25.4891
C5AR2	36.5248	34.96	38.8985	34.4187	36.8381	33.4383	35.7824	33.0376	31.6625	35.4292	37.7773	33.3086	31.4435	36.2865	36.3043	36.3587	37.2309	33.7504	37.103	33.5839
C5orf15	371.349	599.201	559.964	548.052	489.843	527.063	522.415	546.897	554.339	592.468	425.116	555.994	445.593	478.224	446.088	454.192	392.621	492.3	468.38	470.153
C5orf22	198.044	255.783	237.168	301.609	209.165	268.697	284.171	221.613	264.501	279.611	255.12	255.894	271.2	201.968	241.709	159.797	231.276	222.933	320.96	167.503
C5orf28	87.7421	110.855	82.4277	110.108	104.941	103.83	131.995	93.4751	85.5074	90.7278	80.999	99.4929	76.4508	60.774	82.3526	73.5882	79.5715	89.8416	83.4107	58.8203
C5orf30	39.6192	45.7099	41.5872	43.2746	37.8849	43.295	45.1386	41.4033	42.9051	44.0687	42.165	44.6962	46.363	41.0884	37.9102	43.9388	39.6224	42.5906	43.236	40.8713
C5orf42	24.7393	26.2516	27.2435	26.1827	26.782	27.5324	27.9424	27.9023	28.1906	26.8872	25.984	33.0462	26.377	28.9862	25.4428	30.0885	27.9749	26.516	27.4531	26.7291
C5orf45	307.784	290.752	263.415	268.341	261.97	254.896	266.556	253.223	271.795	257.297	270.539	259.804	307.256	232.115	275.676	270.817	274.35	259.653	301.3	275.485
C5orf66	200.722	189.314	176.53	221.98	190.611	180.554	186.804	174.284	186.795	200.625	162.532	190.095	217.879	201.377	194.363	218.898	177.479	188.782	180.898	178.591
C6	60.0953	62.8674	58.3656	56.135	66.8376	61.7653	56.91	57.5325	77.6014	63.0398	58.183	59.452	87.6515	62.5214	61.4742	66.7714	65.9507	58.1911	51.8176	52.2925
C6orf10	32.2877	26.1938	31.9847	31.6354	29.6376	32.6167	30.5254	29.1931	32.0636	28.4334	30.7987	34.348	27.8179	34.8239	34.4681	36.6071	32.1468	32.0935	31.9073	37.2287
C6orf106	103.659	82.9543	72.1477	71.9146	72.1034	82.981	85.9758	77.719	82.755	70.8526	84.1286	83.961	76.1099	95.4112	76.9913	77.8095	85.924	80.1929	80.16	91.3405
C6orf120	49.3221	68.7284	75.9581	87.7501	60.7675	71.8179	55.8321	65.6927	48.5969	74.4281	41.6018	83.5976	54.191	64.2519	62.2777	49.4846	44.8678	53.8839	47.4181	54.1574
C6orf123	46.905	48.75	43.4294	50.192	57.8453	49.979	41.295	47.3809	59.498	51.1674	55.8899	66.6235	66.3891	50.1148	66.1563	53.3325	60.2651	49.0937	49.0507	48.5851
C6orf15	154.292	119.076	120.131	129.752	110.975	121.315	101.539	109.119	154.209	124.446	116.546	155.599	160.036	124.758	135.858	134.292	144.647	122.94	123.883	124.173
C6orf211	110.793	86.8739	76.7845	104.836	111.888	94.5239	88.9628	122.212	80.4887	102.189	92.42	88.7682	72.1279	67.7112	70.921	58.6931	70.0597	84.4025	100.171	61.2684
C6orf25	46.1464	38.7721	45.9267	44.0312	45.8629	44.239	42.3907	37.6664	46.7465	34.84	42.4114	41.2316	44.9326	39.5689	43.3048	36.8551	42.5382	37.3191	45.1028	39.6231
C6orf47	179.139	203.555	177.822	184.162	182.713	195.068	166.289	168.289	210.363	210.018	167.883	181.568	165.413	180.644	228.18	199.432	183.65	155.241	165.316	165.385
C6orf48	1655.67	1776.84	1843.5	1940.15	1560.74	1789.01	1705.39	1604.83	2040.06	1901.9	1991.96	1523.03	1366.81	1556.58	1724.2	1821.41	1313.21	1561.91	1572.84	1409.15
C6orf62	457.456	353.436	442.044	459.977	477.131	498.492	426.242	458.092	312.922	471.521	577.626	514.374	359.709	453.348	280.359	481.224	335.691	480.853	515.862	403.565
C7	27.3068	30.0118	28.9531	29.5977	30.9342	29.3371	30.1573	29.0795	33.9353	28.5756	27.0548	38.0378	31.1433	29.3869	28.1686	30.9362	28.6181	28.5585	28.9349	27.6687
C7orf25	72.0258	74.6698	74.0502	65.9592	70.2984	76.4748	80.2884	70.2033	75.47	69.7843	74.6389	81.4051	83.058	75.6624	66.0511	83.214	77.8715	74.1175	83.305	70.0427
C7orf26	158.747	150.059	153.92	149.278	150.435	142.033	144.94	152.294	183.607	167.301	183.541	117.077	178.737	169.574	162.374	159.384	218.064	158.459	212.663	190.311
C7orf43	152.255	196.227	177.695	139.531	135.656	161.936	194.457	146.972	183.049	149.216	179.657	172.526	155.184	253.121	203.306	228.978	229.762	227.671	234.937	202.945
C7orf49	178.891	192.15	183.242	158.62	179.775	160.103	172.126	168.928	187.436	176.734	209.661	166.54	189.779	173.22	217.127	190.506	177.469	177.422	191.738	188.843
C7orf55-LUC7L2	381.895	384.771	375.205	356.776	272.609	351.353	393.642	356.586	315.479	355.541	383.355	217.533	323.841	357.12	346.004	271.959	370.477	447.01	385.379	431.964
C7orf63	55.7919	52.041	53.6044	55.5325	51.9017	57.4685	52.1762	52.9285	55.8153	59.5671	51.5734	54.7976	49.6734	56.3302	53.7228	53.1895	56.5495	49.2751	49.3752	55.1201
C7orf69	39.5917	40.4457	37.7685	41.9612	40.9722	42.0291	37.2	37.2377	41.2251	40.1112	39.2372	41.945	46.9644	39.1796	44.2876	44.5925	43.0341	40.0408	37.9302	40.9698
C8A	48.5286	46.951	47.5431	46.0709	48.042	43.2202	46.2481	43.9258	40.6701	42.962	47.0493	51.5373	43.9768	50.9528	48.2561	48.5517	48.7969	50.1096	44.8979	51.4659
C8B	82.143	80.0196	83.7671	93.782	96.1838	82.3546	86.9483	89.2697	94.0666	93.5713	90.8052	88.2051	118.166	107.66	93.0826	112.161	97.2238	96.5118	93.8068	93.3636
C8G	43.2181	38.8809	45.1794	44.9565	45.314	40.9811	42.1877	44.1837	48.6175	40.1006	38.3933	42.5417	37.9393	40.2464	38.8355	40.9339	37.6204	36.9149	40.6473	46.4633
C8orf17	52.2326	50.0359	42.9129	47.0273	44.5156	48.4241	46.4488	46.1464	50.1845	45.7627	47.4553	50.3231	52.4823	50.7211	48.5015	49.2863	51.2384	48.3548	42.7481	44.5999
C8orf33	49.27	36.7025	42.4254	39.8841	37.7745	43.295	46.384	40.9888	43.2208	41.245	43.2389	38.5131	38.7329	40.742	46.3553	38.0804	37.3394	37.6351	43.2079	41.0552
C8orf4	20.7184	19.371	20.4729	20.5996	21.3547	20.2128	20.9614	20.6506	21.1237	20.0543	22.457	20.6516	20.2755	20.1846	21.6324	20.0211	21.187	21.0425	20.6951	21.3537
C8orf44	46.4463	44.7932	45.1549	53.561	39.962	45.1366	48.564	48.4757	43.9002	52.8189	45.5571	51.3802	44.1532	50.874	47.704	52.1106	47.4927	48.8688	42.9614	48.3433
C8orf60	114.607	112.822	103.12	104.138	102.819	107.324	111.654	112.118	123.236	109.412	127.573	120.284	137.948	119.992	98.1795	121.006	108.441	108.807	99.3438	103.206
C9	24.6759	25.6191	24.3524	25.2192	26.7863	29.0959	25.3462	25.673	24.9529	26.5502	25.1202	24.7081	25.1624	27.3765	25.5675	26.7375	25.6542	25.5511	25.4393	25.7532
C9orf114	79.1259	73.4737	58.1442	66.1079	81.1954	68.7244	72.9244	73.607	66.824	72.173	64.1583	59.3268	75.5843	66.495	68.8707	85.3477	77.075	71.3957	70.566	82.1864
C9orf116	87.8572	79.7228	90.0738	71.0083	89.7059	77.6021	77.884	71.6841	91.556	72.4245	81.1651	113.906	86.4076	91.0305	107.119	89.198	88.7699	84.7128	87.6359	88.0159
C9orf156	35.6113	39.575	40.0622	37.7006	35.0316	38.2294	37.1382	36.9473	45.8914	38.0448	38.2056	41.0723	40.876	39.4062	38.0398	41.8443	41.0904	40.1765	40.6374	40.6625
C9orf16	288.59	201.048	252.313	192.877	220.583	207.751	217.8	249.819	227.906	191.438	311.099	102.084	333.859	329.289	406.63	212.695	304.652	313.532	325.63	353.872
C9orf3	46.3056	50.5438	55.6734	56.2754	50.4293	57.5235	58.3303	48.4358	56.8052	49.0945	50.6266	49.3758	58.689	52.2634	56.53	48.6985	43.8845	46.8333	54.9959	46.9539
C9orf38	34.4485	50.3714	41.2555	41.7584	41.0102	39.3284	41.3673	32.6523	56.3284	38.1372	39.2629	45.7481	40.8097	41.3303	41.4285	38.5783	40.0291	42.7346	31.4677	40.4524
C9orf40	35.0669	36.3151	38.7391	37.0835	41.2456	37.0521	39.9362	39.7806	44.0152	35.0295	33.9875	48.4197	40.1	37.6605	46.6769	35.2838	36.6865	37.004	37.5861	37.397
C9orf53	55.8889	59.5853	58.6226	51.8624	59.0029	54.7039	53.4496	55.4296	58.1233	49.2904	57.3901	54.5133	63.2592	62.6804	56.6656	49.9542	53.2708	56.5066	57.7922	58.0204
C9orf78	115.568	129.25	152.039	123.638	147.738	111.051	152.7	127.174	123.519	141.518	133.744	100.533	156.051	101.512	143.391	141.39	122.413	114.052	156.315	111.702
C9orf9	61.6303	50.9828	53.4323	56.9414	50.5864	52.4967	48.8344	51.1152	80.816	48.0721	57.3517	61.6425	73.1109	58.0241	70.0932	57.162	58.2918	56.0987	61.8892	61.3016
C9orf91	56.6635	77.4457	63.4121	75.7563	69.3902	77.6352	64.5129	84.3636	76.3444	76.3107	60.9228	87.1964	71.8832	70.2403	67.85	81.045	67.3511	72.6775	83.4234	55.4854
CA1	38.7414	34.131	39.9906	38.5734	45.0706	41.0835	35.1489	39.0546	43.0553	36.1245	37.6124	38.3252	38.1778	37.3992	38.9535	35.0108	40.3265	36.02	36.3161	37.3498
CA10	23.6	24.6072	25.0602	25.1486	26.302	25.5691	23.9999	25.3107	24.5723	24.9862	26.3613	31.112	26.9862	25.3068	24.9234	25.9777	26.0089	25.456	22.793	25.7282
CA11	77.7757	85.7791	85.2955	76.9444	93.0342	85.8393	68.5919	82.1786	79.676	72.4027	87.0966	73.702	72.4867	90.8479	87.822	82.5365	88.917	85.5772	84.2831	78.0315
CA12	46.0325	48.4206	48.2402	47.5924	44.1545	48.4482	51.2058	49.518	47.5798	48.0981	58.0687	52.4884	57.9811	54.1411	57.321	63.1643	50.4169	56.5523	53.6187	55.7352
CA14	97.0083	83.8423	88.1315	100.018	97.8738	93.0395	94.3921	87.2161	105.097	102.137	92.1915	92.589	112.527	94.0112	96.7504	87.9783	101.397	92.0668	95.3503	85.211
CA2	35.1039	38.23	43.2892	41.9615	38.8306	38.5497	41.9686	45.7618	47.9113	41.6415	39.8549	45.4876	42.9241	39.9522	40.9332	41.2297	41.6372	36.6692	36.7311	42.895
CA3	23.2026	24.0697	21.1888	22.7296	22.5135	25.0022	24.605	24.0536	23.1716	21.914	22.9743	24.1907	21.9584	21.995	22.7169	22.8253	23.0072	23.3501	22.3093	22.7006
CA4	56.6595	50.2778	51.0613	63.8096	44.7623	51.0912	56.4344	51.2368	55.9958	49.8517	54.324	48.0575	50.4711	58.9132	57.601	54.9854	55.0643	52.2103	53.1791	59.5889
CA5A	51.3208	48.2806	59.5661	53.0099	49.9678	51.9689	55.2266	52.374	57.8942	55.0132	56.9299	53.0875	54.6816	61.7403	52.6118	63.2326	53.5507	60.056	54.0682	51.7083
CA5B	85.143	85.2917	80.7493	102.382	95.1493	84.776	84.1418	89.4899	103.478	84.2653	93.165	106.418	92.0154	101.2	107.107	94.2786	104.006	91.4654	80.0043	103.265
CA5BP1	58.4274	53.2742	60.9588	62.3131	60.3031	51.4345	48.7286	56.7369	54.3389	56.8368	60.896	46.6552	58.9278	58.1056	59.4647	59.9659	67.3579	61.0965	56.5165	67.9729
CA6	74.1958	77.9543	79.5293	76.0674	82.4356	74.8429	80.9509	78.8778	89.4785	75.0635	91.5837	96.3254	93.2094	84.5952	81.9625	84.8298	86.7126	87.4284	82.051	88.3628
CA7	128.05	118.751	128.472	125.923	153.558	134.558	98.7069	125.731	147.226	114.194	113.117	143.393	136.43	135.22	135.266	138.251	133.737	118.164	128.87	133.677
CA8	48.0223	52.4736	49.1621	54.2732	50.3388	53.883	47.5667	49.6937	50.1918	53.2694	49.6703	57.1354	58.6285	51.8019	54.4697	74.3112	57.511	47.4054	54.1918	56.8523
CA9	77.6833	68.6042	82.6021	68.7701	77.2245	76.6809	72.2086	74.8299	79.1369	73.613	82.1827	77.7432	87.8422	76.0022	71.0844	78.4225	81.4199	74.0078	73.3092	76.7397
CAAP1	268.273	284.465	292.026	304.178	247.76	301.224	332.356	298.355	279.896	336.184	277.158	273.062	246.275	276.07	258.495	286.083	243.552	319.567	287.385	237.219
CAB39	420.758	387.273	420.449	369.471	400.186	387.673	428.377	447.42	307.523	399.823	422.726	335.796	301.281	449.994	411.229	397.476	321.854	427.724	475.584	410.264
CAB39L	89.6764	80.4038	82.2695	87.5638	72.7477	81.0175	79.314	75.2852	80.1024	72.674	88.5726	60.3061	75.3784	73.0819	77.8692	97.3129	74.1657	71.2669	79.3403	89.3027
CABIN1	129.575	109.425	121.577	133.099	144.557	133.762	131.433	108.252	154.267	119.365	148.071	100.023	151.13	156.935	162.959	139.6	189.209	157.308	185.439	201.271
CABP1	31.1317	34.0318	38.2402	33.0454	35.2	31.0529	32.3133	31.7875	35.1488	34.3646	34.9499	37.3377	38.9265	31.3406	39.6531	34.7762	34.4299	32.6391	30.6179	35.7512
CABP2	43.9137	49.951	44.2714	44.2429	47.6807	45.5039	46.9639	42.2742	47.5943	40.6744	47.4561	46.7559	57.1287	45.3065	47.5724	47.7462	44.9416	41.7771	47.4616	46.2484
CABP5	37.2827	42.8742	44.544	40.6256	42.2975	42.4576	38.3235	39.5765	42.7241	40.3595	38.072	40.1712	46.6881	42.5721	43.6163	47.2951	43.9136	43.4036	39.6397	38.1128
CABYR	32.6373	36.3051	31.8126	36.4814	33.7262	33.8316	31.9512	34.4119	35.3197	31.9621	32.5718	31.7948	30.3587	36.2226	36.8373	31.9079	36.7611	36.4685	40.7239	37.7284
CACFD1	174.73	193.263	162.59	175.462	148.033	200.683	171.008	178.653	190.517	211.046	171.225	146.714	180.867	203.811	182.999	158.575	210.872	191.733	174.271	182.515
CACNA1A	84.0197	69.4171	71.7274	77.341	98.5488	80.4883	78.859	98.4093	82.6757	73.5706	74.2821	71.3908	68.2242	75.865	90.1283	74.4537	73.0365	60.7347	73.2034	71.978
CACNA1B	58.0739	42.6782	48.1016	45.6252	48.9546	44.5617	48.3035	45.0417	47.5482	45.5344	47.6258	35.8445	44.8543	46.3193	49.0064	46.2042	49.465	42.7135	47.7343	45.1333
CACNA1C	41.4632	42.8664	45.2348	41.7474	46.137	37.6636	41.9051	43.411	47.2807	41.1458	37.689	43.0473	49.8554	39.3754	47.1627	43.496	39.5793	43.5819	41.9973	42.039
CACNA1D	73.2285	66.1826	69.7547	72.8448	69.9387	68.679	72.599	65.7488	69.745	60.9915	63.0814	66.3564	70.9771	78.7723	74.5918	59.4044	75.604	67.4238	65.7986	64.3813
CACNA1E	35.6272	35.8864	40.1237	28.6903	31.9059	38.0114	32.8062	31.2933	35.7992	35.6286	35.4164	38.9221	37.8581	35.5768	35.1023	33.7275	34.8985	35.1342	33.2298	31.9627
CACNA1F	105.618	95.4617	109.954	103.2	85.9527	95.3637	94.0205	85.2485	118.168	98.0177	111.51	100.5	127.488	97.329	116.792	121.681	106.018	124.262	108.609	110.486
CACNA1G	24.9936	24.3405	23.8783	24.1827	24.1511	24.8942	22.5209	24.2439	24.7232	23.7905	24.9719	24.4633	25.118	25.5013	26.5307	28.3302	25.3248	24.1636	23.6969	24.5352
CACNA1H	71.8713	67.8372	69.6481	76.9207	88.9217	76.5306	89.9002	74.2077	92.7468	76.1305	71.3366	76.6426	87.1978	75.5946	70.4455	82.9504	85.7511	67.6129	67.1332	73.4512
CACNA1I	74.9552	85.4056	89.4288	77.471	90.3889	65.8909	84.9476	72.1447	119.748	82.2842	84.9132	74.1205	74.1166	86.4886	110.335	79.8279	89.5093	81.9317	72.1394	105.719
CACNA1S	56	50.5923	56.0102	62.1159	50.7952	58.1138	54.8692	52.3475	62.0304	55.4947	53.7917	60.9477	68.1479	66.1441	61.5447	58.3762	68.8139	66.4696	56.2787	63.3873
CACNA2D1	38.0206	36.9648	31.1866	34.5439	33.8829	36.2373	36.4049	34.6074	34.8107	36.3987	35.9891	34.8881	38.9231	35.6324	36.0883	35.9521	37.8834	36.7186	35.2639	39.3761
CACNA2D2	58.2705	64.1897	67.3517	57.9276	64.5202	54.9322	56.8294	53.5787	57.8803	54.4553	51.1378	60.0444	58.1976	59.5096	66.1045	52.7991	53.226	60.09	59.233	53.1811
CACNA2D3	27.2327	24.795	24.817	26.5409	27.7404	27.4045	24.4449	26.1195	26.4118	28.3282	26.835	27.457	25.2477	27.4611	28.9603	27.7298	26.9471	25.5554	24.7011	28.0329
CACNB1	59.9242	58.6683	59.881	58.5605	63.6718	61.7491	60.2151	56.589	66.8969	58.3389	60.0464	70.7938	73.4029	64.724	75.7269	64.527	65.142	60.7446	59.8401	59.938
CACNB2	44.749	41.6803	44.8137	45.7173	48.676	48.0721	43.7309	44.212	43.7356	50.7015	44.5294	40.8679	53.5625	46.9705	43.1045	46.3864	48.7082	44.1919	44.2643	48.0171
CACNB3	77.5374	67.8117	64.3438	62.0397	69.7542	74.0157	57.5424	64.059	73.264	62.7217	65.9912	85.5409	84.6197	64.2743	88.0332	60.794	73.793	63.8794	65.5547	63.619
CACNB4	67.2112	52.9189	65.8014	62.1992	57.8003	58.0307	63.3512	63.6809	63.6489	59.4555	56.8152	56.8898	65.196	61.9836	59.891	65.1564	64.6917	57.5998	59.9379	66.2785
CACNG1	48.5325	49.4104	49.9085	52.2328	57.4536	54.5945	47.8716	49.1423	56.2204	58.8529	53.5539	51.2356	59.0506	51.3099	50.5136	61.9669	60.1709	50.0546	56.5464	61.4873
CACNG2	76.9896	69.6174	82.4583	68.3438	60.092	66.5274	66.757	62.8941	76.2086	70.201	71.3612	66.4781	89.2819	72.3557	80.2599	85.0416	77.959	65.1906	62.5127	71.8451
CACNG3	52.2609	48.2129	45.9118	44.8407	48.9597	44.1054	47.1841	42.9188	56.2673	45.1068	45.6731	51.9268	49.5436	50.9287	47.3663	52.0912	47.9693	39.8955	42.9031	54.18
CACNG4	35.9821	37.2408	38.8602	36.9059	37.5721	40.4731	37.5523	37.6867	38.5164	35.0142	37.7299	37.1748	40.3915	37.5276	36.2943	39.4987	37.5564	31.7853	36.9244	38.2993
CACNG5	50.6667	33.4561	44.1647	42.7943	43.475	42.4543	38.4808	38.1585	45.2981	38.7342	44.5977	38.7738	39.456	42.1458	41.1683	42.1278	44.8683	42.6683	45.9157	40.993
CACTIN	127.662	111.84	100.666	134.334	123.702	117.209	116.133	109.663	104.52	114.81	125.287	82.3649	120.776	157.457	154.182	115.784	128.257	121.914	137.137	130.066
CACYBP	741.253	551.625	726.497	851.113	692.515	612.328	853.915	970.673	637.926	768.462	655.699	592.859	551.329	700.663	602.256	603.209	589.53	648.83	725.103	632.433
CAD	106.151	92.4172	75.1515	101.991	101.439	86.2552	89.772	112.648	92.5952	99.314	119.268	72.838	93.076	127.729	86.2862	134.57	118.401	94.2829	123.436	130.019
CADM1	47.1265	56.8033	55.4625	58.6551	57.3616	46.8952	49.9463	49.5399	49.073	48.8293	50.8083	56.1168	47.321	58.4242	62.3272	50.7105	57.7539	58.5725	57.4451	62.3418
CADM3	74.1675	77.887	70.6481	85.823	97.9888	76.6263	84.5959	73.2582	76.2229	83.1159	82.1174	67.1376	90.932	84.7914	81.0854	103.209	81.8076	75.7501	80.9732	92.8684
CADM3-AS1	66.4434	65.1086	65.9079	67.3104	66.2704	62.8073	56.1647	61.5821	86.2416	57.3659	66.9771	78.4818	75.9202	67.7137	70.7571	65.7126	67.1201	72.0457	66.1579	64.2124
CADM4	49.5315	50.6138	51.1326	48.2245	50.2506	52.6484	47.7781	45.675	50.9393	52.2195	44.2562	54.7748	50.3537	46.6331	53.8442	62.5239	52.7005	41.3853	45.3695	46.8027
CADPS	33.8016	36.5396	33.1273	34.6289	37.8205	33.6082	33.1617	30.5054	36.1674	40.1137	34.8386	34.3386	34.9264	33.7382	36.6588	35.0448	36.6672	34.2553	30.0395	34.8514
CADPS2	39.0406	43.3406	37.334	40.3736	47.961	41.9368	39.5494	40.157	45.889	41.306	37.479	42.2911	45.7037	38.7448	43.1734	39.2716	40.6011	38.4391	40.1231	40.5436
CALB1	35.7419	31.0271	35.2946	33.2462	35.9658	34.5638	33.1322	33.5708	35.1132	31.2751	32.3475	37.3967	31.3781	36.4216	36.2003	32.2993	36.0727	33.2278	33.2637	30.9174
CALB2	55.9965	50.801	56.5118	62.9195	60.0326	58.2817	56.0352	56.0852	59.4007	51.6333	52.8472	65.2702	58.8304	57.5983	62.2193	51.2407	58.9157	51.7534	54.1796	52.9746
CALCA	43.399	45.2056	45.3645	43.4599	49.3201	46.0707	35.1865	46.2799	43.4618	40.0845	42.218	46.6567	41.5317	45.1331	49.2409	48.962	45.1377	44.078	42.6721	50.8425
CALCB	30.7082	25.9402	27.6558	28.0442	27.2565	27.0835	28.9336	27.6138	27.3974	27.6857	25.646	26.6316	27.391	28.4867	28.3075	26.5495	29.0737	26.8096	25.7587	29.6046
CALCOCO1	281.973	271.921	263.88	265.871	282.171	251.006	254.672	263.036	360.446	259.589	298.181	382.495	325.718	316.238	316.207	256.936	377.83	327.813	371.283	256.51
CALCOCO2	615.692	608.854	696.439	757.512	641.834	587.916	628.208	566.005	639.172	721.772	608.517	643.881	662.417	606.126	675.017	661.31	607.934	610.879	617.921	602.313
CALCR	27.4609	28.0252	27.2024	26.3904	28.6278	29.0333	24.952	25.726	27.9259	27.345	28.011	28.796	27.3071	30.0201	28.8921	30.1308	26.4711	28.224	27.2994	28.6796
CALCRL	51.1191	50.6149	45.0333	55.4131	59.6223	51.7737	49.1747	51.7072	54.7324	49.3208	53.5349	51.232	51.9477	59.8774	52.8042	56.0894	55.566	50.7611	52.8049	45.8331
CALD1	69.1107	66.3792	68.9419	64.2808	72.5159	70.8959	64.2756	63.8772	98.7642	65.2691	64.9307	81.2951	91.1968	72.3612	78.8739	66.8198	79.891	65.8442	70.6038	71.0805
CALHM2	161.27	96.0778	124.371	119.514	133.467	103.833	116.519	132.64	98.3327	81.1342	119.686	95.1658	125.103	112.678	126.865	91.0855	121.993	109.477	122.374	125.01
CALM1	194.143	203.877	213.626	217.209	203.492	206.036	181.583	188.939	194.703	199.837	213.902	179.696	230.592	256.631	235.558	201.575	241.354	223.769	197.222	236.413
CALM2	213.572	214.027	217.922	175.151	187.241	243.784	179.896	186.198	170.57	214.067	164.027	209.01	244.132	192.416	212.681	174.643	244.937	234.626	212.646	273.78
CALM3	169.278	133.639	139.354	143.031	147.096	126.737	125.315	122.657	190.838	164.566	234.623	132.97	231.234	180.115	224.144	186.288	242.973	214.728	233.968	298.563
CALML3	46.8117	41.0339	50.3821	44.9629	45.9354	44.0771	44.5549	42.0144	42.1643	42.3882	46.1802	45.6533	47.3239	52.9607	49.8732	48.928	45.9465	46.751	42.0754	45.306
CALML4	34.0606	31.9142	34.0795	34.0448	39.2742	33.5413	32.3646	30.1568	31.7939	33.1658	34.1227	32.5606	31.8596	35.0315	33.1215	37.4049	35.7083	33.7808	35.0446	34.9348
CALML5	35.3801	30.0184	30.0612	29.9852	31.2045	31.0702	29.8819	27.3574	33.0753	33.3749	27.5104	28.5999	29.4441	30.1823	30.7023	31.2519	32.5465	28.1016	32.4693	31.1599
CALR	53.6338	49.4781	53.578	51.8666	52.0536	49.3843	50.765	49.0733	56.7323	58.3862	57.8752	69.4575	64.7659	57.2344	64.2505	58.1307	71.3989	68.9206	58.4327	104.72
CALU	99.6479	131.702	111.688	94.4148	102.989	109.555	99.9077	109.672	111.395	103.025	117.359	126.986	143.952	107.336	128.998	101.046	115.25	138.171	103.834	109.96
CALY	36.0653	34.6226	37.6716	37.4036	36.0217	35.9705	34.3443	33.0593	42.2376	35.5079	36.4312	29.2404	38.3694	36.995	43.504	39.8192	39.608	39.5366	38.2547	45.1496
CAMK1	81.7649	77.1858	68.9965	70.558	69.1955	65.205	71.9388	68.1645	81.7816	71.0735	68.1843	54.634	69.214	68.5952	67.1911	73.276	71.4384	71.8104	73.8116	71.6118
CAMK1D	77.1457	80.4992	67.0655	63.5369	72.9306	67.1922	63.9623	54.8001	66.6133	60.4123	69.4414	64.7415	67.1936	89.9527	75.9479	67.1562	83.9536	72.9006	68.3359	85.7794
CAMK1G	58.8578	61.6451	67.1444	60.2412	54.8916	55.0679	56.6454	62.0045	66.3409	61.6891	74.4821	57.1458	66.9254	67.5279	62.0034	86.9526	63.0497	63.1469	68.8595	66.8564
CAMK2A	75.229	55.1934	73.617	69.8324	63.9836	74.2563	59.5338	64.8265	65.9446	67.0893	77.7496	66.627	75.6082	69.5421	67.1203	74.8372	75.0681	66.6026	59.4759	76.8097
CAMK2B	29.9183	27.1117	33.2469	32.421	28.8851	31.3582	26.4313	29.8256	29.5969	30.0147	29.2535	29.0713	29.982	31.8633	27.4923	31.3553	30.2178	29.5295	27.1921	30.2249
CAMK2G	86.4581	89.4113	88.9376	70.2963	80.1627	90.6829	75.7359	86.326	89.5001	67.7786	74.6216	67.7234	116.71	100.001	106.409	77.8126	86.7568	86.2089	111.202	99.3388
CAMK2N1	49.8204	45.6431	44.644	45.19	49.3181	45.0911	48.9354	56.5696	56.3719	43.6467	47.9967	52.339	45.1921	51.0932	45.8695	47.6618	46.1638	45.0003	48.4712	44.5917
CAMK4	30.3188	28.4328	31.5127	32.3395	30.675	32.2599	28.4768	28.3085	28.9216	33.4196	34.2081	31.365	30.7196	40.1229	33.379	34.0089	31.9035	28.6129	34.9464	33.1931
CAMKK2	63.1344	67.1949	66.1369	69.9564	68.4921	72.6754	67.8847	74.848	77.6287	62.6194	67.136	63.9208	76.4466	68.6567	67.3364	81.2338	71.6363	68.3897	73.1179	87.3126
CAMKMT	44.4398	41.4489	47.0275	46.4816	45.5798	40.5643	45.6651	45.7724	50.3822	47.4176	46.0462	62.0334	47.164	48.8795	46.5955	46.1091	52.3366	50.6282	49.9663	47.5464
CAMKV	82.0258	82.3429	77.6542	86.5803	68.0168	96.8176	71.1074	69.5714	79.3804	62.2446	70.1171	74.7197	88.6161	88.3225	91.0985	86.16	91.1519	71.5607	71.5287	90.0025
CAMLG	453.537	559.09	443.849	451.778	530.889	452.796	519.069	597.401	557.616	610.009	426.284	359.801	450.693	418.543	427.523	375.387	427.636	451.17	429.629	364.371
CAMP	100.002	110.566	100.481	103.873	95.1714	105.273	84.9983	94.4395	116.788	141.33	89.6881	88.9083	112.717	103.749	111.673	101.743	92.0846	94.4435	92.3704	105.769
CAMSAP1	98.2424	117.119	102.641	89.8562	107.929	102.079	96.0956	91.9999	120.99	99.5076	105.783	128.877	98.5618	130.984	95.8547	117.203	106.619	101.53	112.055	104.067
CAMSAP2	68.1218	67.1462	62.461	59.8755	63.314	66.3834	61.3556	63.2559	73.7468	70.2982	66.3027	70.58	76.9768	70.6464	66.4475	79.8048	65.1871	64.0542	71.493	64.0593
CAMTA1	34.3974	35.2104	33.0657	32.4781	31.9866	32.6767	32.8638	32.4177	32.0026	31.863	30.5369	37.1166	33.5213	30.8321	41.8323	31.8419	34.8963	33.2471	35.1124	36.5551
CAMTA2	178.961	148.353	190.694	147.189	158.301	161.737	156.781	169.136	144.205	149.997	149.095	147.096	151.8	159.16	166.191	153.143	152.119	141.438	178.717	146.673
CAND1	239.307	293.717	285.366	260.999	196.98	297.833	338.351	304.637	251.924	328.556	258.671	229.337	256.217	242.843	260.471	246.862	231.408	305.894	257.151	223.537
CAND1.11	65.9687	45.2201	54.1685	59.1407	58.266	63.8327	57.9058	53.2483	74.0282	54.4613	59.0279	48.4094	58.3087	53.5762	68.6086	55.4323	74.3323	53.0739	58.1774	66.9066
CAND2	46.6344	49.181	42.3831	45.8964	42.7979	55.3469	46.911	46.2358	47.8048	53.1128	53.4868	41.5323	45.1107	51.5705	40.0048	50.4223	45.1056	42.631	42.6107	45.4778
CANT1	266.897	288.681	259.915	258.387	261.793	261.949	263.125	292.656	305.323	267.376	282.735	226.74	321.767	285.477	309.364	240.307	338.525	257.911	305.761	255.919
CANX	958.072	1157.78	761.829	963.453	790.093	1046.43	1043.17	1068.16	866.153	918.218	1294.11	938.932	1052.28	1132.86	1152.13	883.235	1293.61	1488.21	1271.44	1259.14
CAP1	1583.44	1283.45	1730.88	1562.58	1405.84	1473.71	1817.74	1645.72	1748.14	1950.28	2067.57	1784.99	2450.66	1916.9	1766.55	2079.01	2007.57	2173.23	2087.69	2034.78
CAP2	50.6893	48.1461	47.5184	48.2513	47.4007	48.6514	53.9626	48.9738	52.9845	44.449	47.3828	52.3349	54.2962	49.995	56.1349	46.7226	55.3221	50.8813	53.1086	46.7776
CAPG	514.801	363.581	485.044	325.512	426.269	300.617	353.865	353.768	328.349	349.425	388.616	139.876	400.52	362.972	443.363	368.778	417.955	367.319	433.645	313.968
CAPN1	161.687	140.222	172.423	109.499	171.792	153.543	156.314	160.862	175.666	165.894	176.767	129.711	182.479	189.344	168.948	144.388	213.104	203.023	188.019	191.865
CAPN10	114.463	106.389	109.775	98.1066	125.178	115.774	108.073	123.75	120.199	97.0436	131.917	86.1564	117.978	113.251	137.735	91.4994	122.639	125.516	124.118	126.6
CAPN11	55.6562	51.8852	57.7277	53.9161	51.8057	53.1744	51.0914	52.159	54.2778	51.5977	47.5027	52.6765	54.064	54.4047	57.7684	55.0008	49.4652	49.7932	48.5453	54.929
CAPN15	59.134	47.2332	51.0623	46.5795	53.3105	43.8684	47.4414	46.2862	48.3001	45.592	49.9355	51.8997	61.5258	49.6299	46.7104	56.2168	55.3053	51.7758	51.017	56.0337
CAPN2	1262.66	732.025	827.807	1035.45	950.985	675.613	1079.29	1074.86	864.772	599.636	971.818	706.519	775.422	1319.65	1078.04	712.794	1047.99	1277.53	1181.07	992.786
CAPN3	235.49	228.296	259.987	184.002	231.664	188.246	209.618	182.229	179.507	205.976	154.316	161.939	98.4898	138.745	125.267	142.566	93.1913	141.414	151.799	153.338
CAPN5	40.0852	41.8952	38.231	42.0572	42.2699	43.2843	40.724	39.4349	43.2393	40.4624	42.1134	36.9956	41.0505	42.1449	41.5216	40.4735	44.3941	43.1433	40.3163	40.9535
CAPN6	27.1707	30.0994	34.5443	28.8219	34.4995	34.5717	26.27	29.4529	31.3904	28.044	29.6655	30.3779	38.7005	33.1823	30.6656	33.1567	33.192	31.8529	31.1847	28.7242
CAPN7	68.7425	77.3758	82.1963	75.2995	68.2896	85.8995	75.8264	78.7221	67.471	74.7558	70.3967	60.0892	58.6769	81.1631	60.3859	69.3846	72.0512	80.3379	81.1131	78.0851
CAPN9	47.2344	46.4149	50.1306	51.5436	50.4143	50.0993	48.0283	47.2097	50.4373	41.8361	47.8799	52.8099	55.9739	52.9002	59.6212	50.5544	54.6265	49.2619	45.6826	44.9076
CAPNS1	955.373	705.344	828.235	783.327	633.762	657.905	677.026	701.312	744.772	702.957	946.1	386.02	914.356	892.917	869.981	691.763	1054.87	925.928	879.974	1199.22
CAPRIN1	237.622	248.222	251.136	289.558	209.649	257.925	236.074	268.842	270.312	219.974	260.412	211.261	243.828	205.939	241.514	238.454	248.249	234.2	233.824	256.844
CAPRIN2	291.507	361.191	319.759	289.061	227.396	291.655	271.024	265.864	279.197	278.576	251.589	335.958	224.7	254.09	253.186	258.077	277.849	266.699	306.866	211.504
CAPZA1	1582.84	1606.51	1689.16	1854.77	1541.19	1510.57	1831.03	1632.04	1670.19	1278.46	1584.12	1268.03	1465.25	1291.07	1523.72	1294.15	1554.41	1556.92	1550.09	1566.08
CAPZA2	126.386	153.508	138.52	118.132	100.401	127.288	144.358	124.1	141.739	177.459	133.735	190.782	182.087	111.936	108.957	133.694	130.027	134.516	151.799	136.47
CAPZB	459.132	472.338	420.542	349.76	461.218	445.003	452.356	493.997	487.33	326.06	471.644	363.004	490.161	513.403	467.752	417.49	520.589	489.844	526.253	427.295
CARD10	48.0379	55.3994	53.0828	46.9981	56.6259	52.435	45.4057	53.0272	51.7515	52.2785	50.2299	48.7205	58.473	47.9804	51.6762	65.5077	48.8226	49.5157	43.9782	64.5346
CARD14	52.8384	54.9168	53.3117	50.821	47.3511	52.4882	47.6106	45.4989	61.5012	57.4377	53.5095	61.1935	53.9344	51.6153	55.5099	61.245	50.8525	55.4937	51.5381	53.3037
CARD8	141.612	189.637	198.27	158.286	166.443	180.162	131.284	150.834	99.9948	187.408	146.855	163.746	161.335	132.39	118.844	120.577	125.865	125.685	140.027	81.8004
CARD9	40.9229	37.2171	38.6626	37.8195	38.1165	39.4849	39.5017	37.8896	39.8197	39.8983	40.0064	39.1675	38.6753	40.8756	39.3787	34.728	36.5062	37.574	33.9494	40.9928
CARF	48.1264	55.3327	48.0341	46.0087	43.775	51.9651	51.5058	45.3367	42.9186	35.9175	45.1866	44.3704	36.5016	39.6881	44.6608	35.7627	44.0414	42.2011	43.0595	39.8851
CARHSP1	275.778	298.629	309.531	345.761	284.745	365.062	314.528	370.835	396.294	373.657	333.471	297.754	356.475	337.252	328.991	417.315	366.624	336.092	265.312	325.615
CARKD	289.708	217.964	265.891	239.802	244.314	250.935	236.277	202.043	226.626	226.791	249.009	128.1	223.533	189.008	268.746	211.029	250.182	246.27	174.201	242.466
CARM1	34.7636	37.1424	40.3504	33.9372	43.3931	39.9833	36.541	37.3972	35.8239	37.0241	42.6051	38.863	50.8323	44.3374	41.4225	42.2869	50.688	51.8899	44.1138	57.1428
CARS	133.552	130.665	139.995	120.033	122.403	120.706	114.689	117.205	121.494	111.932	113.102	119.507	153.801	133.329	147.829	138.998	146.056	133.907	150.049	144.365
CARS2	433.43	427.326	366.426	410.379	401.216	339.915	380.444	366.003	332.764	411.399	344.748	267.605	369.844	305.008	292.84	273.503	369.985	310.633	375.99	342.653
CARTPT	59.3969	58.8167	62.1097	57.8088	67.7361	62.2011	51.2904	58.3205	64.6301	58.3157	57.264	62.5747	56.4999	59.9364	63.4344	62.6602	56.1126	53.2998	57.3119	57.236
CASC1	26.9902	25.313	26.5803	27.9424	26.3447	24.6889	27.9459	25.9931	28.248	26.9947	24.3147	26.4912	25.8691	25.9548	25.0436	27.4897	27.6961	26.3479	26.1814	27.5258
CASC3	151.349	172.304	180.894	154.636	149.828	158.59	183.196	134.872	140.859	171.031	175.363	163.008	180.78	166.714	160.125	195.663	200.707	162.299	186.064	173.421
CASC5	22.3182	23.2952	21.9166	23.044	22.9522	24.1015	22.1369	22.2104	25.6986	22.5172	22.3958	24.2781	26.4657	23.1501	24.4613	22.6108	22.5968	21.4212	22.8982	22.8383
CASD1	101.934	159.912	135.786	136.958	114.938	140.19	130.471	111.819	117.256	153.307	111.411	161.341	82.4021	122.26	100.333	106.693	90.8675	106.715	130.134	136.044
CASK	42.5908	45.7802	38.246	45.5941	49.2876	41.3997	42.452	45.8856	53.4416	34.8395	44.9465	44.4217	45.0077	48.0469	49.6478	42.6535	49.0394	44.5577	43.4259	34.2962
CASKIN2	83.9529	77.8693	67.9501	73.7977	77.3938	74.501	75.6082	79.7693	76.621	68.1306	70.8831	63.4022	70.6142	73.5104	71.8893	65.8951	78.3574	75.7509	73.4746	79.6404
CASP1	135.103	119.924	164.6	199.885	119.237	142.497	221.611	166.673	101.008	182.331	108.815	158.61	111.701	99.6263	94.4609	105.617	118.019	128.266	126.104	78.0046
CASP10	83.0257	65.3453	63.3299	76.1488	68.5835	73.9846	67.0775	66.1902	63.1951	57.9138	69.2324	79.868	65.307	74.0066	59.2744	64.5583	72.2769	73.1406	66.8036	84.1064
CASP2	70.9841	74.3519	71.6078	75.6205	68.3998	75.1206	59.1632	58.7432	73.6702	51.919	76.9652	76.5015	95.7928	91.1308	82.2739	65.9519	78.7964	85.5455	63.1218	67.0954
CASP3	76.6207	105.97	77.4021	87.4343	79.9012	108.663	95.2397	94.6656	87.6085	76.0329	77.4686	118.478	93.1864	98.6833	100.088	73.2736	77.609	114.855	77.7643	105.302
CASP4	256.612	289.076	358.462	273.906	307.024	254.564	357.04	242.399	242.99	297.741	210.495	280.959	159.717	177.222	234.863	230.295	198.265	193.733	250.349	175.179
CASP5	59.6373	59.0358	60.2946	62.6275	65.3483	61.5959	58.246	60.4477	63.2983	60.4721	63.8838	65.9743	60.1192	63.1861	61.5752	59.7439	61.6049	55.8807	56.2444	58.031
CASP6	47.155	48.5791	49.4204	57.7314	52.9047	46.9076	46.3584	58.2803	46.586	52.5379	47.4315	43.2014	46.9079	51.9305	46.2127	48.7135	45.8101	50.6031	44.2711	48.6685
CASP7	136.707	160.76	121.702	106.248	151.276	109.192	115.334	154.311	95.7175	122.469	98.8598	135.471	92.9804	101.249	81.5964	118.327	88.3923	114.424	94.1381	96.596
CASP8	310.563	191.485	177.496	231.962	168.978	175.182	203.801	216.978	179.198	169.481	179.108	203.696	177.94	222.257	138.903	172.745	234.149	220.211	219.713	177.246
CASP8AP2	164.474	196.547	160.125	255.061	164.84	158.613	225.706	219.896	145.569	183.571	237.645	165.601	169.439	194.367	122.006	186.726	168.586	172.989	189.56	171.234
CASP9	158.912	185.393	174.433	144.319	154.892	139.365	149.243	165.927	164.774	157.464	137.402	169.495	150.434	141.165	181.883	207.618	124.23	148.983	148.313	142.459
CASQ1	31.3366	29.8801	32.6412	32.1828	31.4861	33.3035	27.6492	26.6104	29.0415	28.5057	31.4404	31.4839	31.507	33.3976	33.5237	32.6676	32.194	30.8367	31.0138	28.67
CASQ2	75.9502	59.705	63.0307	76.5663	61.6457	60.9829	62.6143	66.1487	78.5515	60.4194	61.6465	81.7557	62.4046	89.0313	72.8271	85.2766	59.0576	68.7232	62.319	70.136
CASR	91.3843	77.2479	79.4931	86.0846	65.1048	76.4794	64.3032	58.2836	89.7943	76.2916	65.3555	74.1914	81.4966	87.1439	104.988	83.3057	108.446	84.9534	74.2115	90.7958
CASS4	39.52	34.2671	34.4715	35.1332	38.9572	39.7945	34.1521	34.4581	40.4468	37.6349	32.8086	44.9533	41.4962	39.4918	41.2262	41.1183	40.2422	35.8923	34.5845	38.0707
CAST	491.913	433.37	371.5	567.936	418.532	402.519	411.655	480.443	420.158	432.207	558.307	374.718	432.893	565.645	597.349	429.708	457.086	435.168	416.961	442.75
CASZ1	328.174	277.712	288.563	286.979	335.93	273.297	289.934	285.746	297.621	259.258	289.023	290.61	335.014	291.745	307.997	306.215	288.151	272.684	266.578	282.537
CAT	1502.21	2000.68	2146.76	1853.28	1591.53	1685.26	1782.31	1531.17	1780.05	2090.49	1763.47	1590.24	2290.06	1554.4	1861.51	1896.46	1637.39	1491.14	2190.57	1784.59
CATR1	22.9448	22.827	24.3141	24.0847	24.5319	24.1271	24.9627	24.2937	24.3777	24.065	25.4534	23.8928	23.3052	24.6889	25.2826	29.0665	23.4625	24.5418	22.8405	23.4893
CATSPER2	99.4453	91.6564	113.196	98.2381	98.8346	88.2602	81.3752	78.7786	87.2575	84.5672	90.7553	111.711	85.2253	103.126	105.085	90.5852	87.7403	85.324	87.0199	77.4994
CATSPERB	29.5442	30.814	32.6377	31.7367	32.1186	30.7573	27.8296	28.8956	38.0609	28.3946	31.3799	33.4093	37.2596	30.6933	39.0077	36.535	28.8048	34.0062	28.0213	30.8761
CATSPERG	77.3662	58.0123	55.7636	50.3822	63.314	48.1975	53.3942	57.3504	59.9182	52.987	60.2233	62.892	60.9282	59.2394	60.5279	56.3123	58.2605	62.9268	60.3502	49.7518
CAV1	49.095	56.3107	51.4978	51.4866	50.4001	64.6022	48.9265	52.8555	47.5445	52.4873	53.191	55.7275	53.4187	59.8128	54.0089	62.0751	54.4213	58.8384	46.2208	63.2123
CAV2	24.0457	21.6375	25.1569	25.1174	26.655	23.8884	21.9211	23.5398	22.7595	24.9268	24.8859	24.2177	24.0484	23.019	23.0375	24.2795	23.3771	24.9169	26.6735	24.7265
CAV3	148.322	141.214	128.07	155.371	154.161	143.495	138.509	124.329	157.612	158.637	151.615	165.916	156.972	141.451	132.109	162.528	144.681	135.717	144.884	132.488
CBFA2T2	112.243	155.921	134.481	101.532	139.853	118.708	105.468	135.081	114.98	154.68	132.438	136.779	154.821	126.972	103.4	129.299	121.201	115.503	131.097	161.941
CBFA2T3	203.35	146.733	147.427	191.446	159.421	135.17	183.71	171.123	128.498	157.152	144.858	126.094	121.787	147.718	114.485	162.148	183.395	141.669	179.796	156.798
CBFB	511.919	531.783	544.145	524.637	500.302	520.842	578.421	536.728	515.411	537.947	579.015	599.745	708.401	604.816	567.973	586.248	579.942	649.051	663.311	625.319
CBL	53.5166	53.8237	64.0848	61.668	50.971	56.1709	53.4599	60.4013	75.2046	54.9405	66.1159	76.1354	61.9081	63.5878	58.6884	63.9019	67.2241	57.9875	60.6738	76.2153
CBLB	28.226	27.2964	26.7821	33.1646	30.2665	27.7331	28.5838	29.709	30.6226	31.5212	27.3687	29.7361	28.8859	28.9576	28.3719	30.1259	29.435	28.9822	28.3106	24.7933
CBLC	44.7717	42.7171	48.0259	47.0848	43.784	41.8943	42.6503	41.5536	48.5035	44.1953	39.2581	45.1466	44.6535	46.2659	46.8534	40.8314	44.0407	39.663	44.882	46.613
CBLL1	55.7898	48.4312	45.2622	59.683	41.8099	50.5972	51.5745	77.8434	52.8415	53.0399	62.7577	33.5965	37.9882	50.3435	42.7042	39.3911	43.459	59.0722	54.397	40.0317
CBLN1	35.6581	31.6468	33.3256	38.6261	37.6518	35.3127	34.9802	35.5106	32.0316	33.6247	35.5438	46.2344	37.5089	39.9043	41.4526	35.6222	32.9302	33.5658	34.0331	32.1456
CBR1	60.2505	58.7491	74.5508	57.1079	67.7108	50.8618	54.227	46.7107	63.6052	62.0375	52.8548	68.34	57.7953	61.9722	84.2486	63.4275	52.2282	51.877	82.7043	58.1605
CBR3	66.2728	70.7134	70.8126	60.4798	77.1441	61.1937	80.8869	67.0182	74.7841	89.4733	64.7645	51.6135	67.2808	63.1066	62.9435	89.5564	64.8682	62.5285	65.7396	64.9536
CBR4	174.895	136.928	142.259	157.344	166.451	145.168	164.224	149.188	126.942	137.965	142.552	155.877	124.015	127.911	127.752	149.606	124.265	119.533	127.931	96.1985
CBS	28.6791	27.2217	29.6361	27.6184	31.3987	29.0852	27.6146	26.8293	37.1322	25.3928	31.733	28.5202	34.8959	29.2445	31.6177	27.8123	30.3455	28.8038	30.4736	29.6361
CBWD1	72.1116	75.9113	67.2022	57.6607	66.3624	70.551	72.5229	66.1063	71.2909	62.8555	63.3359	91.1331	60.5221	63.2947	56.3129	59.2911	70.1562	60.2283	64.3683	64.6393
CBX1	306.01	387.921	356.046	315.303	305.762	258.296	390.459	329.077	298.192	381.635	327.192	320.042	267.975	309.634	316.214	249.775	287.058	236.574	340.9	250.869
CBX2	46.4188	45.3619	48.3121	50.2842	46.7559	42.7373	39.6552	42.3542	38.42	36.6444	45.3183	39.9385	51.9519	48.0789	50.9855	59.6705	50.641	42.6731	46.6129	51.1569
CBX3	1083	1169.59	1346.68	1030.06	1042.8	1235.14	1338.92	1253.91	1209.71	1356.12	1037.01	1364.93	1132.14	930.082	969.639	876.268	685.823	1062.93	1073.1	608.381
CBX4	45.6602	41.0888	35.6158	42.0669	38.1563	41.1425	39.6903	41.4603	49.0976	34.239	47.6964	40.2259	54.4328	45.2223	52.3284	40.5819	62.09	54.7605	57.7584	75.4564
CBX5	38.171	35.2787	35.0417	39.2024	31.7259	41.2694	36.3236	35.1834	36.0821	35.9117	37.9994	37.8435	29.9403	39.0146	38.1507	40.2246	36.8379	36.6646	40.3666	46.5962
CBX6	253.001	228.005	202.432	192.642	233.839	180.118	192.05	201.785	221.307	194.136	204.765	175.673	228.167	238.183	234.988	217.911	208.854	214.735	222.088	239.143
CBX7	477.808	316.458	429.379	361.653	358.805	352.231	389.495	365.926	390.067	335.944	431.702	262.116	358.209	384.665	344.259	364.48	364.026	391.52	461.48	287.177
CBX8	89.3893	73.8604	80.889	71.6978	96.754	78.3474	67.8687	78.5227	87.1412	81.6098	79.8361	92.7681	104.602	82.2012	79.2858	77.7584	75.546	78.5265	67.2029	77.2112
CBY1	97.8954	93.0738	103.969	96.0381	95.7063	90.8042	88.3602	86.5329	88.7685	95.9811	81.5525	93.338	94.1245	107.088	86.5532	91.5228	78.4725	94.8941	84.2012	102.127
CC2D1A	42.7754	47.1721	48.2524	45.4211	58.4524	45.8476	41.5735	41.9149	57.0271	44.6503	46.972	45.9046	53.9226	44.3294	56.53	49.1532	48.4973	46.9829	52.04	51.4883
CCAR2	30.4996	27.2537	26.1641	25.3991	26.061	26.2985	28.695	26.1265	31.4181	25.9021	25.2372	29.6053	27.7659	25.4805	28.7697	27.9429	27.9939	26.4108	26.5879	27.9171
CCBL1	171.991	149.5	165.889	147.175	144.429	138.78	151.045	167.467	176.326	153.119	159.055	126.911	111.494	138.163	151.08	113.991	168.38	149.202	150.363	124.048
CCBL2	269.356	269.533	295.209	222.424	288.917	309.707	342.163	244.458	229.214	328.792	270.064	353.951	272.514	209.301	289.13	270.842	231.373	289.249	262.263	275.437
CCDC101	182.009	173.443	321.528	216.349	230.109	270.256	226.827	206.747	271.394	277.513	241.265	224.819	187.629	182.046	209.504	277.885	193.658	196.18	220.448	183.768
CCDC102B	22.0801	19.923	19.7351	20.407	20.3671	21.7572	21.1471	21.0946	20.5723	21.3061	21.1767	20.9353	20.8093	20.3801	22.3482	20.7809	20.5024	20.6014	19.892	21.5123
CCDC106	46.5477	50.8925	44.4675	40.4345	43.3143	42.5051	43.563	54.1036	45.1179	46.2365	45.6995	44.4731	48.8139	46.3155	48.741	48.093	45.9907	42.5408	47.5942	43.4564
CCDC109B	535.819	689.868	683.461	651.659	649.592	679.387	714.363	659.616	630.22	672.074	587.386	626.873	628.396	658.577	545.295	597.979	577.485	585.915	541.108	515.581
CCDC121	25.6639	28.0994	28.8488	26.2567	26.5925	26.2656	26.7455	26.7253	23.1311	25.689	25.1207	27.5266	24.475	24.2214	25.4636	27.8061	26.5255	25.022	27.3546	23.5278
CCDC130	246.406	375.767	308.462	248.262	271.294	340.977	314.742	281.986	325.16	296.514	286.992	315.647	260.549	307.714	236.313	287.655	266.887	285.292	354.75	252.767
CCDC132	32.8613	38.0038	34.9709	35.8421	37.9081	42.2451	31.7982	37.1646	42.1412	34.4191	38.4641	43.0201	41.6153	37.3369	39.2803	39.5665	38.2651	40.2093	37.5517	35.7859
CCDC134	67.1106	63.85	72.6225	68.5586	69.0882	68.3026	67.9628	54.5436	72.4336	65.1318	62.4071	67.8692	73.4753	67.2618	85.7739	73.7107	62.5583	63.9015	67.809	69.5206
CCDC144A	24.1577	23.3658	23.4345	23.1025	23.4538	26.4545	23.1393	24.8398	23.4916	22.4395	24.829	22.9308	26.0446	25.4662	24.832	24.8187	25.4435	23.8411	24.7862	25.4031
CCDC15	48.9862	50.0392	48.5896	50.4526	47.9749	47.1519	43.8635	42.2942	43.8942	46.3029	44.4394	54.4792	51.09	48.0862	44.4679	55.8517	52.3366	52.0876	41.2149	65.3768
CCDC170	57.538	57.0828	60.4328	63.4546	57.9424	58.2177	62.7165	51.6022	49.8866	60.6261	59.7084	59.2413	59.0119	62.4946	56.7853	61.9973	61.5877	60.637	56.1829	67.0426
CCDC176	78.1383	82.206	75.9612	80.345	83.4497	80.7635	80.1716	85.6515	99.4527	78.4343	88.0479	97.6272	95.7595	86.2491	90.1955	79.7445	86.8191	80.7994	86.7955	80.9177
CCDC177	69.2033	55.8942	70.6004	55.5262	51.4579	56.0241	56.5649	57.1148	70.8381	58.3146	56.9279	62.09	56.7796	59.6103	67.6727	59.2536	54.5974	58.8373	57.0143	57.4738
CCDC181	25.0874	24.2661	22.3407	22.6122	23.5312	23.505	24.0268	23.6582	22.2708	22.2973	22.8737	24.6467	22.4283	23.7616	23.2278	21.7768	21.7526	22.1805	23.1014	23.225
CCDC186	41.1395	45.2493	38.3698	44.5287	41.3064	40.3622	43.8385	47.9351	41.3423	43.8229	42.5802	46.1637	38.1681	45.7957	45.9989	44.2272	48.0252	41.8316	43.352	41.6208
CCDC19	121.323	128.177	122.8	113.628	128.323	118.955	110.875	121.203	137.267	147.131	124.17	104.414	136.624	122.056	150.682	142.397	132.981	108.422	114.793	135.073
CCDC22	113.695	81.4069	100.041	97.1333	115.867	82.9934	103.775	96.1582	77.6813	92.8385	100.145	60.5548	102.935	100.771	98.9077	74.8158	134.676	94.4168	111.118	99.7352
CCDC25	91.8536	94.937	89.7414	94.1454	117.206	109.914	117.194	100.808	108.519	105.836	90.8561	126.359	83.3179	75.0642	80.4292	98.717	88.4798	89.2259	87.7058	86.9715
CCDC28A	378.615	412.776	434.136	444.578	376.745	397.399	462.804	406.16	325.997	428.116	327.179	398.046	316.095	319.168	337.858	390.541	334.305	392.159	392.92	331.095
CCDC28B	35.7806	35.8312	33.8731	37.4059	32.0155	36.1952	37.7153	38.4423	34.003	40.0479	32.5666	37.0611	36.0245	34.8874	37.3847	37.6392	32.8823	38.7611	38.7204	37.0633
CCDC30	58.3122	54.9931	57.0551	55.9198	54.9674	54.3182	50.1468	53.189	49.6389	50.2969	55.1392	55.8413	57.0534	59.4374	55.6085	53.7894	64.5687	56.7863	52.9484	54.6809
CCDC33	55.1919	43.4885	63.0423	55.1381	56.2412	53.9716	53.1608	49.109	72.2529	48.5454	56.129	62.4654	59.778	61.4027	64.3342	63.4102	56.1577	51.8629	50.6717	55.8032
CCDC40	48.5997	46.1405	50.1792	45.056	49.2908	50.1735	44.2022	50.2097	54.1297	49.8479	53.9454	74.7209	63.3947	55.8707	54.6059	54.9384	50.0802	53.7238	52.8548	52.8863
CCDC47	74.8398	79.1643	71.1097	114.669	81.5807	80.7353	92.4201	102.967	59.2199	68.0913	77.2468	63.2208	57.9301	52.8011	57.7011	51.5503	63.9641	71.924	70.2448	51.9974
CCDC51	67.0999	70.9413	67.3908	64.8665	67.2851	69.9985	62.8929	70.4614	62.4904	68.0901	76.65	67.1073	74.9561	75.1997	74.9123	63.8711	67.9056	77.9606	69.0004	79.9737
CCDC53	374.126	430.767	397.682	372.207	283.823	391.56	426.227	398.624	349.635	457.814	296.481	314.568	372.867	303.636	257.756	241.287	272.911	291.321	165.864	388.36
CCDC57	52.8725	56.4677	56.0547	47.7714	47.4668	48.8434	46.8794	49.3046	45.3608	46.3454	52.0691	64.4811	50.9887	54.0689	55.2714	62.8075	55.0122	48.1004	54.6234	56.8843
CCDC59	115.454	149.712	114.494	140.563	119.839	120.446	141.999	141.412	121.501	126.635	109.231	118.139	90.5809	102.249	92.7121	86.3934	100.941	113.238	112.945	109.409
CCDC6	67.666	67.3495	62.7291	74.9239	54.3388	70.6847	76.739	60.3586	58.9628	68.1749	67.6964	75.0216	48.6675	57.2942	55.3516	63.0288	53.7277	58.1973	82.2169	55.1838
CCDC64	74.0157	55.4263	68.2206	68.2249	64.0608	70.3436	66.3505	64.5488	66.7456	62.9307	61.3674	63.5624	59.8677	65.1297	69.0833	68.4311	62.167	56.4476	61.7472	59.2951
CCDC68	30.3403	29.3155	29.7717	29.1745	29.6596	29.8939	29.837	28.685	34.4041	28.113	29.9324	33.2366	30.3534	28.1968	28.0717	29.1652	29.28	29.6666	28.6124	30.0851
CCDC69	169.253	224.793	245.512	161.697	191.117	211.485	192.116	169.881	236.185	169.9	159.161	144.994	185.772	156.688	235.606	168.33	192.337	174.416	202.472	192.111
CCDC7	72.6046	79.8305	72.9808	72.9864	81.7766	71.9907	67.6308	71.2902	84.489	78.6576	82.8284	126.896	87.4515	85.1183	66.4829	83.0673	77.3257	87.6727	79.3721	70.05
CCDC70	41.0987	40.9968	43.1588	47.8809	49.8667	43.3618	40.517	40.4151	44.3428	45.7866	43.73	52.6548	48.9663	40.7987	43.1235	44.8556	42.3768	40.4746	44.2328	46.2338
CCDC71	84.5165	100.083	95.8918	86.82	92.3623	89.4457	86.6011	75.5383	100.753	95.9634	86.4531	93.0743	99.2135	86.7345	137.424	96.9801	95.6721	84.3924	81.2309	97.1345
CCDC81	47.9772	41.724	45.2377	43.7056	45.5798	41.3148	37.4473	40.7813	46.7031	44.2312	43.1676	44.6424	45.1523	38.7826	47.3497	41.6644	41.5747	40.2528	42.4034	45.7099
CCDC82	40.6277	40.5342	38.9322	37.8442	41.4291	43.2353	37.0057	37.5236	47.1618	37.3272	37.9305	51.8245	43.6962	41.2873	42.1377	43.0933	43.8521	38.7049	41.7389	38.3844
CCDC85B	33.8277	31.5319	30.2183	28.5081	30.7728	28.4212	30.9437	30.2701	31.8992	29.5271	30.4337	32.6634	34.4638	31.8371	32.9449	35.4073	32.191	30.3385	30.3109	31.2967
CCDC85C	35.1752	39.0185	43.4243	40.4663	40.4891	42.7404	43.5207	41.6885	34.8048	41.9888	36.5543	32.7551	34.1738	38.956	42.8109	35.0708	30.5219	36.0373	34.6503	41.9764
CCDC86	120.325	112.611	85.2532	84.4466	109.867	82.5727	97.6953	111.23	103.411	121.777	117.393	90.3848	109.722	126.095	112.366	105.398	121.091	116.95	113.765	120.257
CCDC87	50.4642	59.0613	51.2565	54.8987	58.277	49.1503	53.9126	55.6855	53.0134	56.1461	56.3302	47.6466	46.3239	55.4321	53.7248	65.5057	57.1788	52.5758	54.5335	60.1159
CCDC88A	23.9445	23.8817	23.1212	21.4433	22.7887	22.3982	21.3519	24.4801	23.9741	22.7836	22.0021	26.5533	22.644	23.1653	24.0291	21.7572	21.8171	22.6436	22.9944	22.1792
CCDC88C	47.245	47.1109	43.7553	59.8968	48.2627	46.4124	45.5415	60.9545	56.8116	54.8938	38.3904	40.1562	40.4523	45.9163	44.6877	51.3655	40.5551	44.8595	48.008	48.7568
CCDC9	131.904	128.699	129.009	136.493	122.021	128.11	111.63	118.331	136.07	134.864	129.634	131.531	132.183	145.36	161.325	128.64	154.857	130.425	136.885	141.09
CCDC90B	293.878	357.306	326.148	374.498	281.904	264.976	332.723	316.795	265.147	388.11	253.814	287.442	270.697	267.114	268.732	285.023	267.834	342.319	241.295	239.277
CCDC91	111.104	119.031	101.594	130.823	124.641	124.821	133.569	158.321	94.4999	115.535	111.778	94.0062	82.9469	100.831	83.2925	108.277	86.6749	131.91	114.739	104.791
CCDC92	168.325	153.009	127.67	154.38	169.726	129.755	150.177	165.265	152.098	103.507	183.08	73.2485	159.202	183.243	176.543	166.278	178.449	168.559	165.344	199.523
CCDC93	94.7266	104.775	136.873	113.621	95.3967	108.266	125.469	114.082	81.0679	121.96	114.541	90.2399	92.5298	116.602	83.097	129.506	92.7064	118.369	107.747	108.486
CCDC94	122.795	108.514	125.133	100.761	148.741	135.845	135.288	115.255	129.93	140.157	114.61	83.632	124.988	113.295	140.004	125.604	148.578	111.451	111.376	140.582
CCHCR1	170.192	149.394	168.509	155.073	192.616	172.166	157.261	144.279	139.205	173.602	167.384	135.479	159.145	183.398	164.493	148.428	162.563	154.047	162.708	170.306
CCIN	91.0769	82.5548	95.4003	90.1111	96.6601	84.8451	78.4607	87.1196	77.4274	90.8994	88.2146	78.0236	106.077	89.5933	86.8974	103.923	83.4352	82.3421	77.2576	88.9523
CCK	41.8448	31.6636	38.9239	35.5706	40.6983	38.2117	37.8072	38.8573	42.322	40.3938	36.2386	33.9693	38.9072	36.8944	40.7896	40.8274	36.8611	38.1687	38.0384	36.5757
CCKAR	130.294	103.301	138.673	95.4876	92.7249	108.417	95.516	85.7496	103.637	95.6776	101.064	110.06	96.5679	112.655	108.304	104.69	118.551	94.1428	78.6471	95.5872
CCKBR	52.1155	42.1466	46.7208	45.7163	43.6973	52.4047	40.9101	42.2821	48.5496	40.0988	44.2396	41.2448	52.0821	46.8292	51.8409	51.2019	49.0887	42.8331	45.8179	47.0576
CCL1	47.8313	37.6482	44.9861	41.0805	57.2289	44.0556	39.9396	45.3772	45.5306	52.0066	51.5831	54.383	53.9332	49.7463	53.943	50.5356	49.4181	45.4658	47.1761	44.1142
CCL11	43.2361	43.0113	41.3419	34.1857	40.8909	39.6567	32.8639	39.5779	43.1372	38.3413	40.041	47.979	42.8364	41.2053	40.9836	52.1813	40.7593	42.3171	41.1872	43.7289
CCL13	63.8358	63.2163	50.0158	59.6224	68.1015	59.4754	67.6371	63.4355	64.8757	66.7364	69.7749	58.3579	61.3201	58.0817	52.5177	64.6842	57.8569	59.7995	65.7518	65.7062
CCL14	146.471	114.406	125.154	139.717	135.658	127.018	116.63	140.267	126.087	121.949	133.158	124.367	128.391	116.523	152.378	157.176	130.674	130.609	132.019	140.486
CCL15	35.2411	29.547	29.3985	29.9588	30.5897	29.8849	25.788	28.9209	29.7607	30.6764	27.0824	33.0898	26.0477	29.4661	29.6258	28.6054	31.7687	30.2412	28.8772	31.0896
CCL16	53.3598	58.7748	57.7396	54.8017	50.9092	55.5898	53.1595	57.764	58.6024	60.1371	58.613	79.7638	61.307	58.9038	61.8338	69.262	60.0306	58.308	57.5345	57.0469
CCL17	58.728	48.8005	50.4973	47.9882	51.2234	52.341	47.1755	49.0619	55.5185	51.4143	51.5512	48.8424	55.2557	56.1458	54.7828	53.2228	51.9045	47.4115	57.2416	57.077
CCL18	57.4061	54.8114	50.9761	55.1713	56.4699	58.8994	48.3834	49.1347	67.5562	54.1454	54.6791	61.628	59.442	54.3551	66.6695	60.8614	54.3489	54.6325	55.1001	53.4359
CCL19	50.1226	40.423	39.5686	41.4508	45.4543	45.7306	37.5416	41.8464	47.7578	38.2924	37.6969	43.9077	38.4664	45.0237	48.3349	40.3346	42.1992	36.6865	35.8315	42.9391
CCL2	43.1956	41.8318	39.8602	50.6603	41.4604	44.4351	40.6594	42.0708	42.6819	40.9357	45.6151	47.2408	45.103	45.5771	43.5157	45.0419	40.8139	44.5712	41.4032	43.5037
CCL20	25.623	26.4296	28.4128	26.1784	32.5297	26.6993	26.0301	24.1008	34.3027	25.2648	29.4359	34.2612	32.7631	30.6853	28.1334	26.2095	29.4238	28.4722	27.7111	26.4737
CCL21	71.1326	59.3685	73.0143	62.2549	64.3791	60.9766	63.4192	56.8613	70.3902	62.1381	54.214	61.7323	72.9868	59.3407	73.8047	73.7837	73.583	58.3403	67.6049	73.3043
CCL22	86.3817	85.2669	84.492	88.155	80.9241	90.3326	76.7846	81.059	101.917	88.0195	99.3377	115.509	96.233	81.8955	102.976	89.3938	90.7311	83.1514	78.4037	89.7755
CCL23	35.2669	40.1945	35.6473	36.9979	33.3143	34.6067	29.6161	33.6327	37.0672	32.1941	33.8689	37.0413	38.6117	36.5484	33.8713	33.2363	38.5575	31.5	31.2211	31.9459
CCL24	47.365	43.2926	47.649	46.3941	49.0515	49.5742	46.4137	50.2779	45.345	48.6863	43.3163	44.566	50.2043	48.0192	49.6529	38.5724	52.4803	41.4611	50.396	47.6341
CCL25	47.3457	52.2111	46.89	48.5714	56.7361	52.6761	44.0496	50.4971	51.2324	50.9368	49.9176	67.7443	58.2009	56.8544	48.4469	53.1202	47.5753	58.493	46.3788	48.1926
CCL27	37.6091	35.9987	34.3433	34.7252	36.063	34.5944	34.6022	34.8577	43.1224	36.8207	34.6469	28.2298	34.7972	37.587	38.0413	31.0666	34.4888	32.1669	32.5213	37.3389
CCL3	60.9802	57.6019	60.911	61.0684	64.4253	73.0466	55.5895	59.162	61.3083	63.8839	67.8297	57.0155	62.7422	59.7101	72.6227	57.924	56.5268	53.4847	51.43	52.3478
CCL4	70.1255	61.555	66.4397	66.6598	76.7812	84.6047	61.1555	74.7417	67.6896	59.9326	84.417	77.3423	79.1257	75.2892	133.121	72.3108	63.2929	70.3807	65.7328	71.5694
CCL5	48.5083	39.7043	44.3852	59.8006	46.7724	40.7593	41.226	47.0051	42.8747	42.038	50.4096	42.2437	58.4146	47.373	97.3514	41.3508	49.0072	45.3908	46.3003	51.146
CCL7	39.9656	36.8158	39.2687	37.8739	37.7449	36.1905	35.3536	35.0856	38.1044	38.6533	38.5718	36.4163	39.3007	39.388	36.5658	38.2082	41.4371	36.4194	36.4999	37.0547
CCL8	30.9982	30.329	32.3007	33.5254	31.7221	32.5606	32.8088	30.7941	31.7598	36.4904	32.8304	35.2292	32.4563	33.7506	31.253	28.8363	34.0318	33.3218	32.3069	32.5337
CCNA1	28.8286	30.3229	26.6456	30.3639	30.4253	31.0928	29.9429	29.7095	33.0883	29.3762	32.843	28.1014	31.1604	29.7692	30.5554	31.2952	31.2001	32.9205	30.3169	28.0088
CCNA2	51.2003	46.4066	43.942	50.2694	41.6208	64.5165	42.1613	51.5838	50.993	44.7072	46.8064	58.5484	60.8992	52.661	45.3039	47.9142	49.3793	63.493	38.5606	59.3387
CCNB1	44.3704	43.8516	40.939	46.8515	43.8355	46.8855	47.8737	49.5495	45.3761	40.49	41.2373	49.904	48.1846	44.2282	44.5562	37.8213	46.1741	52.6396	35.3455	48.684
CCNB1IP1	425.047	683.433	593.054	493.891	407.909	585.641	535.558	616.253	694.168	826.82	517.44	461.261	467.926	432.376	601.229	449.283	406.299	549.481	528.942	378.481
CCNB2	51.59	40.6099	45.7942	47.9996	51.6689	60.177	43.5102	53.1786	44.3059	40.6984	45.6415	41.2818	42.5972	49.4623	49.6695	47.8517	39.3026	55.0457	41.1787	56.2813
CCNC	868.892	926.866	1029.92	916.955	747.755	989.54	1003.9	866.187	604.12	1009.63	732.951	822.858	536.651	785.378	614.959	838.161	652.325	896.801	730.707	846.948
CCND1	50.1299	44.7131	51.6627	53.0232	45.401	47.2178	47.0658	44.0863	47.4578	44.9754	46.328	51.0781	50.2099	45.8639	43.4085	41.1239	53.6568	41.4952	43.094	46.895
CCND2	54.6388	49.4951	52.1823	47.9199	44.93	56.1628	44.6503	52.4389	48.3715	39.2442	53.49	55.15	57.8882	51.4119	54.8364	56.6853	55.504	59.3889	49.806	64.4775
CCND3	603.379	1087.1	1081.81	1029.13	797.901	843.94	1032.07	1165.77	892.293	712.304	1006.39	754.215	1729.96	988.592	1883.63	782.154	1162.79	1240.82	1492.52	1048.22
CCNE1	53.0368	46.2918	48.9077	48.005	53.9646	54.4537	47.6721	50.5674	47.1789	46.6717	47.4607	41.1512	43.8189	46.8967	44.1614	41.8714	46.5535	52.194	40.1667	52.0346
CCNE2	23.1937	23.3504	22.9676	24.6121	23.0022	24.8026	23.1009	24.299	24.5153	26.0795	22.5377	29.0144	22.451	23.2147	24.1505	24.421	26.2899	24.1913	23.698	24.305
CCNF	135.461	120.372	114.999	123.162	110.328	118.613	126.859	121.512	134.412	120.794	132.208	156.482	148.995	144.016	142.361	142.206	126.318	133.198	136.826	132.703
CCNG1	661.019	541.789	831.995	636.921	492.927	681.191	664.57	758.811	685.214	762.073	717.176	661.12	598.7	593.041	582.012	739.396	597.735	633.144	704.311	486.55
CCNG2	793.988	1063.4	1126.18	951.488	894.15	971.15	1028.32	1103.44	864.208	1071.89	975.863	882.209	735.748	784.002	747.907	862.943	662.507	906.499	897.001	700.505
CCNH	235.514	252.136	261.741	288.107	254.675	253.073	302.781	251.189	224.931	226.68	225.286	174.754	224.909	230.338	201.759	268.562	224.737	212.234	231.278	259.748
CCNI	1466.62	1831.9	1697.27	1720.86	1632.46	1596.04	1894.25	2090.13	1654.44	2249.74	2315.69	1771.84	2861.32	1830.52	1834.04	1909.47	2668.93	2465.24	2666.55	2470.05
CCNJ	43.5798	47.0344	46.895	43.5533	43.7306	45.7262	46.0913	46.574	49.7389	48.102	42.6182	57.2629	45.018	45.275	51.807	44.4114	45.1383	42.8278	49.6669	40.573
CCNJL	42.6006	44.3606	40.9953	39.2607	43.7447	40.3709	37.746	35.305	41.9051	42.1663	42.0202	46.5722	41.7517	47.1297	44.2447	45.4735	44.2039	39.1429	34.9769	38.8137
CCNK	71.1006	73.7278	75.2456	62.8236	79.6598	72.8863	58.7595	64.4199	79.9109	55.4087	67.1807	72.0108	90.8856	74.2636	71.98	74.6901	79.6158	67.437	71.0616	65.1922
CCNL1	642.278	715.209	765.834	678.829	787.039	774.042	752.101	668.061	621.649	704.607	522.298	940.244	491.351	632.735	611.382	755.463	550.799	596.438	645.32	537.31
CCNL2	207.844	247.533	201.227	194.028	155.404	180.883	213.413	172.495	237.002	181.23	187.452	122.994	142.35	202.909	192.376	173.887	206.456	190.738	221.285	200.048
CCNO	45.9017	40.4811	42.0296	41.1951	40.5421	43.8851	39.6587	42.8236	43.5745	37.898	42.6816	40.494	44.9274	37.312	44.2001	38.3377	39.0312	39.8251	40.0099	43.0333
CCNT1	134.368	145.512	139.808	147.932	149.761	145.538	126.969	138.786	161.915	141.411	151.641	149.688	144.689	143.073	174.843	128.95	153.193	155.292	134.209	136.28
CCNT2	83.0945	97.638	74.1238	82.2429	64.9024	84.5785	111.978	81.9089	58.6023	75.7471	61.8524	93.1916	62.4152	57.4542	50.295	73.7429	58.2014	59.9105	69.919	52.0805
CCP110	128.578	123.055	108.941	121.522	108.063	130.959	109.882	128.781	111.29	130.572	115.286	96.2564	94.1074	113.212	91.7783	111.44	116.355	112.033	119.688	107.54
CCPG1	27.8069	31.0684	26.7516	30.2809	30.7851	29.466	28.9617	28.6876	30.2728	26.4546	27.2138	35.7646	30.8902	30.5206	32.7115	27.191	29.2198	34.2751	30.6508	30.2326
CCR1	47.3416	45.7034	50.507	47.2076	45.5222	42.7589	45.3343	57.9854	51.9428	44.9035	52.9486	42.2981	56.3803	53.4326	83.3823	46.3227	47.5169	52.405	52.0217	54.8635
CCR10	47.4997	51.249	38.8418	42.7621	40.3091	40.607	40.0455	42.6925	41.7696	47.445	42.5189	50.1182	49.5733	54.1115	45.1231	56.7175	41.0803	72.2082	44.5545	65.733
CCR2	222.498	70.6129	165.327	93.2329	115.068	125.905	81.2644	114.603	57.4223	125.907	97.0544	65.8539	96.7413	69.6243	80.1159	98.8347	87.4383	78.3369	73.171	73.636
CCR3	40.0205	34.756	36.3943	37.5468	35.6591	32.409	35.8199	34.1989	42.9476	36.905	41.1483	45.5822	42.1375	37.7139	37.5131	37.8178	36.7508	40.5003	40.4339	47.8117
CCR4	59.2757	57.4872	64.2445	61.8113	66.0653	67.8596	52.0994	65.9218	61.7247	57.9294	60.3463	69.0377	72.6137	65.8899	59.0024	63.5462	64.7456	57.7989	57.1583	62.3523
CCR5	160.899	174.042	156.28	167.385	168.85	154.658	141.309	149.052	170.342	155.301	164.85	225.535	209.494	166.675	195.175	152.639	168.897	173.398	155.132	163.952
CCR6	405.461	589.016	448.916	343.022	438.343	466.145	465.843	453.301	500.456	537.269	446.334	570.549	469.893	424.768	464.479	584.868	369.744	380.308	491.315	344.819
CCR7	965.995	1667.56	1677.03	1385.89	1096.19	1368.18	1363.29	1539.28	1709.45	1899.89	1384.14	1333.47	1613.51	1514.61	1745.05	1641.37	1396.76	1225.26	1477.17	1350.52
CCR8	42.7005	45.0377	45.2167	44.2821	53.949	42.8403	50.3095	43.1867	47.8654	45.5064	46.6021	46.5224	58.4157	50.2238	48.9978	56.4149	49.7797	51.0237	48.1929	53.7089
CCR9	36.3005	43.8134	40.5174	72.5173	41.4244	60.597	38.9123	44.1637	35.7867	42.752	50.8858	37.1193	38.7558	55.1152	39.3278	41.2764	45.9444	47.6503	39.9844	37.8357
CCRL2	46.8653	45.0447	49.9494	46.5571	48.8734	41.6831	44.8118	45.6306	39.0885	45.4706	46.8871	41.4883	46.7418	48.4553	46.6248	47.151	46.205	45.3844	46.9613	56.7143
CCRN4L	92.0862	68.644	68.0857	71.6863	72.8494	72.1833	65.55	64.6146	69.6051	72.0623	63.7918	65.7548	88.4287	75.2623	87.943	76.7348	81.5007	71.7103	78.7025	79.7505
CCS	262.625	242.615	285.393	202.259	244.753	244.82	229.104	242.481	189.947	248.655	248.357	95.6508	171.157	246.114	198.725	249.141	234.194	211.46	283.217	274.896
CCSER2	97.5869	106.242	125.813	106.76	86.3018	92.7743	109.823	119.084	112.113	108.416	117.725	97.3572	126.064	139.022	123.09	117.04	112.496	113.443	94.7478	126.017
CCT2	420.256	433.673	454.649	445.745	332.519	441.021	539.45	481.978	359.025	533.394	343.371	480.346	268.276	343.885	395.814	424.122	344.225	366.178	335.962	398.273
CCT3	692.322	580.46	760.86	663.117	697.69	659.403	814.266	689.878	603.575	721.272	685.297	511.78	703.712	570.652	631.287	597.669	689.733	621.455	700.058	615.208
CCT4	1269.2	1621.31	1498.4	1399.38	1401.01	1364.84	1555.95	1521.94	1432.51	1635.09	1391.87	1722.03	1531.7	1389.4	1297.35	1725.2	1216.69	1153.3	1291.11	1215.43
CCT5	784.921	975.01	1014.12	1001.67	835.561	898.985	895.513	829.123	894.165	1031.37	864.753	1261.53	885.165	953.975	1052.46	1099.82	958.047	839.234	865.411	1056.54
CCT6A	174.086	127.579	191.644	165.075	174.305	118.854	152.512	154.177	100.731	138.627	121.167	146.439	116.816	120.833	129.28	155.411	111.209	107.189	140.986	104.698
CCT6B	39.5624	38.146	35.2314	36.8212	37.2867	38.9698	38.6417	34.483	39.2051	40.0409	39.1107	38.5282	32.9129	31.5952	32.4031	34.3514	38.4855	36.6956	37.4422	36.6613
CCT7	435.945	489.099	535.278	429.716	470.966	468.718	487.429	460.235	421.501	513.79	457.828	395.81	418.638	455.459	384.394	513.71	382.656	429.233	484.3	484.874
CCT8	784.756	894.982	951.301	745.277	751.808	872.414	889.812	915.297	611.243	1043.92	814.626	965.16	688.018	936.756	871.696	1268.25	745.526	962.53	1010.72	822.656
CCT8L2	62.6449	54.3629	50.9159	48.7692	55.3804	50.9167	51.8877	47.3123	65.5756	55.4643	51.3496	48.0842	52.0009	52.2676	50.3713	63.3262	58.9053	52.7938	50.7427	58.5369
CCZ1	93.2345	115.677	115.457	118.415	103.978	98.4343	92.7086	105.131	114.675	102.849	102.482	126.888	124.156	108.816	105.221	112.025	112.198	98.4919	101.918	116.557
CCZ1B	767.218	882.139	986.314	826.488	814.029	808.916	866.837	809.5	679.788	848.33	748.087	953.767	792.178	689.149	932.568	1022.31	755.452	809.814	839.162	805.384
CD101	41.966	42.3834	35.6242	40.5852	43.6028	40.7637	35.4388	42.3473	38.1683	39.5414	42.3355	36.554	45.4292	43.6433	44.4964	41.5138	41.9475	44.2625	41.4745	44.7384
CD14	80.5794	115.442	153.095	154.99	137.994	81.9019	87.2823	97.3625	87.388	151.996	98.8621	68.362	162.259	122.253	301.101	106.773	102.647	98.0408	100.859	94.6617
CD151	103.281	64.256	79.8629	87.3389	75.8434	94.4171	71.3135	82.3393	67.7549	74.9215	80.3409	61.469	74.3156	87.6568	82.5209	75.4365	87.7648	75.966	91.6237	88.9428
CD160	33.5608	31.7194	32.2199	36.1853	32.8306	34.6792	28.3955	31.7585	32.174	30.0522	31.7211	34.4241	30.9503	33.5764	39.3563	32.9878	34.4026	33.1617	31.6828	29.5926
CD163	51.5929	47.124	60.7299	57.2363	46.4305	56.9956	44.4171	47.0074	55.7429	62.4484	48.2432	62.0542	63.6545	49.6858	67.9456	47.6652	56.5148	52.7241	50.3344	53.8167
CD164	1502.87	1766.42	1696.95	1831.13	1998.33	1809.64	1884.49	1843.55	1433.38	1556.55	1465.77	1947.3	1421.44	1638.79	1258.88	1484.79	1210.06	1462.15	1722.23	1379.57
CD177	69.4596	64.9628	71.35	82.0705	65.5795	70.0939	70.2117	77.8434	69.7907	65.1862	80.1596	87.4676	72.1342	88.1317	63.0651	71.5839	82.4463	76.2845	78.9079	76.7073
CD180	1101.83	1886.21	1853.41	1677.23	1573.97	1690.31	1746.39	1618.63	1417.7	1788.2	1840.87	1069.97	1663.11	1796.29	1681.93	1664.48	1572.05	1366.67	1763.37	1470.07
CD19	1253.96	1358.27	1239.64	1073.72	1297.56	1238.64	1093.52	1071.54	1231.78	1189.77	1264.49	842.711	1365.75	1260.84	1262.93	1250.82	1858.09	1278.58	1453.87	1381.69
CD1A	71.1349	126.848	122.1	128.13	84.1463	144.944	123.762	109.636	117.213	195.829	126.352	205.589	132.883	139.631	113.106	205.001	131.378	143.836	122.087	163.883
CD1B	56.8189	51.8564	58.1263	52.9015	64.7944	58.992	55.9367	59.0718	59.991	58.7923	59.9305	71.2028	57.2797	69.3449	70.0655	64.3426	62.4905	58.9494	59.0144	63.0471
CD1C	1977.24	600.89	1034.17	859.849	1105.47	667.9	718.993	659.493	466.331	658.97	411.68	766.079	600.916	476.118	410.265	668.787	659.005	501.975	556.967	402.443
CD1D	277.846	193.449	212.376	160.039	213.236	150.722	212.925	149.416	189.705	159.021	188.867	190.629	230.076	165.838	115.432	187.704	203.136	172.286	190.081	181.435
CD1E	55.8997	54.235	54.7026	55.4248	55.16	54.7748	56.5421	51.5065	62.1538	58.0583	53.1708	55.1231	63.439	56.408	69.8758	68.3697	54.0077	51.8785	55.9213	61.5186
CD2	82.1227	77.6771	70.4972	115.658	90.8267	59.3034	73.2319	80.9179	72.9991	99.5121	97.5555	65.3881	110.091	97.5526	139.805	105.207	68.9143	93.4575	80.7051	87.979
CD200	79.0989	436.48	258.239	176.002	105.85	289.682	195.78	197.69	182.569	362.841	174.898	281.256	156.636	152.591	239.794	164.265	108.74	194.087	259.895	194.611
CD207	42.5512	41.7813	40.53	38.846	44.0015	37.6244	37.4887	41.1569	37.415	36.2783	40.4346	41.3576	41.4859	45.0501	36.7024	43.6736	46.5013	42.0635	46.4037	34.0351
CD209	96.7455	90.5348	91.0143	92.279	82.8293	90.3053	97.5166	89.3249	97.3384	85.2501	102.785	83.9431	119.469	100.542	103.154	98.8347	101.296	86.1691	85.2735	82.4049
CD22	612.845	821.181	731.273	568.023	550.085	929.667	748.173	761.363	879.063	776.106	972.833	579.886	1010.58	803.825	953.889	1062.31	1110.87	924.255	1005.9	1327.39
CD226	42.5877	37.0831	38.3134	37.0779	36.735	39.5169	38.5555	35.4422	34.9359	36.5212	38.0952	37.8139	37.6873	39.4367	41.376	38.9678	37.6272	38.5577	37.7825	40.0098
CD24	1248.1	571.605	926.565	877.376	878.826	864.54	985.083	1201.67	688.985	610.157	825.264	613.608	520.956	644.812	619.508	740.83	687.161	697.614	995.071	606.516
CD244	90.1804	87.842	82.7888	93.2624	98.1488	84.5746	86.3175	75.2852	93.4714	81.564	78.6618	64.7348	97.8789	99.4198	109.395	79.7139	97.8789	99.428	84.3876	103.541
CD247	76.6222	80.9939	83.6088	103.511	97.5515	59.8215	119.556	71.2208	64.3381	86.3646	91.4739	73.644	79.7286	105.539	108.509	82.2231	79.0802	87.5281	93.7554	96.3548
CD248	98.0596	92.1775	89.6975	99.2183	85.9745	94.4432	77.5232	82.5337	96.4763	81.3846	84.6335	88.7806	97.7622	94.3525	104.219	92.3632	87.2629	76.5819	86.4229	102.128
CD27	869.791	335.977	475.652	599.282	616.864	479.267	537.23	696.208	314.881	348.866	438.111	286.016	351.528	380.65	346.183	327.958	514.374	515.064	473.633	563.002
CD28	28.8985	25.9362	25.4911	26.3992	27.2899	26.2585	28.2716	26.0032	28.4378	26.7447	26.3233	26.7483	24.6455	28.323	29.4256	28.8263	29.0161	26.4368	28.2674	28.8683
CD2AP	61.6868	90.2921	61.3855	93.8487	61.7119	68.4066	76.6228	84.1517	70.8967	91.2284	89.1476	58.1111	62.4263	68.234	54.2058	70.6552	63.4991	70.7373	82.5155	60.426
CD2BP2	278.327	233.799	317.456	211.908	239.031	243.619	227.984	228.807	221.829	250.556	229.192	189.213	222.263	239.355	252.941	297.244	191.568	218.852	244.363	245.511
CD300A	102.338	82.9726	86.9446	109.295	96.1979	79.128	97.1537	88.2526	88.994	74.6269	82.4508	75.033	87.2381	95.046	128.106	72.9941	103.499	108.727	106.982	86.6958
CD300C	45.7099	43.7963	40.7857	48.7716	48.277	44.6243	40.3823	41.4575	48.9041	42.6182	42.7311	47.1575	50.8272	44.9425	53.2631	44.1275	46.8099	41.2733	44.6725	48.6909
CD302	33.7137	36.4115	34.8582	37.8813	40.4479	28.8949	33.8758	38.6576	34.6589	38.2545	36.8241	29.2813	36.8321	36.8125	64.2676	33.9406	37.5316	40.1027	37.9317	34.8679
CD320	167.398	145.285	185.114	170.253	170.931	190.225	151.285	168.492	176.896	183.397	199.156	164.268	228.5	179.026	223.661	184.15	233.62	177.263	190.76	217.722
CD33	82.7574	68.9343	84.8033	86.8036	89.2238	88.205	75.1017	82.0647	75.7098	67.3253	78.9314	71.9291	80.0425	89.439	139.596	78.5323	86.4634	81.6376	86.0089	90.9212
CD34	50.1896	48.7166	56.6164	60.4634	53.9129	49.9685	49.7535	51.4373	60.9361	53.0287	56.2387	47.885	58.645	42.6303	55.6211	49.0843	49.6178	51.1401	48.9392	54.6365
CD36	32.3702	38.7164	36.4291	40.2051	35.5303	32.9123	33.7663	35.085	31.1476	46.416	34.9484	35.0631	35.2105	33.3292	33.6256	35.3125	35.1182	33.4641	33.2546	35.5675
CD37	5074.25	4345.54	4629.07	4500.42	4088.92	5607.34	4762.08	3983.31	5183.54	4373.4	5323.09	2766.52	6448.53	5416.93	5067.88	5098.61	6374.15	6050.23	6276.44	6409.53
CD38	207.272	188.194	126.978	172.929	167.069	304.335	131.594	187.64	127.352	147.506	154.074	229.775	105.703	183.172	135.224	157.657	125.81	260.085	149.062	395.652
CD3D	76.563	106.214	103.795	108.641	109.146	88.2319	80.2356	86.9319	109.744	125.012	97.6504	74.0328	128.308	98.5163	186.484	94.5439	89.3037	87.1732	101.734	99.6762
CD3E	94.502	128.8	118.252	127.886	99.1131	128.567	109.188	110.905	170.963	126.429	133.812	119.567	173.952	138.997	147.858	118.205	108.283	115.698	119.672	102.168
CD3EAP	81.7002	77.6835	81.1245	83.9787	107.245	76.5686	83.8562	85.2566	80.9065	97.7501	87.3696	83.5434	84.9709	82.8028	68.6411	80.3879	99.7198	75.5981	81.6211	81.0893
CD3G	88.1699	101.977	81.4847	93.7563	98.6072	97.9879	86.9176	88.551	99.7282	92.4114	90.4303	99.1884	107.981	83.4785	110.79	93.8791	89.4572	78.9777	84.6948	81.9681
CD4	115.99	115.668	121.629	108.15	128.116	116.739	101.82	110.55	113.935	109.642	117.704	102.607	138.342	123.585	130.696	139.823	125.207	121.718	115.86	132.044
CD40	425.929	532.419	545.988	524.329	392.243	593.935	618.228	563.138	655.688	677.067	657.616	322.716	508.062	517.21	510.192	523.482	434.149	521.084	716.737	509.854
CD40LG	123.594	116.785	120.904	122.487	117.335	104.525	101.716	119.515	130.737	109.781	114.029	148.85	124.675	119.043	146.591	118.522	111.294	110.054	99.4248	114.414
CD44	480.392	292.808	376.524	352.947	347.257	367.495	342.516	371.068	432.561	315.683	453.907	285.928	503.983	418.238	534.798	368.973	499.202	499.278	563.821	518.438
CD46	326.779	427.156	412.185	370.929	369.272	435.409	454.953	369.075	366.349	435.704	348.605	744.976	386.683	367.371	337.155	549.206	342.727	374.065	363.134	311.623
CD47	837.464	1008.52	966.409	957.681	973.553	922.93	945.793	938.82	959.188	1002.9	809.77	899.621	789.521	849.407	691.076	824.921	861.001	838.527	899.227	769.145
CD48	2991.3	2684.2	3632.11	3622.77	2997.88	3230.77	3311.48	2905.23	3236.49	3381.82	2942.39	3152.22	3030.22	2478.59	2615.52	3229	3132.52	2883.6	3056.09	2610.87
CD5	216.419	178.382	206.249	222.707	225.073	200.952	178.512	162.749	249.703	185.964	211.658	211.851	270.224	183.319	252.947	215.649	198.13	176.337	220.145	201.569
CD52	5987.47	6772.49	7297.03	7391.13	6979.6	7914.77	7490.76	6449.89	6440.85	7832.35	6542.08	7025.97	6405.59	6327.95	6300.18	7802.89	6261.48	6324.19	6485.88	7024.12
CD53	3389.14	4051.31	4233.73	4246.09	3899.99	3843.25	3995.46	4024.75	4101.07	3909.74	3633.27	4017.63	4326.27	3995.99	4075.96	4559.49	3823.66	3939.75	3811.92	4247.19
CD55	526.968	878.733	824.934	739.354	630.58	699.294	931.931	750.299	586.185	892.088	724.829	491.037	645.183	619.33	554.965	564.288	396.294	750.911	628.977	461.101
CD58	312.426	158.398	205.252	288.34	267.28	161.673	266.442	256.368	167.595	153.307	182.354	140.648	123.672	218.795	155.339	158.747	250.379	194.826	241.52	168.735
CD59	163.636	222.779	164.073	192.694	143.317	260.413	161.373	232.611	191.189	167.691	194.925	301.742	141.625	179.471	158.312	235.409	247.741	312.042	153.706	274.929
CD5L	41.8265	42.3033	39.3769	44.6533	41.6838	46.7464	46.0194	42.0478	43.9195	40.9908	40.3677	48.6278	43.7882	44.5723	39.9689	44.6169	42.2355	45.0493	38.9492	47.5578
CD6	88.3939	84.3118	92.0123	76.0646	83.823	74.3285	73.3587	75.2852	88.3266	68.8929	90.3547	75.3992	108.659	105.991	130.736	93.7126	109.927	90.0918	84.8743	117.623
CD63	544.888	485.399	587.079	503.162	494.188	468.77	462.978	584.153	622.944	586.284	492.021	349.715	534.315	472.349	516.133	467.439	479.876	544.397	611.654	476.692
CD68	170.223	153.453	160.322	142.51	160.645	135.741	142.141	156.226	160.947	137.014	166.694	169.069	172.017	185.173	201.019	165.714	203.36	172.544	158.078	157.053
CD69	254.783	314.182	255.757	269.965	227.185	304.559	239.763	312.848	220.532	243.424	165.232	238.376	245.799	165.15	211.872	245.008	228.257	203.424	286.91	160.955
CD7	157.362	129.428	161.094	139.317	154.782	155.441	125.543	139.983	168.308	134.862	147.061	123.242	133.711	145.72	193.379	160.566	166.354	145.593	137.551	136.095
CD70	266.204	130.563	154.718	163.473	160.827	153.156	150.627	146.529	153.513	120.404	142.917	139.225	154.663	150.05	157.028	149.78	155.689	148.746	150.726	159.163
CD72	599.093	1047.84	1116.47	861.069	888.11	1102.89	929.391	862.16	776.766	934.96	878.043	674.587	1129.1	738.882	694.895	1083.13	796.484	825.612	994.301	907.528
CD74	5993.54	7950.75	6909.47	7403.33	8020.64	9165.37	8476.71	7262.67	9257.27	8605.17	10101.7	7564.72	12090.5	10271	10507.9	8916.58	14157.6	12547.9	13098	14429.6
CD79A	2397.27	2221.25	2294.95	1875.43	2012.43	2084.52	2100.54	1762.98	2308.47	1725.03	2833.84	740.291	3129.74	2753.31	2860.9	2080.46	2754.2	2879.19	2859.08	2961.03
CD79B	1964	1935.42	2137.3	1639.93	1570.02	2195.32	1814.33	1501.79	1951.51	2050.5	1983.28	830.423	2132.28	1570.86	1333.23	2242.02	1503.15	1656.71	1850.93	2009.15
CD80	85.7753	77.863	84.6039	89.6264	83.8791	77.7823	83.3267	84.9934	89.3342	73.8612	91.4022	81.0848	87.2834	91.4973	93.5821	92.3382	100.366	90.8143	87.6275	97.0556
CD81	569.51	602.423	589.668	613.385	471.314	654.429	703.933	586.91	675.567	590.375	963.514	316.345	821.766	686.178	745.001	719.382	1154.36	935.707	1100.16	1126.11
CD82	1031.8	584.388	736.088	725.454	805.75	685.533	783.816	779.179	829.383	562.297	932.257	640.897	798.176	903.323	781.493	701.231	955.431	866.894	971.915	843.996
CD83	358.304	512.979	397.158	370.299	311.984	464.823	400.534	325.938	562.409	462.216	420.617	573.546	511.608	366.988	424.46	512.019	380.893	417.177	286.086	449.918
CD84	310.43	252.08	249.144	260.757	325.969	284.847	205.683	234.87	197.823	214.705	227.248	194.458	219.529	241.253	231.165	214.971	293.021	290.834	310.727	221.08
CD86	172.757	127.194	128.351	176.247	118.881	132.828	150.832	134.556	147.581	170.503	170.171	123.189	139.494	173.579	150.086	127.503	154.794	143.488	140.822	141.25
CD8A	77.5438	75.2338	71.7666	99.514	86.21	75.0028	68.5068	77.623	78.122	69.8133	85.9286	82.4152	87.5138	94.6515	104.918	82.5615	77.1077	89.8192	84.7823	95.0732
CD8B	36.2555	34.9782	38.1458	32.6973	34.392	31.5874	32.306	33.4404	36.974	36.2593	34.8325	36.9019	41.838	35.8586	35.9068	33.7202	34.5945	36.0708	36.6865	34.4373
CD9	40.1488	80.4434	54.6381	49.8271	48.8956	70.0937	89.3561	51.3252	63.0373	59.5955	55.2382	44.5118	65.5032	54.2844	52.4249	51.3717	48.0891	47.4003	57.0387	56.2343
CD93	94.5672	82.3409	96.8206	88.858	96.3874	99.8269	82.1151	93.8996	97.2555	84.4644	96.7818	99.9264	105.262	91.1656	127.942	89.011	83.9998	102.057	98.7196	98.2558
CD96	45.9711	182.732	35.4898	77.6202	70.1981	49.0331	70.3591	55.0156	85.8486	49.5948	95.9373	83.7197	53.7825	85.4093	123.56	55.2067	49.561	82.2938	56.1134	84.9577
CD97	142.185	95.7092	111.045	95.2623	123.67	84.5631	103.421	102.355	104.315	99.5503	115.35	75.9941	116.581	123.978	139.846	98.292	148.658	135.199	120.012	118.186
CD99	394.428	279.603	228.521	308.584	319.159	243.459	280.074	295.222	306.955	265.186	345.086	174.358	322.1	349.93	406.324	253.176	369.379	488.528	369.67	290.359
CDA	45.481	46.1941	43.8121	48.8475	46.5082	46.326	42.434	43.048	45.0745	47.3819	42.7281	41.6717	61.6828	46.5815	46.7293	49.4057	48.5275	43.5941	47.4129	51.479
CDADC1	38.9938	37.633	38.1153	35.9493	38.2634	31.9759	34.9511	36.8305	42.5889	41.0102	37.1086	39.9724	39.7684	33.3876	41.0104	33.3862	41.2274	36.5612	33.5039	36.9041
CDC123	534.688	580.171	629.23	574.925	508.488	554.692	558.672	531.939	461.767	627.602	496.399	565.281	383.72	455.397	492.168	557.927	461.018	483.849	478.508	531.104
CDC14A	26.7312	28.5538	26.9325	30.7241	30.7159	26.0331	29.275	24.9755	28.3851	30.0723	31.0172	26.9544	26.214	34.3148	29.2383	29.2278	28.0317	27.0573	32.6116	27.9874
CDC14B	38.2249	38.1494	42.4827	43.6528	43.8605	35.2996	36.1711	50.5853	50.1582	42.9148	43.4371	41.5227	41.4541	38.8174	43.6467	36.3413	38.5784	38.3885	39.6155	35.2387
CDC16	465.888	445.883	336.36	354.749	367.335	338.051	451.731	435.812	344.96	367.943	306.791	288.392	267.122	371.307	296.844	361.923	382.742	344.727	325.858	317.53
CDC20	41.9152	39.5418	38.8282	39.9711	37.8616	46.4188	34.574	39.2786	42.3464	40.9556	39.1627	38.0077	43.5039	40.7933	40.0804	42.7794	39.7019	49.0779	41.779	52.3025
CDC23	90.5007	130.118	136.867	125.885	114.77	113.602	155.371	130.788	134.846	115.603	119.209	122.912	142.286	115.116	100.895	114.605	112.572	116.789	99.9013	99.414
CDC25A	44.901	45.4559	43.2195	40.3783	47.9645	46.7148	40.5209	40.2175	42.308	49.951	50.2853	57.2916	47.5569	42.7809	49.8418	62.289	46.2747	49.1415	46.2082	47.5396
CDC25B	317.931	473.729	342.254	407.051	342.138	412.061	354.144	322.312	272.087	365.49	365.477	300.085	400.665	446.688	290.565	356.403	483.815	482.51	462.58	576.281
CDC25C	32.2979	30.6915	34.2118	31.5275	29.7325	30.5428	33.9552	32.6775	36.252	34.7166	29.3632	31.842	32.9031	30.6749	30.9432	31.548	30.5345	28.5878	28.0625	32.8184
CDC27	121.783	120.12	109.935	113.065	100.63	123.194	108.763	108.772	97.3035	101.915	108.648	158.79	101.063	106.372	110.359	143.594	126.047	118.221	114.178	128.833
CDC34	74.0142	75.4846	64.6089	62.4011	54.8515	59.1496	66.426	62.4863	80.621	63.0926	67.5503	53.4412	57.2746	70.8037	66.2222	62.0322	57.6083	52.0383	63.0864	65.8314
CDC37	223.074	205.112	208.243	163.094	184.166	205.103	186.651	213.095	209.076	165.783	206.482	120.922	219.659	219.175	230.005	245.055	289.847	237.368	266.144	248.734
CDC37L1	52.9461	58.1822	47.6637	64.7038	47.4858	55.7112	49.6614	55.4734	63.0855	62.8326	51.6759	75.1663	58.6086	51.0101	51.6733	49.6433	54.7248	67.1437	52.5977	52.7679
CDC37P1	50.6343	42.765	46.0161	39.6773	42.8146	42.3849	42.5412	37.2045	40.9536	41.9155	37.3642	44.255	46.7684	37.3344	49.1459	48.3042	44.8075	44.9653	39.9429	41.2101
CDC40	734.883	978.206	1128.46	812.183	923.783	882.484	944.73	981.622	863.563	955.933	719.463	1180.39	758.007	676.306	820.53	846.653	644.195	715.69	773.15	619.954
CDC42	503.732	432.177	477.721	2198.98	415.13	432.313	449.46	379.298	350.486	343.13	2386.53	560.609	564.054	2387.74	571.755	548.158	2258.3	562.514	435.214	583.273
CDC42BPA	99.9171	119.771	97.795	121.007	108.317	113.128	112.953	114.724	106.729	105.836	113.351	119.211	103.425	117.345	98.0571	125.91	109.027	110.207	94.7201	106.871
CDC42BPB	37.0224	35.8196	33.4496	39.1058	40.8513	34.8446	34.43	30.897	38.3677	34.3897	36.9204	34.0473	33.7026	35.0794	40.0587	34.6264	43.7016	36.037	35.9262	39.4948
CDC42EP1	72.5634	67.0722	69.9504	73.0461	71.496	79.4756	67.7393	63.0358	64.8805	76.1337	65.5613	78.6111	87.0696	63.5763	83.772	73.2232	72.6077	66.8886	62.3496	79.7156
CDC42EP2	167.723	140.681	136.149	130.542	149.542	142.064	135.167	137.086	179.754	137.041	170.808	180.507	195.322	164.098	194.424	149.727	167.869	145.452	165.707	134.826
CDC42EP3	123.659	104.41	112.199	117.803	142.937	85.5259	110.694	115.555	106.379	95.6834	125.472	98.2544	97.3308	131.282	102.871	88.1535	127.711	113.288	140.646	111.91
CDC42EP4	57.987	61.309	65.0891	56.1226	56.9492	62.4635	56.2315	57.5325	70.1298	56.3287	66.3387	63.1474	61.5891	63.7311	78.5401	66.3976	60.931	56.856	61.2803	57.4636
CDC42SE1	275.752	347.409	316.022	398.472	340.204	379.767	324.096	364.185	201.876	332.602	385.351	344.872	333.535	382.789	308.182	276.484	343.139	389.869	376.835	349.874
CDC45	47.0668	49.8736	43.8768	41.4153	52.3159	50.7324	45.3362	48.8317	56.0973	54.394	53.0627	66.0635	64.2151	50.1503	52.9337	49.3355	56.1894	52.3895	46.4722	55.5487
CDC5L	105.061	147.224	115.471	144.597	114.835	132.712	145.405	156.275	120.755	143.171	112.019	137.797	109.728	122.922	89.7755	128.678	104.036	112.685	99.9531	105.003
CDC6	26.6741	26.634	27.5479	27.1787	24.9346	27.8681	27.1977	24.7174	32.5285	23.3626	27.1272	29.5737	27.4118	26.7504	31.9605	29.2951	27.2577	28.1416	26.3485	28.7127
CDC7	38.091	44.9542	38.2509	36.3048	38.8584	42.329	45.1754	39.4848	38.7218	41.8847	39.7191	50.3613	29.5792	36.9252	39.2579	38.342	41.1732	43.1525	37.4314	36.0821
CDC73	83.0661	88.7545	67.0975	107.144	96.0384	96.2201	93.341	98.8263	83.6522	83.423	73.9815	97.8576	94.9306	76.6683	65.7705	81.0054	75.1405	76.9593	66.3181	62.7864
CDCA3	66.374	73.7261	67.6375	66.4862	71.4946	78.0424	72.524	71.5377	74.9397	62.9464	83.959	73.6122	73.2889	74.9469	71.5398	71.2841	70.5073	86.5577	67.4754	75.6568
CDCA4	160.903	195.886	187.21	201.733	192.218	194.216	199.241	202.228	198.56	190.5	213.659	171.311	229.227	199.359	178.112	188.808	197.939	219.02	211.13	223.514
CDCA8	67.6134	76.0268	59.2945	72.774	71.2211	72.5879	70.341	66.6716	74.1435	69.1916	70.8229	82.6622	81.0168	85.3422	79.3435	66.0472	75.8904	80.445	63.3566	79.025
CDCP1	55.3855	52.2315	50.0198	48.426	51.8185	47.0299	47.2506	51.0326	51.4958	48.1765	46.1687	49.3153	49.63	52.6336	43.1053	46.5002	48.1222	54.971	49.718	49.7073
CDH1	30.0506	29.601	28.5926	29.1875	29.4771	28.4524	27.0076	27.508	28.8514	31.4618	28.1585	30.6741	29.7802	31.4243	30.1527	29.3827	32.7456	29.9798	27.1634	35.5593
CDH10	34.728	35.6619	35.4346	33.1401	34.4451	32.9071	37.0032	32.6414	38.7525	32.5001	36.4639	32.3308	38.7888	32.7136	34.0569	34.2551	37.2238	34.785	30.4533	33.7578
CDH11	59.7007	59.6429	61.4063	58.6332	60.9265	58.4676	55.7128	55.3652	62.574	60.8577	63.4335	55.0283	64.1659	65.3874	73.9913	72.8374	60.2808	65.204	60.3902	64.3076
CDH12	28.6389	26.3012	25.5699	26.6548	27.679	27.7369	26.9852	24.5867	27.1329	27.7725	26.2554	27.0306	26.3736	27.24	26.318	26.9424	28.7502	27.4477	29.8313	27.5993
CDH13	29.531	28.0607	29.435	31.4756	29.6369	29.1434	32.7148	29.9003	35.1332	27.2974	29.3274	33.3712	29.9694	30.8418	30.0124	30.02	29.7859	29.5744	30.3718	29.0314
CDH15	75.5095	71.0727	75.4981	77.4481	78.9737	79.7603	76.2109	75.9777	86.4449	71.9176	85.6035	76.7602	76.9183	77.2601	77.8234	81.538	93.1412	77.9998	90.2437	67.1277
CDH16	57.6706	53.8923	57.0111	55.2939	62.4353	52.2092	53.6432	54.1707	55.7059	55.8727	58.5157	52.2696	67.5839	59.9924	63.4308	58.11	62.9648	49.8476	50.6202	58.7964
CDH17	51.7626	48.0051	50.4344	49.174	50.9995	47.6246	50.4488	47.552	46.84	46.2752	51.0113	49.4389	46.8657	47.428	48.732	42.6258	48.2547	45.8709	48.8902	44.5976
CDH18	52.4233	42.7691	56.2523	45.2133	42.4712	47.538	41.7247	44.156	53.5826	48.7363	46.5189	54.9676	58.9441	49.9548	46.6769	55.0537	54.771	48.9322	51.5581	53.3128
CDH19	25.3558	25.7867	24.958	27.1789	26.0627	27.4164	27.4836	26.2057	28.1602	27.1395	29.715	27.2497	26.5871	25.2993	29.036	27.0559	25.6847	26.6039	25.066	27.7458
CDH2	26.2276	25.9953	22.501	26.0383	25.4112	25.6754	22.3718	24.3644	24.834	24.6629	25.7941	30.587	27.7144	25.3977	29.5021	24.9245	26.815	25.4488	25.5486	23.8982
CDH20	41.404	37.4051	39.7597	36.3703	36.9406	36.1745	38.8304	34.2106	43.838	34.8178	39.5327	39.9675	37.5013	41.2821	40.1923	37.103	35.7534	39.4129	36.5658	36.0278
CDH22	118.026	113.986	131.827	113.374	135.83	127.451	122.287	128.568	140.111	157.913	110.856	110.651	124.384	122.748	113.185	134.844	108.369	110.678	97.4243	98.1829
CDH3	45.0499	52.8733	50.2837	51.653	51.6478	54.4535	45.2839	52.1166	52.6601	48.2884	57.561	61.142	52.1659	53.3982	52.0349	62.8115	51.9799	54.1941	49.6823	60.4538
CDH4	48.8782	52.0532	48.6566	43.3061	50.6944	45.4922	47.8904	48.8356	49.0951	48.7787	50.9993	46.7559	56.1227	48.0847	52.1509	63.2079	56.0798	45.0634	51.6444	50.5724
CDH5	32.472	31.9394	28.6016	28.5373	35.4734	32.2407	27.3773	32.8315	34.0655	28.6888	28.7479	33.8921	35.341	32.2069	32.5934	29.2171	34.5499	29.9415	33.0128	29.3631
CDH6	22.8281	22.6353	22.5561	23.5618	25.2723	21.4299	23.2055	23.7262	25.9498	22.7541	23.3537	23.9882	21.5057	23.358	24.4659	23.7959	22.1675	21.7837	22.2546	22.5564
CDH7	82.9716	67.9457	62.0798	90.1868	73.8129	74.0403	72.971	70.3286	68.4806	66.6068	75.8819	60.3453	69.7542	71.0966	72.9315	67.1153	69.0838	62.4672	66.1368	73.6155
CDH8	38.7669	29.6385	34.8926	36.4385	38.4025	35.2629	35.7548	38.2692	47.1971	35.5603	37.7138	47.203	33.9159	35.246	35.2003	39.1067	36.2577	33.7286	38.6138	38.9388
CDH9	26.8388	27.1762	28.5189	25.7987	27.1528	26.9428	26.7243	26.6675	29.467	26.05	24.6767	29.3745	28.0803	26.473	27.3447	25.0634	27.1197	29.8159	27.5038	26.7249
CDHR1	57.7273	50.4881	52.6659	54.5513	50.1007	45.1673	50.9915	51.3129	61.4359	48.8855	60.4705	45.9727	50.2213	58.5632	52.9102	54.6938	53.2759	47.9004	49.7805	58.9404
CDHR2	112.139	122.018	120.107	109.028	114.936	113.867	119.622	121.891	135.923	101.701	103.737	84.7129	114.907	118.416	123.056	95.9925	118.599	105.732	105.732	100.336
CDHR5	59.8835	55.1243	64.0301	48.7519	61.0888	60.0826	55.4594	53.7519	53.2446	56.626	58.9871	52.3906	53.2695	47.8732	58.3131	58.9628	55.5945	44.2638	51.9822	51.7467
CDIP1	62.184	64.0627	63.7304	53.2748	74.2922	54.7787	61.5993	67.5559	52.5115	55.0825	51.8313	53.7005	68.2074	57.8721	49.557	56.3412	52.3563	54.3853	60.1086	60.1781
CDIPT	501.659	558.91	552.125	313.384	414.894	478.813	498.193	477.134	512.401	546.208	499.582	402.393	499.02	445.879	435.969	483.021	407.195	476.02	443.732	439.081
CDK1	24.4889	25.0504	23.9384	25.1925	28.443	30.2438	25.0503	27.0744	27.944	27.6027	25.3099	24.4073	26.888	25.7041	25.3158	26.3553	24.7247	25.8703	24.0501	28.0475
CDK10	152.983	134.578	130.158	118.937	166.132	119.154	117.781	140.704	129.871	131.558	124.157	114.906	116.363	115.009	143.031	128.249	151.202	139.807	131.25	114.988
CDK11A	289.755	254.327	285.654	267.086	208.438	258.686	303.554	262.393	281.842	252.18	299.768	276.072	295.482	316.977	330.719	311.197	376.954	285.713	260.637	354.343
CDK11B	49.3595	59.5062	70.16	54.0101	52.1555	63.3153	53.3671	53.0466	61.2149	45.5941	49.7974	44.7131	56.56	49.1084	62.9916	57.5778	63.9402	58.466	54.7334	54.8748
CDK12	85.1064	100.701	76.6025	84.1515	75.6584	87.7769	91.8592	91.645	91.9391	82.2454	101.878	135.016	113.237	93.9532	110.479	79.3851	102.186	94.0923	93.0601	118.934
CDK13	361.487	565.263	592.474	551.54	483.616	523.966	504.027	493.831	416.593	322.888	427.381	359.697	391.68	589.872	691.789	408.935	458.847	455.645	379.971	436.369
CDK14	351.419	421.202	387.954	337.28	414.773	493.524	504.58	518.927	482.162	351.329	415.644	438.418	459.275	368.089	315.749	446.334	597.385	426.541	501.652	512.884
CDK16	78.33	74.3394	64.407	69.0633	71.0896	70.9976	77.3692	61.6962	86.8386	68.1516	83.5029	88.4267	92.0388	98.2274	69.3991	64.0869	92.7886	84.3108	79.199	99.5742
CDK17	57.2246	58.9215	68.3026	63.7998	69.8113	58.7822	63.1705	62.9283	48.7617	62.0295	54.6953	72.2707	56.2632	60.3466	63.1746	63.7635	62.0115	66.5704	57.3597	62.4025
CDK18	54.1385	51.11	50.7	46.9289	52.6706	52.878	51.6297	49.8487	68.3684	58.0332	47.465	58.6956	63.5102	52.7923	61.6123	46.4366	54.5202	51.1767	55.0311	51.5907
CDK19	50.6245	49.6751	46.7665	42.9765	51.7961	48.8644	45.9517	49.0935	56.0455	45.7983	48.1624	50.5791	47.2876	47.3539	48.002	52.5422	45.8486	46.2495	46.6156	54.5942
CDK2	100.042	141.936	126.419	134.906	112.264	135.526	118.762	164.461	179.889	156.005	108.83	146.083	178.41	114.435	148.097	150.588	143.342	132.608	112.365	119.83
CDK20	64.5607	63.4302	62.8266	69.7813	59.46	65.7829	62.668	62.3925	69.5956	60.4618	65.3415	65.8853	61.4438	68.197	73.8513	67.3503	70.3222	67.9314	61.9615	75.8913
CDK2AP1	144.451	85.5513	115.575	101.053	133.353	126.754	112.15	112.275	85.631	100.989	81.9174	107.993	112.608	102.02	114.273	64.7272	139.44	103.581	98.1246	89.8785
CDK2AP2	145.186	192.761	131.027	145.159	128.038	137.81	159.594	124.416	155.765	124.737	176.432	87.0307	169.285	196.457	190.095	145.524	203.701	183.863	161.097	275.793
CDK3	69.8223	61.4853	74.8118	72.2935	67.7535	75.5432	64.3568	69.9656	66.3923	64.8233	66.0987	62.2637	60.3586	66.1497	88.5793	60.9947	80.5944	60.0524	63.2394	68.9445
CDK4	296.158	270.416	335.729	350.92	289.64	313.72	345.219	302.432	299.881	283.832	336.653	159.89	335.889	290.449	329.19	268.412	292.237	322.711	319.945	323.508
CDK5	89.0865	75.7635	88.0689	89.6513	99.7658	96.8215	85.5797	87.3139	96.6635	80.3108	89.154	76.7881	72.618	92.6913	89.8276	65.2022	87.1056	94.046	76.3312	89.5256
CDK5R1	26.9429	26.4915	27.2622	26.1917	30.693	26.4732	27.0909	27.0832	24.9348	29.2957	25.1012	27.2815	28.9598	26.0894	25.1283	26.5353	24.6802	25.5925	26.3889	26.8076
CDK5R2	62.7038	63.3903	61.0761	57.5037	64.1314	66.5236	60.5491	57.9659	60.6725	64.098	49.7233	60.8023	63.393	58.9379	65.8506	52.1034	63.4115	62.1481	54.3162	57.0888
CDK5RAP1	270.129	241.263	223.308	194.285	202.102	212.97	229.805	227.508	181.55	207.71	198.983	189.703	190.561	197.122	207.162	221.806	210.705	222.325	239.04	207.039
CDK5RAP2	154.119	130.12	130.629	127.357	131.363	123.412	143.629	133.031	140.087	123.257	124.929	95.8607	127.016	121.644	128.61	143.637	147.251	122.877	139.646	130.665
CDK5RAP3	1431.66	1177.55	1105.48	1106.88	896.46	962.96	1119.6	1028.97	908.846	975.04	1028.52	763.645	712.015	1157.08	911.401	916.989	1316.16	1054.64	1096.77	1023.06
CDK6	50.5831	52.215	49.6855	45.7412	51.3801	46.7643	45.5565	59.4488	54.1773	41.3842	51.4889	48.3071	50.4972	50.9039	56.4166	50.2505	46.0335	47.4022	50.3376	51.7005
CDK7	120.995	167.07	145.443	121.625	124.647	117.421	109.377	136.721	134.537	157.638	94.2418	127.06	109.886	92.3192	93.1544	117.433	77.1905	95.0736	99.0597	105.157
CDK8	36.7668	44.0161	37.8362	42.585	40.0157	38.1045	49.2687	48.9382	41.2459	38.63	38.8125	42.9106	37.1683	43.4883	30.6217	40.1681	38.5504	40.8084	41.6606	30.6561
CDK9	79.0368	89.7877	93.6574	88.0209	66.9162	90.1504	81.7723	91.6241	84.0087	78.2203	116.862	62.2531	98.2818	90.5555	91.8208	79.5931	103.691	89.2133	90.2448	88.7225
CDKAL1	46.3677	50.0016	53.6843	62.4239	50.803	54.7567	61.7681	57.1994	49.1707	52.3285	60.0103	57.9787	62.4062	47.3767	51.6514	60.2837	52.4337	55.7837	68.4777	79.2194
CDKL1	34.6297	31.2953	37.8978	34.8965	37.4221	35.807	35.9664	32.9745	32.263	35.7456	34.7038	34.3506	35.9501	34.2795	36.7492	32.1687	39.929	38.7147	35.6208	30.6613
CDKL2	41.1471	42.447	43.8185	42.6964	42.164	40.9317	41.2022	37.6435	45.8078	41.8511	43.781	40.8576	53.8559	45.8552	43.504	43.6024	42.6371	44.7325	42.7438	52.5606
CDKL3	55.1301	46.2404	48.5825	45.1398	55.5569	47.9076	52.4067	45.0194	51.4704	46.2894	41.3939	52.1218	48.4853	44.6213	51.0358	52.3926	58.5635	52.5278	48.1817	48.5305
CDKL5	52.954	52.2491	59.1818	62.0672	59.2375	55.3248	55.5452	57.7572	59.6232	48.3462	50.2187	60.2997	59.885	61.7061	59.0688	61.3229	54.6558	57.9723	54.7217	56.4766
CDKN1A	201.598	211.687	168.652	211.659	221.422	201.027	180.35	200.943	153.252	199.976	178.101	156.964	167.425	259.956	211.661	212.065	233.925	203.894	216	233.457
CDKN1B	1342.91	1587.15	1450.34	1552.83	1695.76	1515.38	1582.2	1750.31	1179.22	1576.08	1350.78	1451.25	1269.91	1303.15	1406.03	1223.58	1029.79	1415.04	1351.82	1003.66
CDKN1C	40.0967	41.5385	35.3293	41.003	37.8308	32.4316	31.9108	36.219	41.2874	42.7034	36.8376	41.1224	44.8613	42.7083	41.327	42.2429	52.7674	34.7811	37.3426	45.7503
CDKN2A	32.8744	28.2793	32.0824	30.6757	33.7255	29.3363	30.5703	29.8062	30.3944	28.2936	29.5581	32.0693	33.5511	28.9067	29.2143	32.7143	29.8593	27.6354	32.8174	33.0853
CDKN2AIP	147.654	290.09	189.4	214.077	212.437	222.097	232.248	253.501	233.913	250.777	216.325	219.529	248.24	182.5	219.163	189.839	199.454	197.555	229.823	222.486
CDKN2B	31.5378	30.4146	34.59	30.4453	32.4411	28.004	32.9199	30.6281	31.8411	29.887	30.5273	36.6705	35.6324	30.4364	34.3234	31.6272	29.1594	31.4322	31.3447	31.1049
CDKN2C	27.7848	29.4667	28.3185	28.7459	31.8052	32.8431	27.1538	32.7921	32.7897	26.0515	29.0985	33.9406	31.21	29.2891	28.8095	29.7075	29.9703	34.1723	30.4528	29.1094
CDKN2D	195.284	171.644	160.455	160.601	171.424	167.65	191.026	134.544	156.651	135.503	160.051	89.9249	146.253	155.299	175.116	126.924	159.524	153.95	194.8	179.543
CDKN3	32.1159	36.5718	32.6311	35.6266	39.1076	34.6407	31.4036	33.629	33.3782	33.7518	33.707	41.5967	35.2803	34.7182	38.3702	38.1012	34.89	39.9838	33.2888	38.7559
CDO1	28.3508	27.6517	27.4423	27.4202	26.4779	28.4755	27.0649	29.2532	26.1678	28.5736	32.015	25.2304	28.9208	28.6937	24.5076	29.4934	29.2707	27.9708	25.7446	24.9607
CDON	78.9955	72.169	69.1487	68.0701	75.9148	64.7337	67.8456	72.5485	73.264	65.4935	83.3508	74.2758	79.739	75.7364	80.6073	82.2934	81.6299	95.4378	79.7384	80.44
CDR1	24.8494	24.4375	24.2557	22.9696	22.9337	24.7922	24.7656	23.5034	25.0556	23.6707	23.5952	25.2848	25.6861	24.379	23.7791	24.3749	23.9512	23.6	25.1309	24.4406
CDR2	69.7441	58.0531	60.2537	66.4695	67.8597	55.1528	69.852	72.2176	69.6903	67.4056	65.8053	68.0864	92.6804	76.5865	68.6175	62.4962	70.89	83.4563	69.7645	91.445
CDR2L	43.6091	33.5864	44.2019	34.2331	39.3719	36.5478	39.8891	37.1312	38.9277	36.7392	34.5899	38.2275	34.8519	40.2172	36.9672	38.0832	38.6839	33.7439	35.8909	37.5007
CDRT1	47.6155	39.5433	38.6776	47.6445	42.344	39.6513	40.7023	48.798	50.9848	36.9505	37.3753	36.1485	38.0231	45.8103	47.5661	44.9632	47.7938	43.2925	44.1521	40.6117
CDS1	25.7572	24.2259	24.4892	27.9512	26.479	25.3828	24.1751	27.8443	27.1191	26.5981	25.0447	27.1417	25.3199	25.7896	28.7792	25.3911	25.3645	25.3218	26.6546	25.5143
CDS2	72.7028	72.3678	65.5313	87.0355	57.4834	79.8747	76.3224	73.8228	70.7324	68.0782	79.1677	59.7553	93.9234	73.7627	67.736	78.969	85.6476	86.9268	86.9391	86.5755
CDSN	79.2152	79.3455	67.4708	87.2561	79.2068	86.2552	78.5306	82.7742	92.5237	100.703	83.4518	82.6792	90.4749	93.4059	70.3475	101.052	80.428	75.5446	80.5557	89.4846
CDT1	48.6367	42.288	41.1995	39.5711	40.6017	43.855	42.9832	37.3076	45.9893	44.9031	39.7588	37.2331	47.3833	40.6287	45.1417	40.0242	41.7076	42.2079	44.0967	40.6961
CDV3	811.118	766.893	741.544	835.751	1032.49	815.907	797.637	970.424	628.556	882.889	866.506	879.408	698.306	873.655	662.534	849.548	749.434	801.549	890.264	829.256
CDX1	252.767	203.643	210.362	206.642	223.016	233.54	213.317	218.129	215.228	186.779	229.285	195.668	246.47	240.087	231.342	230.785	236.044	220.973	226.605	248.047
CDX2	54.5418	58.9187	63.89	56.776	58.6809	63.8835	54.4947	52.7853	60.1273	60.1941	60.1562	82.5975	96.4918	64.9763	81.0227	70.1722	60.4041	57.4886	53.5106	71.2799
CDX4	57.8079	47.4357	53.5964	50.6398	52.6968	49.666	43.6014	53.1588	53.8189	48.8106	48.5309	52.3741	48.3437	51.179	54.5301	52.3117	50.4064	44.6005	47.654	51.4838
CDY1	25.3692	27.164	25.3195	24.8641	26.554	24.7276	26.9783	23.9174	26.2583	24.8059	25.6821	26.2083	24.2917	23.3278	25.048	26.5865	24.5799	24.0553	23.9067	25.8367
CDY2B	38.9886	33.491	38.4808	36.2643	34.5791	36.4864	38.7392	34.8324	34.003	37.6401	37.2637	38.7047	37.0063	36.0692	45.5139	37.367	40.2421	34.9564	38.4923	35.9502
CDYL	208.305	271.774	240.204	294.538	290.997	267.611	236.005	269.168	242.057	259.332	222.955	258.438	218.753	220.407	213.519	273.356	195.261	207.468	198.959	196.318
CEACAM1	99.3338	60.5201	87.4595	75.5909	75.582	76.8454	79.7476	80.0984	96.2673	72.1606	77.8035	71.821	66.1684	84.1117	91.2167	79.9859	86.6048	67.3543	67.492	71.4109
CEACAM21	163.959	165.736	150.2	164.474	176.079	172.832	148.729	182.946	180.695	165.376	180.143	191.756	232.177	178.146	189.639	177.52	177.299	168.052	183.416	155.021
CEACAM3	115.794	94.9155	115.599	103.385	126.905	110.599	87.0567	101.447	126.324	99.0527	112.677	114.333	101.81	107.207	106.965	110.8	99.7331	114.856	112.501	93.2917
CEACAM4	82.0969	78.8155	71.016	77.9228	76.4242	77.2566	66.7616	68.2961	68.4674	75.4237	73.5322	74.0816	77.5852	72.4763	79.9052	72.5868	85.564	75.4904	70.6005	76.9587
CEACAM5	82.0221	67.9708	80.3613	73.0135	83.2059	82.2007	86.7369	79.0578	68.1978	71.2202	86.3983	76.2453	72.3929	85.0769	69.4208	77.5516	76.6389	79.6801	73.5726	72.3537
CEACAM6	45.0533	42.4006	42.8266	41.7624	41.1171	42.8828	39.2103	44.6214	48.3036	44.3655	42.9514	42.8027	56.5058	50.345	40.6334	41.8545	43.8477	45.6732	44.7024	42.413
CEACAM7	25.0397	24.5158	25.0112	24.1227	24.5314	25.266	22.7091	25.4102	29.2258	24.7113	24.2956	23.0231	28.8601	25.4533	28.5722	25.1633	24.732	26.9966	24.4096	26.4346
CEACAM8	25.2977	25.3877	24.2251	25.6807	24.9896	26.0672	24.3946	24.9898	28.1708	26.7295	25.1401	26.5874	25.5486	24.61	26.0916	27.4496	25.2054	25.171	26.5012	25.0839
CEBPA	59.0094	55.6905	52.5931	62.6643	58.1412	57.109	60.9713	56.8167	58.6257	57.8827	59.0297	52.7274	56.648	61.7525	63.5913	58.7939	64.6657	55.5258	54.6013	59.0093
CEBPA-AS1	159.112	154.021	158.504	130.147	124.585	129.409	128.734	112.58	156.334	151.659	139.872	182.089	185.493	144.552	171.582	184.981	149.39	139.152	142.114	165.756
CEBPB	269.962	290.071	323.772	301.498	225.515	195.096	226.645	263.179	223.511	330.552	292.031	108.327	283.114	261.908	237.112	225.569	324.653	263.39	270.936	260.187
CEBPD	63.1117	67.2194	66.3018	78.9183	74.7817	58.8121	57.4798	53.9033	59.8359	60.3964	70.8891	57.2149	71.8372	61.0967	94.0392	42.3367	66.2995	65.4414	62.1199	71.1165
CEBPE	44.2715	43.6995	44.3504	37.6932	45.8204	38.3735	37.0639	36.4698	49.8194	41.1656	38.1666	40.6641	41.1644	42.5182	46.1711	49.482	37.3868	39.9209	35.6429	44.9459
CEBPG	77.1436	78.7332	69.8769	76.8321	58.4802	76.684	80.5092	74.234	71.3765	62.9424	66.7524	58.005	71.2796	66.1665	79.0391	56.0896	72.4257	72.3046	77.6885	77.8495
CEBPZ	146.913	188.004	157.348	154.387	174.039	147.782	187.058	206.493	169.498	166.601	183.216	148.587	164.986	134.578	123.217	147.429	144.53	146.021	173.28	148.375
CECR1	555.609	463.088	404.496	550.406	359.576	473.857	495.129	379.465	425.827	519.578	687.558	337.354	693.75	645.022	771.911	600.161	608.06	884.327	613.036	808.47
CECR5	199.791	193.642	215.614	167.444	185.92	164.404	173.959	172.792	183.421	188.097	182.377	147.591	246.838	183.161	207.274	181.619	183.089	198.83	245.96	145.807
[truncated: 11,553 more rows]
