# Supplementary material for: Analysis of potential genetic biomarkers and molecular mechanism of smoking-related postmenopausal osteoporosis using weighted gene co-expression network analysis and machine learning
Source: PLoS One. 2021 Sep 23;16(9):e0257343. doi: 10.1371/journal.pone.0257343 (PMC8459994; doi:10.1371/journal.pone.0257343)
Supplement: S2 Data — (XLSX) [file pone.0257343.s002.xlsx]

## Sheet: Genes in each module
Module blue	Module black	Module brown	Module green	Module grey	Module red	Module yellow	Module turquoise
AAAS	ABCB7	ABCB4	AC128677.4	AAMP	ABT1	ABHD11	AAR2
ABCA1	AC007389.3	ABHD10	AHSA1	AATF	ACP1	ACP5	AARS
ABCC10	AFTPH	ABLIM1	AIFM1	ABCF2	ACTR3	ADRB2	AASDHPPT
ABHD14A	ALG5	ACADVL	ANAPC1	ABHD4	ATP5J2	AIM2	ABCC1
ABHD17A	ARF4	ACSL3	ANAPC15	AC007292.3	C12orf49	ANXA2	ABCC5
ABHD17B	ARFGAP3	ACTR10	ANKZF1	ACBD3	CALCOCO1	ANXA2P2	ABCE1
ACAA1	ARHGDIB	ADAM10	APEX1	ACBD4	CANT1	API5	ABCF1
ACAP1	ARL4A	ADAM28	APH1B	ACOT8	CCBL2	APLP2	ABCF3
ACIN1	AVPR1B	ADARB1	ARL4C	ACP6	CCT7	ARHGEF18	ABHD3
ACO2	CLINT1	ADCY7	ATIC	ACTR1A	CD52	ARNTL	ABI1
ACTB	CXCR4	ADK	ATP2A2	ACTR1B	CDC123	ARPC1B	ABR
ACTBP9	CYCS	ADPRM	ATXN2	ADAP2	COG4	ARPC5L	AC004692.5
ACTG1	DAD1	ADSL	C19orf10	ADAT1	COMMD3	BACH2	AC012065.7
ACTN4	DCLRE1C	AFF1	C21orf59	ADD1	COMMD9	BATF	ACADM
ACTR2	DFNA5	AGPAT5	C9orf78	ADIPOR2	COX6A1	BCL11A	ACAN
ADAM19	DOK1	AHSA2	CASP3	ADM2	CRLF3	BCL6	ACAP2
ADCK2	EEF1G	AIDA	CAT	AEN	CTC-425F1.4	BEX4	ACAT1
ADIPOR1	FKBP11	AIM1	CD38	AGO1	DDX47	BHLHE41	ACD
ADPGK	GOLT1B	AK6	CD59	AIMP2	DEGS1	CAPZA2	ACOT9
ADRBK1	HUS1	AKAP7	CDC25B	AIP	DENND1C	CASP8	ACSF2
ADRM1	IGJ	ALG11	CDC42SE1	AKR1A1	DPYD	CBFA2T3	ACTL6A
AEBP1	IGLC1	ALG6	CECR5	AKR1B1	EIF2B5	CBX7	ACTR5
AES	JARID2	ALOX5AP	COL18A1	ALDH3A2	EIF4E2	CCR2	ACTR6
AGAP11	KAT5	AMHR2	CREBL2	ALDH5A1	ENTPD1	CCR7	ACY1
AGPAT1	LDHA	ANAPC13	CRELD2	AMBRA1	ERCC3	CD1A	ACYP1
AHCY	LRRC8D	ANKHD1	CYBA	AMFR	ETF1	CD1C	ADAR
AHCYL1	MAN2B2	ANKRD10	DDX17	AMPD3	FAM86B1	CD1D	ADCK3
AKAP1	MFN2	ANKRD46	DDX27	ANKRD10-IT1	FAM98A	CD24	ADD2
AKAP17A	MIR3654	ANKRD49	DDX39A	ANKRD17	FBXO46	CD27	ADD3
AKT1	MTHFD2	ANXA8	DEF8	ANP32E	GMFG	CD58	ADH5
AL928768.3	NHLH1	AP2S1	EDF1	ANXA4	GTF2I	CD83	ADI1
ALDH18A1	PARP3	APRT	EEF1B2	AP2B1	GTF3C1	CD84	ADNP
ALDOA	PHF20	ARAP2	EIF3D	APBA2	HAT1	CDK10	ADO
ALKBH1	PIK3IP1	ARF1	ERGIC2	APMAP	HEATR6	CDK2	ADRB3
AMIGO2	PPP1R7	ARGLU1	EXOSC5	APOBEC3C	HNRNPF	CDK2AP1	ADSS
AMMECR1	PRDX4	ARHGAP25	FAM46C	APOL3	ITFG1	CDK5RAP3	AGA
ANAPC2	PRUNE	ARHGEF7	FAU	APOO	KATNA1	CERS6	AGAP10
ANKMY2	PRX	ARL8B	FBL	ARF5	KIAA0430	CHD1	AGL
ANKRD11	PSMA5	ARMC1	FBXO42	ARFGEF1	MADD	CHD7	AHNAK
ANKRD27	PTP4A2	ARMC8	FLII	ARHGAP1	MAK16	CIB1	AIMP1
ANXA11	RMDN1	ASNSD1	FUT8	ARHGAP33	METAP2	CKAP4	AK021537
ANXA5	RNU86	ATAD2B	GALNS	ARHGEF16	MIR6758	COPS3	AK022030
ANXA6	RNU86	ATF7IP2	GALNT1	ARHGEF3	MPC1	CRIP1	AKAP11
AP1G2	RPL19	ATN1	GLO1	ARL2	MRPS7	CRIP2	AKAP2
AP2A2	RPS9	ATP10D	GNB3	ARL6IP4	MTCH2	CSGALNACT1	AKAP8
APBB3	S1PR4	ATP13A1	GPR15	ARPC1A	NAT1	CSRP1	AKIRIN1
APEH	SAR1B	ATP1A1	GPRC5D	ARPC2	NDUFA3	CTSH	AKR7A2
APH1A	SEC61B	ATP1B3	GRB2	ASMTL	NDUFA7	CWF19L1	AKT3
ARAF	SEC61G	ATP5D	GSE1	ASNS	NDUFS2	CXCR5	ALAD
ARF6	SLC35B1	BBIP1	GSPT1	ATAD3A	NME1	CYB5R3	ALDH2
ARFIP2	SNORD16	BCAS2	GUSBP11	ATF2	NRIP1	DARS2	ALDH9A1
ARHGAP15	SNORD18A	BEND5	HEMK1	ATF6	NUDT21	DEF6	ALDOC
ARHGAP17	SRSF9	BFAR	HNRNPA1	ATG101	ORC3	DEPDC5	ALG12
ARHGAP4	SS18	BHMT	HNRNPA1P3	ATG2A	OXA1L	DGKD	ALG13
ARHGDIA	SSR4	BIRC3	HSD17B7	ATMIN	PACSIN2	DUS2	ALG3
ARHGEF1	SUB1	BLMH	HSP90B1	ATOX1	PCID2	DUSP1	ALG8
ARHGEF2	SYT17	BNIP3L	HSPA5	ATP5C1	PCYT1A	DYNLRB1	ALOX5
ARID5B	TMEM258	BRE	HYAL2	ATP5S	PSMB3	DYRK1A	ALS2CL
ARL2BP	TXNDC15	BRMS1	IGHA2	ATP5SL	PSMC1	ECE1	AMD1
ARL6IP5	UAP1	BTAF1	IGHG2	ATP6V1B2	RAD9A	ECHDC2	AMT
ARMCX6		BTK	IGHG3	ATP6V1F	RAP1B	ECI1	AMZ2
ARPC4		C11orf16	IGHV3-23	ATP6V1H	RBM5	EHD2	ANAPC5
ARPC4-TTLL3		C16orf80	IGHV4-31	AURKAIP1	RPL18	EHD3	ANKHD1-EIF4EBP3
ARRB2		C2CD5	IGK	AURKAPS1	RPS24	EIF2AK3	ANKRA2
ASB6		C2orf42	IGKC	BACE2	S100A11	ELAVL1	ANKRD12
ASH2L		C4A	IGKV1-17	BCAP31	SAMD9	ENSA	ANKRD28
ASXL1		C5orf15	IGKV1-37	BCORL1	SC5D	EPB41L2	ANP32A
ATG13		C5orf22	IGKV1OR2-108	BCS1L	SEC11A	EXOSC10	ANP32B
ATG14		CA5B	IGKV2-28	BECN1	SETSIP	FAM136A	ANXA7
ATHL1		CALHM2	IGLJ3	BICD2	SF3B1	FAM49A	AP1B1
ATP11B		CAMLG	IGLL3P	BIN2	SRSF3	FAS	AP1G1
ATP2A3		CAPG	IGLL5	BIN3	TESK2	GCNT1	AP2M1
ATP5A1		CAPN10	IGLV1-44	BLCAP	TMED10	GLRX5	AP3D1
ATP5B		CAPN2	IGLV2-14	BLM	TOP2B	GLS	AP3S1
ATP5G1		CAST	IGLV3-10	BOLA2	UFC1	GNA13	AP5M1
ATP5H		CBX3	IGLV3-25	BRD3	USP15	GOLGA8B	APBA3
ATP5I		CCDC109B	IGLV4-60	BRD7	ZNF207	GOLGA8N	APOBEC3G
ATP5L		CCDC130	IRF4	BSDC1	ZNHIT1	GPBP1L1	APOC2
ATP6AP1		CCDC53	ITGB1	BTBD1		GPR183	APOC4
ATP6V0C		CCDC92	ITM2C	BTF3		GSTP1	APOL2
ATP6V0E2		CCNB1IP1	KAT2A	BTN2A2		HCK	APOOL
ATP6V1E1		CCNG2	KIAA0101	C11orf21		HK2	APPL1
ATRAID		CCR6	LETMD1	C11orf80		HMGN1	AQP3
AUP1		CCT4	LGALS3	C14orf169		HOXB2	ARCN1
BACH1		CD200	LOC100507424	C15orf38-AP3S2		ICAM2	ARF3
BAG1		CD300A	LOC101060373	C16orf95		IL10RA	ARFGAP1
BAG6		CD46	LOC220077	C18orf8		IL7	ARFGAP2
BAK1		CD55	LRRC59	C1orf115		ITGAM	ARFRP1
BANF1		CD72	LSM1	C1orf186		ITPR1	ARHGAP19
BANP		CD79B	MANF	C1orf61		JADE1	ARHGEF17
BAP1		CD82	MIR3652	C21orf33		KCNN4	ARHGEF6
BASP1		CD97	MIR4640	C21orf91		KDM4B	ARID4A
BAZ1B		CD99	MLEC	C2orf47		LAX1	ARID5A
BAZ2A		CDC23	MPST	C2orf68		LOC101930583	ARL6IP1
BCL7A		CDC42EP3	MRPL34	C4B		LPXN	ARMCX3
BCL7B		CDC5L	MSRA	C4orf27		LRMP	ARPC3
BCL7C		CDH22	MZB1	C5orf45		LSS	ARPC5
BDH2		CDIPT	NACA	C5orf66		LY96	ARVCF
BET1		CDKN1A	NBPF12	C6orf47		LYRM4	ASCC3
BIRC2		CDKN2AIP	NDUFV2	C7orf55-LUC7L2		MACF1	ASF1A
BLK		CDX1	NECAP2	CACFD1		MAP3K2	ASL
BPTF		CDYL	NFATC3	CAPRIN1		MBD3	ASNA1
BRD2		CEBPZ	NPIPB15	CARHSP1		MECP2	ASXL2
BRD4		CEP63	NUSAP1	CARKD		MIR4707	ATF1
BRD9		CERK	PAIP2B	CASP9		MPZL1	ATF4
BSG		CGRRF1	PDIA6	CAV3		MRPL40	ATG12
BST2		CHCHD2	PFDN5	CBFA2T2		MSL3	ATG5
BTBD2		CHI3L2	POLR2E	CCBL1		MTDH	ATM
BTG1		CHORDC1	PPIB	CCDC69		MXI1	ATP10B
BTG2		CHST2	PRRC2C	CCDC94		MYCBP2	ATP13A3
C12orf10		CHSY1	PTS	CCNL2		NACAP1	ATP2B1
C14orf166		CIDEB	PTTG1	CCZ1B		NBPF9	ATP5E
C15orf39		CKAP2	RHOQ	CD14		NCK2	ATP5F1
C18orf32		CKLF-CMTM1	RNF113A	CD180		NCL	ATP5G3
C19orf66		CLASRP	RP3-507I15.1	CD2		NFE2L1	ATP5J
C6orf48		CLCN4	RPL13AP5	CD247		NKRF	ATP5O
C7orf26		CLEC2B	RPL14	CD2BP2		NLRP1	ATP6V0A1
C7orf43		CLEC2D	RPL22	CD3D		NOTCH2NL	ATP6V0B
C9orf16		CLEC4A	RPL3	CD40		NPRL2	ATP6V0D1
CABIN1		CLIC4	RPL32	CD63		NSUN5	ATP6V0E1
CAD		CLP1	RPN2	CD86		NUDT2	ATP6V1A
CALCOCO2		CNBP	RPS19	CD96		OAS1	ATP6V1D
CALM1		CNOT2	RPS7	CDC27		OGT	ATP6V1G1
CALM2		CNOT6	RRP7A	CDC42		P2RY14	ATP8B1
CALM3		CNOT8	RTFDC1	CDK13		PBRM1	ATPIF1
CANX		COASY	S100A10	CDK14		PCDH9	ATRIP
CAP1		COPS5	S100A8	CDK4		PDLIM1	ATXN7
CAPN1		COQ4	SEL1L	CDKN2D		PDP1	ATXN7L3B
CAPNS1		CREB1	SEMA4A	CEBPB		PFKM	AVPI1
CAPZB		CREB3L1	SH2D2A	CEND1		PHIP	AXIN1
CARS		CRNKL1	SIDT1	CEP170P1		PITPNB	AZIN1
CASC3		CROCCP2	SLAMF7	CEP350		PLCL2	B2M
CBFB		CTCF	SLC16A7	CEPT1		PLEK	B3GALT4
CBR4		CTNNBL1	SLC9A3R1	CFDP1		PLEKHA1	B3GAT3
CCNI		CTSA	SMC4	CHCHD3		PLEKHF2	B3GNT4
CCNL1		CUL5	SMYD3	CHFR		PNMA1	B4GALT3
CD19		CYB5R4	SNORA70	CHIC2		PNPLA4	BABAM1
CD22		CYP3A4	SNORD35A	CHMP3		POU2AF1	BANK1
CD320		CYTH2	SPCS1	CHPF2		POU5F1	BARD1
CD37		DAZAP2	SRGN	CHPT1		PPA1	BAZ1A
CD44		DCP2	SRPRB	CHRNA2		PPFIBP2	BBX
CD74		DDHD2	SSR1	CHRNB2		PPM1B	BCAS3
CD79A		DDN	TAF6	CHST15		PPP1R16B	BCAT2
CD81		DDT	THAP4	CIITA		PPP6C	BCKDHA
CDC37		DDX1	TMBIM6	CIRBP		PPP6R2	BCL10
CDC40		DDX10	TMEM161A	CISH		PRCP	BCL2A1
CDC73		DDX19B	TMEM208	CLK2		PRPSAP1	BCL2L13
CDCA4		DDX50	TMEM9B	CLPP		PTPN12	BICD1
CDK11A		DDX54	TMPRSS6	CLUH		PTTG1IP	BIN1
CDK16		DEFA1	TNFRSF17	CLUHP3		PYCARD	BLNK
CDK2AP2		DENND2D	TPP2	CMC4		RAB11B	BLOC1S1
CDK7		DERL2	TRAM1	CMTM6		RAB31	BLVRB
CDKN1B		DFFA	TRIB1	CNPY2		RASAL1	BMI1
CECR1		DHX15	TRIB2	CNTD2		RBFA	BMP4
CENPT		DHX40	TRIM26	CNTNAP2		RBM8A	BNIP2
CEP192		DICER1	TUBA3D	CNTRL		RBMS1	BRD8
CEP85		DIDO1	TXNDC5	COCH		RBMX	BRPF1
CERS2		DIEXF	U50535	COG2		RFTN1	BTN2A1
CFL1		DLG1	UBE2G1	COL4A3BP		RNF41	BTN3A1
CHD8		DNAJC10	UBE2J1	COLGALT1		RPL8	BTN3A2
CHKB		DNASE2	VDR	COMT		RRS1	BTN3A3
CHKB-CPT1B		DOK3	XBP1	COPS7A		RUNX3	BTNL3
CHMP1A		DPF2	XRCC6	COPZ1		SATB1	BUB3
CHMP2A		DPY30	ZBTB38	COX10		SCNM1	BUD31
CHTOP		DRG1		COX15		SCRN1	BZW1
CIC		DRG2		COX20		2021-09-06	BZW2
CIZ1		DUSP11		COX7BP1		SERINC3	C10orf76
CLCN7		DYNC1I2		COX8A		SERPINI1	C11orf24
CLIP1		EAPP		CPA4		SFT2D2	C11orf48
CLIP3		ECHDC1		CPSF4		SGPP1	C11orf58
CLK1		ECI2		CPT1A		SGSM2	C11orf68
CLPTM1		EDEM1		CR2		SIDT2	C12orf29
CLSTN1		EEF1A1		CRAT		SIK1	C14orf1
CLTA		EEF2		CRY2		SKAP1	C14orf159
CNNM3		EIF2B2		CRYBB3		SLAMF1	C14orf2
CNOT7		EIF3E		CRYBG3		SMAD3	C17orf59
CNP		EIF3H		CSH2		SNF8	C17orf62
CNPY3		EIF3L		CSNK2A1		SNORD68	C17orf70
COA3		ELF2		CSTB		SORL1	C19orf53
COBLL1		ELL3		CSTF2		SRSF8	C1D
COMMD10		EMG1		CTC1		SSBP2	C1orf123
COPE		ENPP4		CTDSP2		ST3GAL5	C1orf174
COPG1		EPHA4		CTSG		SUPT16H	C1orf56
COPS4		EPS15		CWC25		SUZ12	C1QBP
COPS6		EXOC3		CX3CR1		SYK	C20orf24
COPS7B		EXOSC8		CYB5A		TALDO1	C3orf62
COPS8		FADD		CYBB		TATDN2	C4orf46
CORO1A		FAM134A		CYC1		TBC1D22A	C5orf28
CORO1C		FAM175B		CYP27A1		TBK1	C6orf120
COTL1		FAM3C		DAPP1		TCF4	C6orf15
COX4I1		FAM8A1		DARS		TCL1A	C6orf211
COX6B1		FANCF		DAZAP1		TFIP11	C6orf62
COX7A2L		FASTKD5		DCAF11		TMEM2	C7orf49
COX7C		FBXO21		DCTN2		TMEM43	CAAP1
CPNE1		FBXO28		DCTN3		TMSB10	CAB39
CPSF3L		FBXO34		DCTN5		TNFRSF1B	CACNA1F
CPSF7		FBXO9		DCXR		TNS3	CACYBP
CRBN		FCHSD2		DDIT4		TOR3A	CAMK2G
CRMP1		FDPS		DDOST		TP53BP1	CAMKV
CRYZ		FGR		DDX23		TPK1	CAND1
CS		FLJ10038		DDX24		TRAM2	CAPN3
CSDE1		FMR1		DDX31		TRDV2	CAPRIN2
CSF2RB		FOXJ1		DECR2		TREML2	CAPZA1
CSK		FOXJ3		DENND5A		TRIM44	CARD8
CSNK1D		FOXO3		DGCR2		TSPAN13	CARS2
CSNK1E		FRAT1		DHDDS		TUBB6	CASD1
CSNK2A2		FRYL		DHPS		TXN	CASP1
CSNK2B		FUBP3		DHRS1		UBE2Z	CASP4
CSTF3		GALR3		DHRS4		UBIAD1	CASP7
CTBP1		GAPDH		DHX16		UBOX5	CASP8AP2
CTDNEP1		GAS8		DIABLO		UBR4	CASZ1
CTR9		GDI2		DNAJA2		UXS1	CBX1
CUL1		GGA2		DNAJB1		VAMP1	CBX6
CUL9		GIPC1		DNAJB2		VPREB3	CCDC101
CXorf40A		GJB1		DNAJC11		WWC3	CCDC19
CXorf40B		GJB4		DNAJC13		XPO6	CCDC28A
CXXC1		GLIPR1		DNAJC4		YIPF1	CCDC47
CYB561D2		GLTSCR2		DNAJC7		ZBED1	CCDC59
CYFIP2		GNL1		DNAJC9		ZBTB25	CCDC86
DAP		GNL3		DNASE1L1		ZFP64	CCDC90B
DAP3		GNPAT		DPEP2		ZNF106	CCDC91
DAXX		GOLGA7		DPH2		ZNF134	CCDC93
DBP		GOT2		DPM2		ZNF232	CCNC
DCAF8		GPN1		DPM3		ZNF395	CCND3
DCTN1		GPR153		DPP8		ZSCAN18	CCNF
DCTPP1		GPR65		DPYSL2			CCNG1
DDX11		GPS2		DSCR3			CCNH
DDX39B		GRHPR		DSP			CCNT2
DDX41		GRM4		DTX4			CCR5
DDX5		GRN		DYNC1LI2			CCS
DENND4B		GSDMD		DYRK2			CCSER2
DENR		GSPT2		EAF2			CCT2
DGKA		GSTM1		ECH1			CCT3
DGKZ		GSTM2		EFCAB14			CCT5
DHRS7		GSTO1		EFNB3			CCT6A
DHX30		GTF2E1		EGLN2			CCT8
DIAPH1		GTF2H1		EIF2B1			CD164
DKFZP586I1420		GVINP1		EIF2B4			CD244
DNAJA3		HAUS2		EIF2S1			CD3E
DNAJC2		HAUS3		EIF2S3			CD47
DNAJC8		HEBP1		EIF3C			CD48
DNM2		HECA		EIF3CL			CD5
DNMBP		HGH1		EIF3G			CD53
DNPEP		HIF1A		EIF3K			CD6
DPH1		HIST3H2A		EIF4E			CD68
DR1		HLA-A		EIF4H			CD69
DRAP1		HLA-B		EIF5			CD7
DTX2P1-UPK3BP1-PMS2P11		HLA-DMA		EIF5B			CDC16
DUS1L		HLA-DMB		ELP5			CDC42EP2
DUSP3		HLA-DOA		EMC7			CDK12
DVL1		HLA-DOB		EMC8			CDK5RAP1
DYNC1H1		HLA-F		ENGASE			CDV3
EBAG9		HLA-G		ENTPD1-AS1			CEACAM21
ECSIT		HMGB1		EP300			CEBPA-AS1
EDEM2		HMGB1P4		EP400			CELF2
EEF1D		HMGN2		ERAP2			CELF3
EFHD2		HNF1B		ERCC1			CEP170
EHBP1L1		HNRNPDL		ERCC8			CEP170B
EHD4		HNRNPH1		ERH			CES2
EHMT2		HNRNPH2		ETFB			CETN3
EIF1		HNRNPK		EXOSC9			CFLAR
EIF3A		HOXC4		EXTL2			CGGBP1
EIF3B		HPCAL1		FADS3			CHAC1
EIF3I		HSF1		FAF1			CHCHD7
EIF3M		HYPK		FAM120A			CHD4
EIF4B		IARS2		FAM160B2			CHMP2B
EIF4EBP3		ICE1		FAM189A2			CHMP4A
EIF4G2		ID3		FAM193A			CHMP5
EIF4G3		IDH3B		FAM206A			CHMP6
ELF4		IDH3G		FAM21C			CHMP7
ELK1		IDI1		FAM65B			CHRM5
ELMO1		IFFO1		FAN1			CHRNA3
ELOVL5		IFI16		FANCG			CHST10
EML3		IFNGR1		FARS2			CITED1
EMP3		IFRD1		FBXL12			CKAP5
ENO1		IFT20		FBXL14			CKS1B
ENO2		IGBP1		FBXW12			CKS2
ENY2		IMP3		FBXW4			CLASP2
EPHB6		IMPA1		FCER1G			CLCN6
ERMP1		ING3		FCN1			CLDN15
ESD		INSIG2		FIBP			CLDND1
ESYT1		INTS12		FIS1			CLIC1
ETFA		INTS9		FKBP2			CLK3
ETHE1		IPO7		FN3KRP			CLK4
ETS1		IQCB1		FNBP1			CLMN
EVL		IRF7		FOLR2			CLN3
EXOC1		IRF8		FOXO1			CLNS1A
F8A1		ISOC1		FRAT2			CLPX
FAIM3		ITGAL		FTH1P5			CLTC
FAM102A		ITM2A		FTO			CLTCL1
FAM111A		ITM2B		FUBP1			CMC2
FAM117A		JAK1		FUS			CMPK1
FAM134C		JUNB		FYN			CNDP2
FAM13B		KCNQ1		G3BP1			CNIH1
FAM162A		KDM4C		GALNT2			CNN2
FAM193B		KDM7A		GALNT3			CNOT1
FAM222B		KHDRBS1		GAS6			CNPPD1
FAM32A		KIAA0020		GCC1			CNR2
FAM60A		KIAA0125		GCC2			CNTN2
FAM65A		KIAA0226L		GFOD1			COA4
FAM69A		KIAA0907		GGNBP2			COA7
FASTK		KIAA0922		GID8			COL11A2
FBXO16		KIFC3		GIGYF2			COL13A1
FBXO7		KLHDC10		GIMAP1-GIMAP5			COL9A2
FBXW11		KLHDC3		GIT1			COMMD8
FCHO1		KMO		GLB1			COPA
FGD2		KMT2A		GLTSCR1L			COPB1
FKBP15		KRCC1		GLYR1			COPB2
FKBP1A		KRT10		GMCL1			COPS2
FLNA		LAPTM4A		GMEB2			COQ10B
FLOT2		LCMT2		GNA12			COX16
FMNL1		LDLRAP1		GNB5			COX17
FOXO3B		LGALS1		GOLGA3			COX5A
FUCA1		LINC00623		GPA33			COX5B
GABARAP		LINC00921		GPAA1			COX6C
GABBR1		LIPA		GPM6A			COX7A2
GABPB1		LMF2		GPR56			COX7A2P2
GADD45B		LOC100129361		GPX1			COX7B
GANAB		LOC100506639		GPX2			CPNE3
GARS		LOC100508408		GPX4			CPNE7
GATAD1		LOC101060604		GSTM5			CPSF1
GBAP1		LOC101929087		GTF3A			CPSF6
GBAS		LRPPRC		GTF3C5			CPT2
GBF1		LSM4		GUSB			CPTP
GBP2		LTA4H		GZMK			CREB3L2
GCN1L1		LTN1		HAGH			CREBBP
GDI1		LUC7L3		HAX1			CRTC1
GEMIN6		LUZP1		HBA1			CRTC3
GGA3		LYRM1		HBA2			CRYM
GIT2		LYST		HBB			CRYZL1
GLRX		MAD1L1		HCG26			CSGALNACT2
GLUD1		MAD2L1BP		HDAC2			CSNK1G2
GM2A		MAGOH		HDAC3			CSNK1G3
GMIP		MALT1		HECTD4			CTBS
GMPR2		MAN2A2		HERC2P9			CTC-428G20.3
GMPS		MAP3K8		HGSNAT			CTDSP1
GNAI2		MAPK14		HHEX			CTF1
GNAS		MAPK1IP1L		HIST1H2AJ			CTNNB1
GNB1		MAPK8IP3		HIST1H3G			CTNNBIP1
GNB2		2021-03-03		HLA-DPA1			CTRB2
GNG10		2021-03-06		HLA-DPB1			CTSB
GOLPH3		2021-03-08		HLA-DQA1			CTSO
GORASP2		MAT2B		HLA-DQB1			CTSS
GOSR1		MBNL1		HLA-DRB5			CUL4A
GPI		MBNL2		HMBOX1			CUL4B
GPR132		MCM5		HMGB2			CUTA
GPR18		MDH1		HMGCL			CUTC
GPR89B		MED23		HMOX2			CUX1
GPSM3		MEF2C		HNRNPAB			CXCL9
GRINA		MEX3C		HNRNPR			CYLD
GRK6		MFAP1		HNRNPU			CYTH1
GRPEL1		MFAP3		HOXC11			CYTIP
GS1-111G14.1		MFN1		HSD17B10			DAAM1
GSN		MICU1		HSD17B11			DBI
GSS		MICU2		HSD17B12			DCAF7
GSTK1		MIF		HSP90AB1			DCK
GTF2B		MIOS		HSPA1A			DCP1A
GTF2F1		MIR1282		HSPA1L			DCTD
GTF2H5		MIR6125		HSPB1			DCTN6
GTPBP6		MIR664B		HSPH1			DCUN1D1
GUK1		MIR6734		IARS			DDAH2
GYS1		MIS12		IER2			DDB1
H1FX		MKRN4P		IFITM1			DDIT3
H2AFV		MLXIPL		IFNAR2			DDR1
H2AFX		MMD		IFNGR2			DDRGK1
H2AFY		MOAP1		IGFLR1			DDX18
HAB1		MORC3		IGHV5-78			DDX19A
HADHB		MORF4L2		IL1B			DDX21
HCLS1		MRPL28		IL2RB			DDX3X
HCP5		MRPL3		IL7R			DDX42
HDAC5		MRPL35		IL9R			DDX46
HDAC6		MRPS11		IMMT			DDX58
HDDC2		MRPS14		IMP4			DDX60
HDGF		MRPS18B		IMPDH1			DECR1
HDHD3		MRPS28		IMPDH2			DEK
HDLBP		MSANTD2		ING1			DENND1B
HEATR2		MSMO1		INO80D			DENND3
HECTD3		MST4		INPP5K			DENND4A
HELZ		MT1E		INPPL1			DERA
HEXA		MT1F		IPO8			DERL1
HEXB		MT1H		IQGAP1			DESI2
HGS		MT1HL1		IRF6			DGCR6
HILPDA		MT2A		IRF9			DHX29
HIP1R		MTCH1		IRGQ			DHX32
HIPK1		MTMR1		ISG15			DHX34
HIRA		MTR		ISG20			DHX9
HIST1H4B		MXRA8		ISG20L2			DIMT1
HIST2H2AA3		MYD88		ITGB1BP1			DIP2A
HIST2H2AA4		MYO1F		ITPA			DIS3
HK1		NAA16		ITPKB			DLD
HLA-C		NAA60		JOSD1			DLEU1
HLA-E		NAPA		JRK			DMBT1
HLA-J		NBL1		KARS			DMTF1
HLTF		NBPF11		KBTBD4			DMXL1
HMGA1		NCR3		KHNYN			DNAAF1
HN1		NDE1		KIAA0196			DNAJA1
HNRNPA0		NDEL1		KIAA0247			DNAJA4
HNRNPC		NDUFA6		KIF13B			DNAJB14
HNRNPUL1		NEDD9		KIF3B			DNAJB9
HPS1		NFX1		KIF5A			DNAJC15
HSBP1		NGDN		KIFC1			DNAJC16
HSP90AA1		NGRN		KLF6			DNAJC24
HSPE1		NHEJ1		KLHDC2			DND1
HTRA2		NOL11		KLRK1			DNMT1
HYOU1		NOP10		KRTAP5-8			DNTTIP2
ICAM3		NPAT		KXD1			DOCK1
IGHA1		NR1D1		LAGE3			DOCK2
IGHD		NR2C1		LANCL1			DOLPP1
IKBKE		NR3C1		LARP4B			DOPEY2
IKBKG		NR4A1		LARS			DPH5
IL11RA		NRF1		LAS1L			DPM1
IL16		NSF		LCP1			DRD5
IL1RAPL2		NSMAF		LILRA4			DSE
IL27RA		NT5C		LINC00339			DSTN
IL2RG		NUAK2		LINC00341			DUSP12
ILF3		NUBP1		LINC00667			DUSP22
ILK		NUDT4P1		LMNA			DUX1
INO80B		NUP107		LMO2			DYNC1LI1
INO80B-WBP1		NUP50		LOC100272216			DYNLL1
INPP5D		NUP85		LOC100289097			DYNLT1
INPP5E		NUP88		LOC100507577			DYNLT3
INTS3		NUP98		LOC100996809			DYRK1B
INTS5		OARD1		LOC101928634			E2F5
INTS8		OCA2		LOC101930112			ECE2
IPO13		OR2N1P		LOC102724250			ECHS1
IQSEC1		ORMDL2		LOC102724985			ECM1
IRAK1		OSBPL8		LRRD1			EDA
IRF1		OSGEP		LRRFIP1			EDC4
IRF2		OSGEPL1		LSM14A			EED
IRF3		OVGP1		LST1			EEF1E1
IST1		OXCT1		LY9			EFR3A
ITGB7		P2RX5		LYZ			EFTUD1
ITSN2		P4HA1		LZTR1			EHD1
JAM3		PAK4		M6PR			EID1
JMJD1C		PANK4		MAP1A			EIF1AX
JUN		PAOX		MAP2K1			EIF1B
JUND		PARL		MAP3K1			EIF2D
JUP		PBXIP1		MAP4K4			EIF2S2
KANSL2		PCF11		2021-03-05			EIF3F
KAT6A		PCK2		MAU2			EIF4A1
KBTBD2		PDCD6		MBOAT2			EIF4A3
KCMF1		PDE4B		MCL1			EIF4EBP1
KCNAB2		PDIA3		MCM3			EIF4ENIF1
KCNJ5		PDS5A		MCUR1			EIF5A
KCNMB4		PES1		MDN1			EIF6
KCTD13		PEX11B		METTL13			ELF1
KCTD7		PEX2		METTL18			ELOVL1
KDM1A		PFAS		METTL3			EMC2
KDM2A		PGLS		METTL4			EMID1
KDM4A		PHACTR1		MFF			EML4
KDM5A		PHF11		MFHAS1			ENOPH1
KDM5C		PI4KAP2		MFSD11			ENTPD4
KIF5B		PIEZO1		MGMT			ENTPD6
KLF13		PIGC		MICA			EPM2AIP1
KLF2		PIK3C2B		MICB			EPN2-IT1
KLF3		PIK3CA		MIIP			EPS15L1
KLK1		PIP4K2C		MIR3620			ERBB2IP
KLRG1		PKIG		MIR4680			ERC1
KPNA6		PLA2G16		MIR636			ERCC5
KPNB1		PLEKHO2		MIR6743			ERLIN1
KRI1		PMS1		MKL2			ERN2
LAMP1		PMS2CL		MKNK2			ERP29
LARP1		PNN		MLPH			ESF1
LAT2		PNP		MMP14			EVI2A
LBH		POGZ		MMS19			EVI2B
LHPP		POLB		MORN1			EWSR1
LILRB1		POLE3		MPDU1			EXOC5
LIMD2		POLG2		MPHOSPH10			EXOSC7
LIMS2		POLR2K		MPHOSPH6			EZH1
LINC00094		POLR2M		MPHOSPH8			EZR
LITAF		POLR3C		MPV17			FAM127A
LMAN2L		POP5		MRPL46			FAM168A
LOC100289561		PPA2		MRPS27			FAM168B
LOC100506248		PPFIA1		MS4A1			FAM172A
LOC100506571		PPID		MSL1			FAM189B
LOC100996792		PPIL2		MTERF4			FAM192A
LOC101060321		PPP1R10		MTF1			FAM208A
LOC101927733		PPP1R8		MTX1			FAM208B
LOC101929240		PPP2R3C		MUC8			FAM21A
LOC101929368		PPP2R5C		MUL1			FAM35A
LOC101929857		PPT1		MX1			FAM45A
LOC101929910		PPWD1		MYBL2			FAM46A
LOC101930075		PRDM4		MYC			FAM50A
LOC399491		PRIM1		MYLIP			FAM50B
LOC440434		PRKCQ		MZF1			FAM53B
LOC642846		PRKRA		MZT2A			FAM53C
LPCAT1		PRODH2		MZT2B			FAM63A
LRP10		PRPF4B		NAA10			FAM96B
LRRC47		PRPF6		NAA40			FANCC
LSM2		PRPS2		NAIP			FANCL
LSM7		PSMA1		NAT10			FASTKD1
LSP1		PSMA6		NAT9			FASTKD3
LSR		PSMB7		NBPF1			FBRS
LY6E		PSMB8		NBPF10			FBXL5
LYN		PSMC4		NBR1			FBXO11
MAGED1		PSMC6		NCF1			FBXO3
MAN2B1		PSMD13		NCF2			FBXW2
MANBA		PSMD6		NCKAP1L			FCER2
MAP2K2		PSME4		NCOA6			FCGR2B
MAP2K3		PTPMT1		NCR2			FCGR2C
MAP3K11		PTPN1		NDOR1			FCRL2
MAP3K14		PTPRK		NDST2			FDFT1
MAP4K1		PTPRO		NDUFA1			FGF6
MAP4K2		PTRH2		NDUFA10			FHL3
MAP7D1		PUM2		NDUFA13			FIG4
MAPK6		PURA		NDUFA9			FKBP3
MAPKAPK2		R3HDM2		NDUFAF3			FKBP8
MAPRE2		RAB14		NDUFB8			FKSG49
MARS		RAB3GAP2		NDUFC1			FLI1
MAST3		RAB8B		NDUFS7			FNBP4
MAX		RABGEF1		NDUFV1			FNDC3A
MBD2		RABGGTA		NEIL1			FNTA
MBTPS1		RAC2		NEK9			FOXJ2
MCCC1		RAD23B		NELFCD			FOXN3
MCCC2		RALA		NELFE			FPGS
MCFD2		RALB		NFKBIE			FRG1
MCM3AP		RALBP1		NIF3L1			FSCN3
MCM7		RALGAPA1P		NIPA2			FST
MCRS1		RALGAPB		NLRP2			FTH1
MCTS1		RALGDS		NME3			FTL
MDC1		RANBP3		NME6			FTSJ1
ME2		RASA2		NMT1			FTSJ2
MEA1		RBBP7		NOP56			FTSJ3
MED12		RBM23		NPC2			FURIN
MED15		RBM7		NSFL1C			FXR1
MED16		RBX1		NT5E			FXR2
MED22		RCBTB1		NUDC			FXYD3
MED25		RDH14		NVL			FXYD5
MEN1		REV1		OPHN1			GABARAPL2
MEPCE		REV3L		OR1D2			GAK
METTL9		RIOK3		OR7E12P			GALNT7
MFSD10		RITA1		OR7E37P			GAPVD1
MGST3		RNF123		ORAI2			GAR1
MICAL1		RNF126		OTUB1			GATM
MICAL3		RNF219		OXSM			GBE1
MINK1		RNF6		OXSR1			GBP1
MIR1234		RNGTT		PAAF1			GCA
MIR1244-3		RNPEPL1		PAF1			GCDH
MIR4745		RORC		PAICS			GCH1
MIR4745		RPIA		PALM			GDE1
MIR4800		RPL31		PAPPA2			GDF2
MIR5193		RPL35A		PARD6A			GDPD5
MIR6840		RPL5		PARN			GGCT
MIR939		RPL7		PARP12			GHITM
MLF2		RPLP1		PCNT			GJD2
MMADHC		RPP38		PDCD4			GLB1L2
MOSPD3		RPS10		PDE4C			GLG1
MPRIP		RPS15		PDE6G			GLI3
MRPL18		RPS17		PDE8A			GLOD4
MRPL2		RPS23		PDHX			GLP1R
MRPL39		RPS29		PDK1			GLT8D1
MRPL48		RPS3		PEAK1			GLTSCR1
MRPS10		RPS6		PEPD			GMFB
MRPS17		RPSA		PF4			GNAI3
MRPS18A		RRAS2		PFDN1			GNB2L1
MRPS22		RRP1B		PGAP2			GNE
MRPS31		RSAD1		PGM1			GNG5
MRPS33		RSBN1		PGPEP1			GNG7
MRPS34		RTCB		PGS1			GNL2
MRS2		RWDD1		PHC1			GNPTAB
MSL2		RWDD2B		PHF10			GOLGA5
MSN		RYBP		PHF21A			GOLPH3L
MTMR14		S100A11P1		PHGDH			GPATCH3
MTO1		SARAF		PIGT			GPATCH8
MVP		SAV1		PIH1D1			GPR12
MX2		SAYSD1		PIK3R1			GPR89A
MYL12A		SCAND1		PITRM1			GRAMD4
MYO18A		SCP2		PKD2L1			GRIP2
MYO9B		SDCBP		PLA2G6			GRSF1
NADK		SEC13		PLCG1			GRWD1
NAGPA		SEC22B		PLEKHA2			GSAP
NAP1L4		SEC61A1		PLEKHJ1			GSK3A
NARF		SEC62		PLEKHM1			GTF2A2
NBEAL1		SEC63		PLP2			GTF2E2
NCF4		SEH1L		PLSCR3			GTF2H2
NCOA4		SELL		PMM1			GTF2H3
NCOR1		SELT		PMPCA			GTF2IP1
NCOR2		SENP6		PNISR			GTF3C2
NCSTN		2021-09-07		PNMA3			GTF3C3
NDUFA8		SERTAD2		PNRC1			GTPBP2
NDUFB2		SETD2		POLA1			GTPBP8
NDUFC2		SHQ1		POLD2			GYG1
NDUFS8		SIRT1		POLD4			GYPC
NEK7		SLC25A6		POLG			H2AFZ
NELFB		SLC29A3		POLR1B			H2BFS
NEMF		SLC2A5		POLR1D			H3F3AP4
NFATC1		SLC38A1		POLR2C			H3F3B
NFKB1		SLC38A2		POLR2H			HADHA
NFKB2		SLC5A5		POLR2J			HAP1
NFKBIA		SLC9A6		POP7			HARS2
NHP2		SLMO2		PPBP			HCCS
NISCH		SMARCA2		PPIH			HCFC1R1
NIT1		SMARCB1		PPM1A			HDAC1
NMD3		SMARCC2		PPP1CA			HDAC11
NME4		SMC6		PPP2R5B			HDAC7
NOL7		SMG8		PPP4R1			HDAC9
NOMO1		SMIM7		PQLC1			HDHD1
NONO		SMN1		PRB3			HEATR1
NOTCH2		SNAPC5		PRF1			HEBP2
NPIPA1		SNRPB		PRKAB1			HERC1
NR1H2		SNRPB2		PRKCB			HERPUD1
NSA2		SNRPC		PRKD3			HHLA1
NSUN3		SNRPG		PRKRIR			HIGD1A
NSUN5P1		SNX10		PRMT2			HINT1
NSUN5P2		SNX5		PRPF19			HIST1H2AC
NT5C2		SOBP		PRPF40A			HIST1H2BC
NUCB1		SPCS2		PRPS1			HIST1H2BD
NUDT4P2		SPDEF		PRR13			HIST1H2BK
NUMA1		SPOP		PRR3			HIVEP3
NUP93		SPSB3		PSAP			HLA-DRA
NUPL2		SPTLC1		PSEN1			HLA-DRB1
NUTF2		SQSTM1		PSMB10			HLA-DRB3
NXT1		SRP54		PSMB2			HLA-DRB4
OAS2		SRP9		PSMB5			HLA-F-AS1
ODF1		SSB		PSMD2			HMG20A
OGDH		ST13		PSMD8			HMGCR
OGFOD1		ST6GAL1		PSME1			HMGN3
ORAI3		ST6GALNAC4		PSMG2			HMGN4
OS9		STAP1		PTEN			HMGXB3
OSER1		STK17A		PTENP1			HMGXB4
OSTF1		STRAP		PTGR2			HMHA1
P2RX4		STX1A		PTMA			HMX1
P4HB		STYXL1		PTPN4			HNRNPA1L2
PABPC3		SUCO		PTPRN2			HNRNPA1P10
PABPC4		SUMO1		PTPRU			HNRNPA2B1
PABPN1		SUMO3		PUM1			HNRNPA3
PAFAH1B1		SUV420H1		PVRIG			HNRNPA3P1
PAGR1		SYF2		PWP2			HNRNPD
PALM2-AKAP2		TAB2		PXDC1			HNRNPH3
PARP1		TAF11		PXMP4			HNRNPL
PARP8		TAF5L		QDPR			HNRNPM
PARVB		TAGLN2		QTRT1			HOPX
PAXBP1		TANK		R3HDM1			HP1BP3
PCBP1		TBC1D13		RAB11FIP1			HPRT1
PCBP2		TBC1D15		RAB27A			HPS5
PCDHGA11		TBCB		RABL2B			HPS6
PCIF1		TBCC		RAF1			HSD17B4
PCMTD2		TBPL1		RANBP2			HSPA13
PCSK7		TCAP		RARRES3			HSPA14
PDE6D		TCEAL1		RASA3			HSPA8
PDHB		TCEAL4		RASGRP1			HSPBAP1
PDPK1		TCERG1		RASGRP3			HSPBP1
PEA15		TCF12		RBBP6			HSPD1
PEBP1		TCF20		RBM25			HTR3A
PECAM1		TCF25		RCL1			HUWE1
PEF1		TCTN1		RCN2			HYI
PFDN2		TDRD7		REEP2			IBTK
PFKP		TEFM		RER1			ICE2
PFN1		TFAM		REXO2			ICT1
PHB		TGDS		RGPD3			IDH1
PHB2		TGM5		RGS2			IDH3A
PIGP		TGS1		RHOC			IER5
PIK3CD		THOC2		RHOF			IFI30
PIK3R5		TIA1		RHOH			IFI35
PIM2		TIMM10B		RING1			IFI44L
PITPNM1		TINF2		RMDN3			IFIT1
PKM		TIPARP		RNASE6			IFIT5
PLAC8		TJAP1		RNF103			IFITM2
PLD2		TLE1		RNF139			IFITM3
PLEC		TM2D3		RNMT			IFNA17
PLEKHM2		TMED7		RNMTL1			IFRD2
PLEKHO1		TMEM123		RNPEP			IFT57
PLOD3		TMEM165		RP1-130G2.1			IGFBP4
PMF1		TMEM168		RP11-403P17.4			IGHG1
PMPCB		TMEM243		RP11-82L18.2			IGLV3-19
PMS2P1		TMEM33		RPA2			IHH
PNOC		TMEM87A		RPL13			IK
PNPLA2		TMF1		RPL17			IKBKB
PNPLA6		TMSB15B		RPL17			IKZF1
POGK		TMX2		RPL36A			IL10RB
POLDIP2		TNFRSF13B		RPLP0			IL13RA1
POLM		TNFSF10		RPS18			IL15
POLR2A		TOMM70A		RSU1			IL17RA
POLR2I		TOPORS-AS1		S100A1			IL4R
POLR3K		TPD52		S100A12			IL6
POLRMT		TPRKB		S100A9			ILF2
POM121C		TRA2B		S1PR1			INA
POTEKP		TRAF4		SAE1			ING4
PPDPF		TRAF5		SAR1A			INPP5F
PPIAP21		TRAPPC2		SARS			INSIG1
PPIE		TRAPPC2P1		SCN3A			INTS6
PPP1R11		TRIAP1		SCRIB			IP6K1
PPP1R12A		TRIM13		SDCCAG3			IP6K2
PPP1R14B		TRIM22		SDF2			IRF2BP1
PPP2R1A		TRIM27		SEC16A			ISCA1
PPP3CB		TRIM52		SEC31B			ISCU
PPP3CC		TRMT12		2021-09-02			ISYNA1
PPP4C		TRMT2A		2021-09-09			ITGA10
PPP6R1		TSC22D2		SEPW1			ITGA4
PQBP1		TSN		SERP1			ITGA5
PRDM2		TSR1		SERPINB1			ITGAE
PRDX1		TSSC1		SETD1B			ITGB2
PREB		TTC1		SETD3			ITGB3BP
PRICKLE4		TTC17		SF3A3			ITPR2
PRKACB		TTC3P1		SGTA			IVNS1ABP
PRKCD		TUBA1A		SH3BP2			JTB
PRKCSH		TUBA4B		SIGLEC5			KAT2B
PRKD2		TXNIP		SIRT7			KAT6B
PRMT1		TXNL4B		SIT1			KAT7
PROSC		UBE2D3		SIVA1			KCNA3
PRPF4		UBE2E1		SKAP2			KCNN1
PRPF8		UBE2G2		SLC12A7			KCTD5
PRPSAP2		UBE3A		SLC25A14			KDM3A
PRR14		UBL5		SLC25A20			KDM3B
PRRC1		UBXN4		SLC25A3			KIAA0040
PRRC2A		UCKL1		SLC25A38			KIAA0226
PRRC2B		UFM1		SLC25A44			KIAA0319L
PSD4		UGP2		SLC25A46			KIAA0586
PSMC2		UNC50		SLC25A5			KIAA1033
PSMC5		UQCC1		SLC2A14			KIAA1109
PSMD4		UQCRFS1		SLC35E1			KIAA1551
PSMD5		USO1		SLC35E2B			KIF21B
PSME3		USP1		SLC35F2			KIR2DL5A
PSMF1		USP12		SLC37A1			KIR2DS5
PSPC1		USP22		SLC46A3			KLF10
PSTPIP1		USP33		SLC50A1			KLF11
PTBP1		USP8		SLC6A16			KLF7
PTCD1		USP9X		SLC7A7			KLHL24
PTCRA		USPL1		SLC9A1			KMT2B
PTDSS1		UTP18		SLX1B			KNOP1
PTGES2		UVRAG		SMAP1			KPNA2
PTK2B		VAMP8		SMC5			KPNA3
PTOV1		VAPA		SMU1			KRAS
PTPN18		VAV2		SNAP29			KRR1
PTPN6		VAV3		SNRPN			KTN1
PTPN9		VIPAS39		SNUPN			KYNU
PTPRCAP		VNN2		SNX1			LAIR1
PYCR1		VOPP1		SNX11			LAMP2
PYGB		VWA5A		SNX6			LAMTOR2
R3HDM4		WAPAL		SOS2			LAMTOR3
RAB1B		WDR12		SP110			LAMTOR5
RAB22A		WDR26		SP140L			LAP3
RAB29		WDR3		SPAG7			LAPTM5
RAB2A		WDR44		SPG11			LARP4
RAB5B		WDR45B		SPG21			LARP7
RAB5C		WDR5B		SPX			LASP1
RAB8A		WIPF1		SQLE			LBP
RAD23A		WSB1		SRPK1			LBR
RAD54L2		XYLT1		SRPK2			LDB1
RAE1		YBX3		SRSF6			LDHB
RALY		YKT6		STARD7			LDOC1
RANGRF		YTHDC1		STAT5A			LEMD3
RAP1GDS1		YWHAH		STIP1			LGALS8
RASSF1		ZBED5		STK38			LGALS9
RBBP4		ZBTB11		STRA13			LGI2
RBCK1		ZBTB32		STRADA			LHFPL2
RBM10		ZC3H15		STX16			LILRA6
RBM4		ZC3H4		SUCLG1			LILRB3
RBM42		ZCCHC10		SUGP1			LIMD1
RBM4B		ZCCHC4		SULT1A1			LIMS1
RELA		ZCCHC8		SURF1			LIPE
RELB		ZDHHC14		SYNCRIP			LIPT1
RFC1		ZDHHC6		SYNGR1			LLGL1
RFNG		ZER1		TACC1			LMAN2
RFXANK		ZFP36L1		TAP1			LMBR1L
RGL2		ZMIZ1		TARBP1			LMBRD1
RGPD5		ZMYM6		TARDBP			LOC100093631
RGS14		ZNF140		TBC1D5			LOC100127972
RGS3		ZNF143		TCEB3			LOC100509457
RHBDF2		ZNF146		TCL1B			LOC100996668
RHOBTB2		ZNF22		TCTN3			LOC101060747
RHOG		ZNF264		TERF2IP			LOC101060835
RIN3		ZNF266		TESK1			LOC101928061
RIPK1		ZNF274		TFG			LOC101928189
RNF10		ZNF451		TFRC			LOC101928717
RNF13		ZNF468		TGIF2			LOC101928789
RNF146		ZNF587B		THADA			LOC101929356
RNF187		ZNF706		THOC5			LOC101930052
RNF19B		ZNF767P		TIMELESS			LOC101930591
RNF220		ZNF85		TIMM22			LOC102723620
RNF38		ZZZ3		TMED2			LOC102724200
RNF4				TMEM106C			LOC441155
RNPS1				TMEM11			LOC613037
RP3-334F4.1				TMEM134			LOC728026
RP4-710M16.1				TMEM140			LOC728392
RPF1				TMEM147			LONP2
RPL10A				TMEM156			LPGAT1
RPL10L				TMEM160			LRBA
RPL12				TMEM164			LRCH4
RPL13A				TMEM248			LRIF1
RPL15				TMEM260			LRP6
RPL18A				TMEM59L			LRPAP1
RPL21				TMOD1			LRRC41
RPL23				TMPRSS2			LRRC61
RPL26P37				TMSB4Y			LSG1
RPL27A				TNFAIP8			LSM3
RPL27AP				TNFSF13			LSM6
RPL28				TNPO1			LSM8
RPL29				TOE1			LTB
RPL29P7				TOR1A			LTB4R
RPL34				TPD52L2			LUC7L2
RPL35				TPT1			LY75
RPL35P8				TRAC			LY86
RPL37				TRADD			LYL1
RPL38				TRANK1			LYPD3
RPL39				TRAPPC10			LYPLA1
RPL6				TRAPPC2L			LYPLA2
RPL7A				TRAPPC8			MAEA
RPL9				TRBC1			MAGOHB
RPN1				TRIM21			MAML1
RPP14				TRIM33			MAN2A1
RPRD2				TRMT1			MAP1LC3B
RPS10L				TRPV6			MAP2K5
RPS12				TSC22D3			MAP3K10
RPS14				TSPAN1			MAP3K19
RPS15A				TSPAN3			MAP3K3
RPS16				TSPYL2			MAP3K4
RPS2				TSPYL5			MAP3K5
RPS27				TSTA3			MAP4
RPS3A				TTN			MAPK13
RPS4X				TUBA4A			MAPK9
RPS4XP2				TUSC2			MAPRE1
RPS5				TXNRD1			2021-03-01
RPS6KA1				TYROBP			2021-03-07
RPS6KB2				TYW1			MARCKSL1
RRAGA				U2AF1			MAST2
RUFY1				UBA6			MAT1A
RUNX1				UBC			MAT2A
RXRB				UBE2D2			MATR3
S100A4				UBE2NL			MBD1
S100A6				UBE2Q1			MBD4
S100PBP				UBL4A			MBOAT7
SAFB2				UBQLN2			MCTP2
SASH3				UBR2			MDFIC
SCAMP2				UBXN1			MDH2
SCAMP3				UGCG			MDM1
SCAP				UGT2B17			MEAF6
SCMH1				UIMC1			MECR
SDAD1				UMPS			MED13
SDF4				USP14			MED17
SDHAP1				USP16			MED28
SDR39U1				USP34			MED4
SEC24B				USP39			MEGF6
SEC24C				USP47			MEPE
SEC31A				USP6			METAP1
SEMA4D				UTP6			METTL17
SERINC1				UXT			METTL7A
SET				VAMP3			METTL8
SETDB1				VDAC1			MFNG
SETP4				VEZF1			MFSD1
SF1				VPS13D			MFSD5
SF3A2				VPS16			MGAT1
SF3B2				VPS28			MGEA5
SF3B4				VPS35			MGLL
SFPQ				VPS72			MIA3
SGSM3				VRK3			MICALL1
SH2B1				WARS			MINA
SH2B2				WBSCR16			MIR1248
SH3BGRL3				WDR1			MIR1304
SH3BP5				WDR37			MIR21
SH3GLB2				WDR41			MIR3656
SH3TC1				WDR48			MIR6733
SHOC2				WDR55			MIR6805
SIPA1				WDR59			MIR6883
SKIV2L				WDR73			MISP
SLC12A6				WDR77			MKNK1
SLC12A9				WEE1			MKRN1
SLC15A3				WIPF2			MLH1
SLC17A9				XKR8			MLXIP
SLC25A1				XPA			MMP19
SLC25A11				XPC			MNDA
SLC25A22				XPO7			MNT
SLC2A6				YPEL1			MOB1A
SLC30A1				YRDC			MOB4
SLC38A10				YTHDF1			MON2
SLC41A3				YWHAB			MORF4L1
SLC5A6				ZC2HC1A			MOSPD2
SLC6A10P				ZC3H11A			MPC2
SMPD4				ZC4H2			MPG
SMYD5				ZFPL1			MPPE1
SNRNP35				ZKSCAN1			MRE11A
SNRNP40				ZMYM3			MRFAP1L1
SNRNP70				ZNF136			MRPL11
SNRPA				ZNF160			MRPL16
SNRPD1				ZNF189			MRPL17
SNRPD2				ZNF212			MRPL20
SNX19				ZNF224			MRPL22
SNX27				ZNF253			MRPL23
SNX3				ZNF26			MRPL24
SON				ZNF318			MRPL33
SPATA20				ZNF331			MRPL4
SPEN				ZNF394			MRPL42
SPG7				ZNF444			MRPL49
SPI1				ZNF532			MRPL57
SPIB				ZNF587			MRPL9
SPINT2				ZNF592			MRPS30
SPOCK2				ZNF611			MRPS35
SPPL2B				ZNF638			MSH6
SPTAN1				ZNF665			MSRB1
SQRDL				ZNF671			MST1
SREBF2				ZNF692			MTERF3
SRM				ZNF710			MTF2
SRP72				ZNF721			MTG1
SRRD				ZNF91			MTHFD1
SRRM1				ZP3			MTHFS
SRRM2				ZW10			MTIF2
SRSF5							MTMR3
SSBP3							MTMR4
SSRP1							MTMR9
ST14							MUC3A
STAG2							MUS81
STAG3L3							MUTYH
STAMBP							MVK
STAT3							MXD4
STAT6							MYH9
STAU1							MYL12B
STK10							MYL6
STK17B							MYNN
STK24							MYO15B
STK25							MYO1C
STT3A							MYO9A
STUB1							MYOZ3
STX12							N4BP2L2
STX5							NAA15
STX6							NAA50
SULT1A4							NAAA
SULT1B1							NAE1
SUN2							NAGK
SUPT4H1							NAP1L1
SUPT5H							NARS
SYNGR2							NARS2
SYNPO							NAT6
SYNRG							NBAS
SYT2							NBN
SZRD1							NCBP2
TAF10							NCF1C
TAF12							NCK1
TAF1D							NCOA3
TAPBP							NDFIP1
TARS							NDRG3
TAX1BP1							NDUFA4
TBC1D1							NDUFA5
TBC1D10B							NDUFAB1
TBC1D17							NDUFAF1
TBC1D9B							NDUFAF4
TBL1X							NDUFB1
TBX21							NDUFB11
TCEB2							NDUFB3
TCIRG1							NDUFB4
TCTN2							NDUFB5
TECR							NDUFB6
TEX10							NDUFS3
TEX261							NDUFS4
TFEB							NDUFS6
TGOLN2							NEDD8
THEMIS2							NELFA
TIMM10							NFE2L2
TIMM8B							NFU1
TIMP2							NFYB
TKT							NFYC
TLE4							NHP2L1
TLN1							NIPAL2
TM9SF4							NIPBL
TMBIM1							NIT2
TMC6							NKIRAS2
TMED5							NKTR
TMEM109							NLRX1
TMEM189							NME2
TMEM214							NMI
TMEM222							NMRK1
TMEM259							NNAT
TMEM39B							NOC2L
TMPRSS5							NOC3L
TMX4							NOD1
TNFAIP3							NOL6
TNFRSF10B							NOL8
TNIP1							NOL9
TNIP2							NOLC1
TNK2							NOP2
TOB2							NOS1AP
TOLLIP							NOSIP
TOP3A							NPLOC4
TP53							NPM1
TPCN1							NPM1P22
TPI1							NPRL3
TPM4							NPTN
TPP1							NR1D2
TPR							NRBF2
TRAPPC11							NRD1
TRAPPC3							NRP2
TRAPPC6A							NSMCE4A
TRIM28							NUCKS1
TRIO							NUMB
TRMT112							NUP133
TRMT5							NUP153
TRPV2							NUP160
TRRAP							NUP37
TSC22D4							NUP43
TSFM							NUP62
TSPAN14							NXF1
TTC31							NXPH3
TTF1							NXT2
TUBA1B							OAT
TUBA1C							OAZ1
TUBB							OAZ2
TUBB3							OCEL1
TUBB4B							ODC1
TUBD1							OFD1
TUFM							OGFR
TYK2							OLA1
UBA1							OPN3
UBA52							OR10J1
UBA7							OR7C2
UBAC1							ORC4
UBB							ORC5
UBE2H							OSBP
UBE2I							OSBPL11
UBE2L6							OSBPL9
UBE2M							OSTM1
UBE2V1							OXR1
UBE2V2							P2RX1
UBP1							P2RX6
UBR5							P2RY10
UBTF							P4HTM
UCP2							PA2G4
ULK1							PABPC1
UPF3A							PADI1
UQCR10							PAFAH1B3
UQCRC1							PAM16
USF2							PAN2
USP10							PANK2
USP11							PAPD7
USP21							PAPOLA
USP3							PAPSS1
USP5							PARK7
UTRN							PARM1
VASP							PARP16
VEGFB							PARP4
VIM							PARP6
VPS13B							PAWR
VPS37B							PAX1
VPS4A							PAX8
VPS51							PBX3
VPS52							PCBP3
VTI1B							PCGF1
WAC							PCM1
WASF2							PCMT1
WBP11							PCNA
WBP2							PCNP
WDR11							PCYOX1L
WDR13							PCYT2
WDR45							PDCD10
WDR6							PDCD6IP
WDR70							PDLIM2
WDR83OS							PELI1
WDTC1							PER1
WIPI2							PFKL
WNT10B							PGAM1
XAB2							PGD
XPO1							PGK1
XRCC5							PHC2
YARS							PHKB
YIF1A							PHKG2
YTHDF3							PHLDA3
YWHAQ							PHLPP2
ZBTB22							PHTF2
ZBTB24							PI4KB
ZBTB5							PIAS1
ZC3H14							PIDD1
ZC3HAV1							PIGF
ZFP36							PIGG
ZFP36L2							PIGV
ZHX2							PIK3C2A
ZNF148							PIK3C3
ZNF211							PIK3R4
ZNF282							PIKFYVE
ZNF32							PIN4
ZNF324							PINK1
ZNF335							PIP4K2B
ZNF384							PIP5K1A
ZNF443							PIP5K1B
ZNF544							PIP5K1C
ZNF580							PISD
ZNF586							PITPNA
ZNF76							PJA1
ZNF839							PJA2
ZSCAN32							PKIA
ZYX							PKNOX2
							PLA2G2D
							PLBD1
							PLCB2
							PLCD1
							PLCG2
							PLCXD1
							PLEKHB2
							PLIN1
							PLIN2
							PLIN3
							PLSCR3
							PMAIP1
							PMS2P3
							PMS2P5
							PMS2P9
							PNKP
							PNO1
							PNRC2
							POGLUT1
							POLE
							POLR1E
							POLR2B
							POLR2G
							POM121
							POMP
							POP4
							POT1
							POU2F1
							POU5F1B
							PPCS
							PPIA
							PPIG
							PPIP5K2
							PPM1F
							PPME1
							PPP1CC
							PPP1R2
							PPP2CA
							PPP2R2A
							PPP2R4
							PPP2R5D
							PPP2R5E
							PPP3CA
							PRAF2
							PRB1
							PRDM14
							PRDX3
							PRDX6
							PRELP
							PREPL
							PRKACA
							PRKAG1
							PRKAR1A
							PRKAR1B
							PRKAR2A
							PRKX
							PRMT5
							PRNP
							PROP1
							PRPF3
							PRPF39
							PRPH
							PRR11
							PRR34
							PRRX2
							PRSS3P2
							PRSS3P3
							PRSS53
							PSENEN
							PSIP1
							PSMA3
							PSMA4
							PSMA7
							PSMB1
							PSMB4
							PSMB6
							PSMB9
							PSMC3
							PSMD1
							PSMD10
							PSMD12
							PSMD14
							PSMD7
							PSMD9
							PSME2
							PTCD3
							PTER
							PTGES3
							PTPLB
							PTPN22
							PTPRC
							PTRF
							PUF60
							PUS1
							PUS7L
							PWP1
							PXN
							PYROXD1
							PYY2
							QARS
							QRICH1
							QRSL1
							RAB11A
							RAB13
							RAB1A
							RAB21
							RAB3D
							RAB3IL1
							RAB4B
							RAB5A
							RAB6A
							RAB7A
							RAB9A
							RABAC1
							RABEPK
							RABGAP1
							RABGAP1L
							RABGGTB
							RAC1
							RAD1
							RAD17
							RAD21
							RALGAPA1
							RALGPS2
							RAN
							RANBP6
							RANBP9
							RAP1A
							RAP1GAP
							RAP2C
							RARS
							RASA1
							RASGRP2
							RASSF2
							RASSF7
							RB1
							RB1CC1
							RBL2
							RBM12
							RBM14
							RBM15
							RBM15B
							RBM22
							RBM3
							RBM34
							RBM38
							RBM39
							RBM6
							RBMY2TP
							RCOR1
							RCOR3
							RDH16
							REC8
							RECQL
							REEP4
							REEP5
							REPIN1
							REST
							REXO4
							RFC4
							RFK
							RFX5
							RGS19
							RGS6
							RHOA
							RHOT1
							RHOT2
							RHPN1-AS1
							RLIM
							RMI1
							RNASE3
							RNASEH2B
							RNASEL
							RNASET2
							RNF11
							RNF111
							RNF114
							RNF122
							RNF130
							RNF138
							RNF14
							RNF141
							RNF167
							RNF34
							RNF40
							RNF44
							RNF5P1
							RNH1
							ROCK1
							RP11-209A2.1
							RP4-595K12.1
							RP4-781L3.1
							RP5-882O7.1
							RP6-11O7.2
							RPA1
							RPA3
							RPAP3
							RPL10
							RPL11
							RPL18AP16
							RPL23A
							RPL23AP32
							RPL24
							RPL26L1
							RPL27
							RPL30
							RPL36
							RPL36AL
							RPL37A
							RPL4
							RPL41
							RPP30
							RPS10P2
							RPS17P5
							RPS21
							RPS25
							RPS27A
							RPS27L
							RPS4XP3
							RPS6KA3
							RPS6KA4
							RPS6KA5
							RRAGC
							RREB1
							RRN3
							RRN3P2
							RSL1D1
							RSL24D1
							RSRC2
							RSRP1
							RTCA
							RTN4
							RTP4
							RUSC1
							RUVBL2
							RWDD3
							RYK
							SACM1L
							SAMSN1
							SAP130
							SAP18
							SAP25
							SAP30BP
							SART3
							SAT1
							SBNO2
							SCAF11
							SCAF8
							SCAMP5
							SCFD1
							SCPEP1
							SCYL2
							SDHA
							SDHAF1
							SDHB
							SDHC
							SDHD
							SEC23A
							SEC23B
							SEC23IP
							SEC24A
							SECISBP2
							SECISBP2L
							SEL1L3
							SELPLG
							SEMA6C
							SENP5
							SEPHS2
							2021-09-15
							SERBP1
							SERPINB6
							SERPINH1
							SESN1
							SETBP1
							SETD5
							SETX
							SF3A1
							SF3B3
							SF3B5
							SFI1
							SH3BGRL
							SH3GL1
							SH3GLB1
							SH3YL1
							SHFM1
							SIAH2
							SIK3
							SIRT2
							SKIV2L2
							SKP1
							SKP2
							SLA
							SLBP
							SLC15A2
							SLC1A5
							SLC20A1
							SLC22A18AS
							SLC23A2
							SLC25A24
							SLC25A32
							SLC25A36
							SLC30A9
							SLC35A1
							SLC35A5
							SLC35D1
							SLC35E3
							SLC39A2
							SLC39A6
							SLC3A2
							SLC43A1
							SLC52A2
							SLC5A3
							SLC7A8
							SLK
							SLTM
							SMAD2
							SMAGP
							SMARCA5
							SMARCE1
							SMC1A
							SMC3
							SMCHD1
							SMEK1
							SMNDC1
							SMPD1
							SNAP23
							SND1
							SNHG4
							SNN
							SNORA29
							SNORA52
							SNORA64
							SNORD14C
							SNORD14D
							SNORD32A
							SNORD33
							SNORD35B
							SNORD42A
							SNORD45A
							SNORD55
							SNORD58A
							SNORD73A
							SNORD83B
							SNRNP25
							SNRNP27
							SNRPA1
							SNRPD3
							SNRPE
							SNRPF
							SNURF
							SNW1
							SNX17
							SNX2
							SOD1
							SORBS1
							SOX13
							SP100
							SP2
							SP3
							SPECC1L
							SPON2
							SPRY4
							SPTBN5
							SPTLC2
							SREK1
							SRP14
							SRP19
							SRPR
							SRSF11
							SRSF2
							SRSF4
							SRSF7
							SS18L2
							SSBP1
							SSR2
							STAC
							STAG1
							STAG3
							STARD8
							STAT1
							STIM1
							STK11
							STOML1
							STOML2
							STX10
							STX18
							STX4
							STX8
							STXBP2
							STXBP3
							SUCLA2
							SUCLG2
							SUMO2
							SUMO4
							SUPT6H
							SUZ12P1
							SWAP70
							SYNE1
							SYPL1
							TAC3
							TAF2
							TAF7
							TAGLN
							TAOK1
							TAOK3
							TAPBPL
							TAZ
							TBC1D3P1-DHX40P1
							TBC1D9
							TBCA
							TBCE
							TBL1XR1
							TCEA1
							TDP1
							TDP2
							TERF2
							TES
							TEX40
							TFB2M
							TFE3
							TGFB3
							THAP11
							THAP9-AS1
							THOC1
							THOC7
							THTPA
							THUMPD1
							THYN1
							TIMM13
							TIMM17A
							TIMM17B
							TIMM23B
							TIMM9
							TIMP1
							TLK1
							TLR7
							TM9SF1
							TM9SF2
							TM9SF3
							TMA7
							TMBIM4
							TMCC2
							TMED9
							TMEM126B
							TMEM127
							TMEM131
							TMEM14A
							TMEM14B
							TMEM176A
							TMEM183B
							TMEM186
							TMEM230
							TMEM251
							TMEM30A
							TMEM41B
							TMEM50A
							TMEM50B
							TMEM59
							TMEM63A
							TMEM80
							TMSB4X
							TMX1
							TNFAIP1
							TNFRSF14
							TNFSF12
							TNKS2
							TNRC6B
							TNS4
							TNXA
							TOB1
							TOM1L2
							TOMM20
							TOMM34
							TOMM40
							TOPBP1
							TOR1AIP1
							TOR1AIP2
							TOX4
							TP53I11
							TRA2A
							TRAF3IP3
							TRAK2
							TRAP1
							TRAPPC4
							TREM2
							TREX1
							TRIB3
							TRIM25
							TRIM34
							TRIM37
							TRIM38
							TRIM8
							TRIP10
							TRIP12
							TRIP4
							TRMT13
							TRMT1L
							TRMT2B
							TRMT61A
							TRMT61B
							TRPM2
							TSEN34
							TSG101
							TSNAX
							TSPAN31
							TSPAN32
							TSPO
							TSPY1
							TSPYL1
							TSPYL4
							TSSC4
							TTC13
							TTC19
							TTC27
							TTC3
							TTC37
							TTC38
							TTLL12
							TUBB4BP7
							TUBGCP3
							TUG1
							TVP23B
							TWF1
							TXNDC9
							TXNL1
							U2SURP
							UBA2
							UBA3
							UBAP2
							UBAP2L
							UBBP1
							UBE2A
							UBE2B
							UBE2D1
							UBE2E3
							UBE2N
							UBE3B
							UBE4A
							UBL3
							UBQLN4
							UBR7
							UCHL5
							UFD1L
							UFL1
							UFSP2
							UNC119
							UPF2
							UPF3B
							UQCR11
							UQCRB
							UQCRC2
							UQCRH
							UQCRQ
							URGCP
							URM1
							UROD
							USP25
							USP4
							USP6NL
							USP7
							UTP11L
							UTP3
							VAMP7
							VARS
							VAT1
							VAV1
							VBP1
							VCP
							VCPKMT
							VDAC2
							VGF
							VKORC1
							VPS11
							VPS13C
							VPS26A
							VPS39
							VPS4B
							VRK1
							VRK2
							VWA8
							WBP1L
							WBSCR22
							WDR7
							WDR74
							WDR82
							WNT16
							WRB
							WTAP
							WWOX
							XAF1
							XDH
							XIST
							XPNPEP1
							XPOT
							Y16709
							YBX1
							YIPF5
							YLPM1
							YPEL5
							YTHDF2
							YWHAZ
							YY1
							YY1AP1
							ZBTB20
							ZC3H7A
							ZCCHC11
							ZCCHC2
							ZCCHC6
							ZDHHC17
							ZDHHC7
							ZFAND1
							ZFAND5
							ZFAND6
							ZFC3H1
							ZFYVE26
							ZMIZ2
							ZMPSTE24
							ZMYM2
							ZMYM6NB
							ZMYND11
							ZNF107
							ZNF12
							ZNF131
							ZNF14
							ZNF200
							ZNF217
							ZNF24
							ZNF267
							ZNF276
							ZNF302
							ZNF330
							ZNF408
							ZNF410
							ZNF430
							ZNF432
							ZNF446
							ZNF574
							ZNF638-IT1
							ZNF652
							ZNF672
							ZNF688
							ZNF729
							ZNF747
							ZNF783
							ZNF83
							ZNF84
							ZNF862
							ZNHIT3
							ZRSR2
							ZSWIM8-AS1
