# Supplementary material for: Analysis of potential genetic biomarkers and molecular mechanism of smoking-related postmenopausal osteoporosis using weighted gene co-expression network analysis and machine learning
Source: PLoS One. 2021 Sep 23;16(9):e0257343. doi: 10.1371/journal.pone.0257343 (PMC8459994; doi:10.1371/journal.pone.0257343)
Supplement: S3 Data — (XLSX) [file pone.0257343.s003.xlsx]

## Sheet: Sheet1
node1	node2
AAAS	NEK7
AAAS	CASC3
AAAS	GEMIN6
AAAS	CDC40
AAAS	NXT1
AAAS	SRRM1
AAAS	SRSF5
AAAS	RNPS1
AAAS	CHTOP
AAAS	DDX39B
AAAS	SNRPD1
AAAS	HNRNPC
AAAS	POM121C
AAAS	SNRPD2
AAAS	RAE1
AAAS	TPR
AAAS	KPNB1
AAAS	NUPL2
AAAS	NUP93
AAAS	UBE2I
ABCA1	TBL1X
ABCA1	USF2
ABCA1	CANX
ABCA1	NR1H2
ABCA1	CSNK2A2
ABCA1	SCAP
ABCA1	NCOR1
ABCA1	HADHB
ABCA1	MBTPS1
ABCA1	PTBP1
ABCA1	TFEB
ABCA1	SREBF2
ABCA1	UTRN
ABCA1	PRKACB
ABCA1	STX12
ABCA1	RXRB
ABCA1	RELA
ABCA1	AKT1
ABCA1	NCOR2
ABCC10	HMGA1
ABHD14A	ABHD17A
ABHD14A	ABHD17B
ABHD17A	RNF10
ABHD17A	PNPLA6
ABHD17A	RGS3
ACAA1	TECR
ACAA1	NFKB1
ACAA1	TIMP2
ACAA1	SF3B4
ACAA1	KPNB1
ACAA1	BDH2
ACAA1	UBB
ACAA1	PDHB
ACAA1	TOLLIP
ACAA1	HADHB
ACAA1	ELOVL5
ACAA1	CS
ACAA1	SPTAN1
ACAA1	PTPN6
ACAA1	JUP
ACAA1	UBA52
ACAP1	IQSEC1
ACAP1	LAMP1
ACAP1	CTDNEP1
ACAP1	RAB22A
ACAP1	CARS
ACAP1	AKT1
ACAP1	PLD2
ACAP1	ARF6
ACIN1	PABPN1
ACIN1	SF3A2
ACIN1	SAFB2
ACIN1	TRMT112
ACIN1	AKT1
ACIN1	SNRNP200
ACIN1	HNRNPUL1
ACIN1	SSRP1
ACIN1	SRRM1
ACIN1	DDX39B
ACIN1	SRRM2
ACIN1	RNPS1
ACO2	UQCRC1
ACO2	SLC25A1
ACO2	SLC25A11
ACO2	PRDX1
ACO2	PSMD4
ACO2	NDUFA8
ACO2	ETFA
ACO2	PFKP
ACO2	GLRX
ACO2	ESD
ACO2	COX4I1
ACO2	HADHB
ACO2	HK1
ACO2	ALDH18A1
ACO2	TUFM
ACO2	ENO2
ACO2	CALCOCO2
ACO2	NDUFS8
ACO2	PMPCB
ACO2	GPI
ACO2	GLUD1
ACO2	ENO1
ACO2	PKM
ACO2	ALDOA
ACO2	TPI1
ACO2	ATP5H
ACO2	ATP5A1
ACO2	OGDH
ACO2	TIMM8B
ACO2	TIMM10
ACO2	GRPEL1
ACO2	ATP5G1
ACO2	PDHB
ACO2	ATP5B
ACO2	CS
ACTB	MYL12A
ACTB	CORO1A
ACTB	PFN1
ACTB	NFKB1
ACTB	TPI1
ACTB	INO80B
ACTB	ENO1
ACTB	IRF1
ACTB	VASP
ACTB	CANX
ACTB	ACTN4
ACTB	HIP1R
ACTB	ATP5B
ACTB	COTL1
ACTB	PRDX1
ACTB	PLD2
ACTB	COPS4
ACTB	STAT3
ACTB	CAD
ACTB	ITGB7
ACTB	TP53
ACTB	ARHGDIA
ACTB	CALM2
ACTB	NONO
ACTB	CALM3
ACTB	ANXA5
ACTB	TUBA1C
ACTB	COPS6
ACTB	UBB
ACTB	BANF1
ACTB	MSL2
ACTB	WDTC1
ACTB	PKM
ACTB	ENSG00000258947
ACTB	PLEC
ACTB	ZYX
ACTB	P4HB
ACTB	FMNL1
ACTB	LAMP1
ACTB	HDAC6
ACTB	HSP90AA1
ACTB	TUBA1B
ACTB	TUBB
ACTB	TUBB4B
ACTB	CS
ACTB	BAZ1B
ACTB	TPM4
ACTB	RPS3A
ACTB	COPS8
ACTB	DYNC1H1
ACTB	CALM1
ACTB	MCRS1
ACTB	MYO9B
ACTB	KDM1A
ACTB	DDX41
ACTB	RPL29
ACTB	COX4I1
ACTB	MYO18A
ACTB	HIST1H4B
ACTB	CD19
ACTB	STAU1
ACTB	ATP5A1
ACTB	FLOT2
ACTB	YARS
ACTB	ENO2
ACTB	UTRN
ACTB	H2AFX
ACTB	HK1
ACTB	LYN
ACTB	ALDOA
ACTB	PHB
ACTB	IKBKG
ACTB	SPTAN1
ACTB	VIM
ACTB	CD44
ACTB	DNM2
ACTB	PECAM1
ACTB	CORO1C
ACTB	FLNA
ACTB	DR1
ACTB	PRKCD
ACTB	RPL13A
ACTB	PARVB
ACTB	GSN
ACTB	CAP1
ACTB	CAPZB
ACTB	AKT1
ACTB	MSN
ACTB	COPS7B
ACTB	TAF1D
ACTB	GTF2F1
ACTB	EVL
ACTB	IRF2
ACTB	RAD23A
ACTB	DIAPH1
ACTB	CYFIP2
ACTB	GTF2B
ACTB	IRF3
ACTB	RELA
ACTB	TRRAP
ACTB	PFDN2
ACTB	JUN
ACTB	ACTR2
ACTB	WASF2
ACTB	ARPC4
ACTB	POLR2A
ACTB	ACTG1
ACTB	CFL1
ACTG1	NFKBIA
ACTG1	MYL12A
ACTG1	PFN1
ACTG1	TPI1
ACTG1	ENO1
ACTG1	VASP
ACTG1	CANX
ACTG1	ACTN4
ACTG1	ATP5B
ACTG1	COTL1
ACTG1	PLD2
ACTG1	STAT3
ACTG1	CAD
ACTG1	ITGB7
ACTG1	TP53
ACTG1	ARHGDIA
ACTG1	CALM2
ACTG1	CALM3
ACTG1	ANXA5
ACTG1	TUBA1C
ACTG1	UBB
ACTG1	WDTC1
ACTG1	PKM
ACTG1	ENSG00000258947
ACTG1	PLEC
ACTG1	ZYX
ACTG1	P4HB
ACTG1	FMNL1
ACTG1	HSP90AA1
ACTG1	TUBA1B
ACTG1	TUBB
ACTG1	TUBB4B
ACTG1	TPM4
ACTG1	RPS3A
ACTG1	DYNC1H1
ACTG1	CALM1
ACTG1	TRRAP
ACTG1	MSN
ACTG1	DCTN1
ACTG1	UTRN
ACTG1	FLNA
ACTG1	JUN
ACTG1	CAP1
ACTG1	YARS
ACTG1	GSN
ACTG1	ACTR2
ACTG1	GLRX
ACTG1	YWHAQ
ACTG1	RPL13A
ACTG1	EVL
ACTG1	ALDOA
ACTG1	DIAPH1
ACTG1	ATP5A1
ACTG1	KDM1A
ACTG1	PARVB
ACTG1	ARPC4
ACTG1	CORO1C
ACTG1	CD44
ACTG1	CAPZB
ACTG1	HK1
ACTG1	CFL1
ACTG1	CYFIP2
ACTG1	VIM
ACTG1	AKT1
ACTG1	PECAM1
ACTG1	MYO9B
ACTG1	POLR2A
ACTG1	WASF2
ACTN4	CSK
ACTN4	P4HB
ACTN4	MCFD2
ACTN4	FLNA
ACTN4	SUN2
ACTN4	ATP2A3
ACTN4	GNB2
ACTN4	BSG
ACTN4	CAPZB
ACTN4	MSN
ACTN4	CDC73
ACTN4	HGS
ACTN4	ILK
ACTN4	ACTR2
ACTN4	AKT1
ACTN4	GSN
ACTN4	ARHGDIA
ACTN4	CFL1
ACTN4	ITGB7
ACTN4	SYNPO
ACTN4	TPM4
ACTN4	VTI1B
ACTN4	VEGFB
ACTN4	CAPN1
ACTN4	SPTAN1
ACTN4	ALDOA
ACTN4	TLN1
ACTN4	ZYX
ACTR2	PYGB
ACTR2	MYL12A
ACTR2	CORO1A
ACTR2	PFN1
ACTR2	CCNI
ACTR2	CLTA
ACTR2	VASP
ACTR2	HIP1R
ACTR2	HEXB
ACTR2	COTL1
ACTR2	ARHGDIA
ACTR2	CALM2
ACTR2	CALM3
ACTR2	UBB
ACTR2	TOLLIP
ACTR2	TLN1
ACTR2	BASP1
ACTR2	HCLS1
ACTR2	AP2A2
ACTR2	FMNL1
ACTR2	HGS
ACTR2	TUBB
ACTR2	RHOG
ACTR2	TUBB4B
ACTR2	TPM4
ACTR2	PTGES2
ACTR2	ITSN2
ACTR2	DYNC1H1
ACTR2	CALM1
ACTR2	GM2A
ACTR2	MSN
ACTR2	RAB5B
ACTR2	ARHGEF2
ACTR2	SYT2
ACTR2	FLNA
ACTR2	ARHGAP4
ACTR2	CAP1
ACTR2	GSN
ACTR2	FUCA1
ACTR2	EFHD2
ACTR2	AKT1
ACTR2	SYNRG
ACTR2	PAFAH1B1
ACTR2	RHOBTB2
ACTR2	DIAPH1
ACTR2	PPP1R12A
ACTR2	CAPZB
ACTR2	CORO1C
ACTR2	CECR1
ACTR2	MAN2B1
ACTR2	PLAC8
ACTR2	ARRB2
ACTR2	UBA52
ACTR2	TGOLN2
ACTR2	PRKCD
ACTR2	IST1
ACTR2	CFL1
ACTR2	FCHO1
ACTR2	RAB5C
ACTR2	MYO9B
ACTR2	DNM2
ACTR2	CYFIP2
ACTR2	ENSG00000250151
ACTR2	WASF2
ACTR2	ARPC4
ADAM19	HECTD3
ADCK2	GSTK1
ADCK2	NDUFB2
ADCK2	DNPEP
ADCK2	ATP6V0E2
ADCK2	MRPS33
ADIPOR1	STAT3
ADIPOR1	FBXO7
ADIPOR1	SRRM2
ADIPOR1	UCP2
ADIPOR1	ADRBK1
ADIPOR1	RNF10
ADIPOR1	PNPLA2
ADIPOR1	AKT1
ADPGK	TPI1
ADPGK	TMEM214
ADPGK	RPL15
ADPGK	MRPL18
ADPGK	WDTC1
ADPGK	TKT
ADPGK	ALDOA
ADPGK	ZNF384
ADPGK	GPI
ADPGK	HK1
ADRBK1	NFKBIA
ADRBK1	HDAC5
ADRBK1	PEBP1
ADRBK1	HEATR2
ADRBK1	GNB2
ADRBK1	PROSC
ADRBK1	AKT1
ADRBK1	RGS3
ADRBK1	HDAC6
ADRBK1	CSNK1D
ADRBK1	CSNK1E
ADRBK1	GPR132
ADRBK1	GRK6
ADRBK1	GNG10
ADRBK1	GIT2
ADRBK1	PRKCD
ADRBK1	ARRB2
ADRBK1	GNB1
ADRM1	PSMD5
ADRM1	RPL18A
ADRM1	USP5
ADRM1	RPS12
ADRM1	SNRPA
ADRM1	RPL35
ADRM1	PSME3
ADRM1	RPN1
ADRM1	COPS6
ADRM1	UBB
ADRM1	PSMC5
ADRM1	RPS15A
ADRM1	HSP90AA1
ADRM1	PSMF1
ADRM1	UBA1
ADRM1	RPL21
ADRM1	RPS3A
ADRM1	RPL12
ADRM1	RPS27
ADRM1	PSMD4
ADRM1	RPL7A
ADRM1	RPS4X
ADRM1	RPL10A
ADRM1	RPL13A
ADRM1	STAMBP
ADRM1	CHMP1A
ADRM1	ATP5A1
ADRM1	RPS14
ADRM1	UBA52
ADRM1	PSMC2
ADRM1	MRS2
ADRM1	RPL9
ADRM1	BAP1
ADRM1	RPL29
ADRM1	RPL23
ADRM1	BAG1
ADRM1	RAD23A
ADRM1	RPS5
AES	RELA
AES	IST1
AES	RUNX1
AES	DBP
AES	CTBP1
AES	TLE4
AGAP5	MLF2
AGAP5	HDHD3
AGPAT1	SF3A2
AGPAT1	WBP11
AGPAT1	PLD2
AGPAT1	LPCAT1
AGPAT1	DGKA
AGPAT1	RPL12
AGPAT1	NIT1
AGPAT1	ELOVL5
AGPAT1	GPSM3
AGPAT1	ILF3
AGPAT1	RPL23
AGPAT1	DGKZ
AHCY	RPS12
AHCY	RPL6
AHCY	RPS4X
AHCY	RPS3A
AHCY	TUFM
AHCY	RPS16
AHCY	RPL12
AHCY	YARS
AHCY	RPL27A
AHCY	EIF3B
AHCY	RALY
AHCY	GPI
AHCY	ENO1
AHCY	HSP90AA1
AHCY	MARS
AHCY	EIF3I
AHCY	TKT
AHCY	PRMT1
AHCY	RPS2
AHCY	ATP5B
AHCY	GMPS
AHCY	SRM
AHCY	TPI1
AHCY	AHCYL1
AHCYL1	CDC37
AHCYL1	TPI1
AHCYL1	CANX
AHCYL1	MARS
AHCYL1	ATP5B
AHCYL1	FAM32A
AHCYL1	SH3BGRL3
AHCYL1	PSME3
AHCYL1	EIF3M
AHCYL1	YARS
AHCYL1	TKT
AHCYL1	MYO18A
AHCYL1	CSNK1E
AHCYL1	SRM
AKAP1	DCTN1
AKAP1	PRKACB
AKAP1	ENSG00000157654
AKAP17A	CD22
AKAP17A	TBL1X
AKAP17A	CD79A
AKAP17A	SRRM2
AKAP17A	GTPBP6
AKAP17A	CD19
AKAP17A	CHD8
AKAP17A	SNRNP70
AKAP17A	POGK
AKT1	CD74
AKT1	TBX21
AKT1	NFKBIA
AKT1	STUB1
AKT1	CSK
AKT1	RELB
AKT1	CDC37
AKT1	DDX5
AKT1	HDAC5
AKT1	NFKB1
AKT1	SPI1
AKT1	CDKN1B
AKT1	DAP
AKT1	ENO1
AKT1	IRF1
AKT1	VASP
AKT1	ATG14
AKT1	CANX
AKT1	KLF2
AKT1	JUND
AKT1	NOTCH2
AKT1	HTRA2
AKT1	PEBP1
AKT1	TBC1D1
AKT1	TIMP2
AKT1	MAP2K2
AKT1	PLD2
AKT1	BRD4
AKT1	CD81
AKT1	STAT3
AKT1	SPG7
AKT1	NCOR1
AKT1	TP53
AKT1	ARHGDIA
AKT1	SETDB1
AKT1	CERS2
AKT1	TNFRSF10B
AKT1	CTBP1
AKT1	NCSTN
AKT1	ANXA5
AKT1	ARF6
AKT1	STAT6
AKT1	WNT10B
AKT1	GNB2
AKT1	PCBP1
AKT1	BPTF
AKT1	RPS6KB2
AKT1	MAP3K11
AKT1	BANF1
AKT1	VEGFB
AKT1	UCP2
AKT1	ELMO1
AKT1	GNAI2
AKT1	ZHX2
AKT1	TOLLIP
AKT1	GYS1
AKT1	WDTC1
AKT1	PKM
AKT1	ZYX
AKT1	PPP2R1A
AKT1	CUL1
AKT1	P4HB
AKT1	LAMP1
AKT1	BSG
AKT1	HDAC6
AKT1	HSP90AA1
AKT1	MEN1
AKT1	ARHGEF1
AKT1	PNPLA2
AKT1	TUBB
AKT1	RHOG
AKT1	OSTF1
AKT1	TUBB4B
AKT1	CS
AKT1	PDPK1
AKT1	MAP2K3
AKT1	TPM4
AKT1	UBE2I
AKT1	CALM1
AKT1	RASSF1
AKT1	TFEB
AKT1	MSN
AKT1	CLIP3
AKT1	SREBF2
AKT1	ARHGEF2
AKT1	GUK1
AKT1	PARP1
AKT1	MAPKAPK2
AKT1	UTRN
AKT1	PEA15
AKT1	HDGF
AKT1	DAP3
AKT1	S100A4
AKT1	PLEKHO1
AKT1	HIST2H2AA
AKT1	SHOC2
AKT1	FLNA
AKT1	NFKB2
AKT1	IRAK1
AKT1	GNAS
AKT1	JUN
AKT1	EIF3I
AKT1	GSN
AKT1	IL2RG
AKT1	GNG10
AKT1	BAK1
AKT1	DAXX
AKT1	RXRB
AKT1	ASXL1
AKT1	CSNK2B
AKT1	PIK3CD
AKT1	HIST1H4B
AKT1	DVL1
AKT1	GLRX
AKT1	RRAGA
AKT1	PFKP
AKT1	YWHAQ
AKT1	TNK2
AKT1	DNM2
AKT1	ETS1
AKT1	ILK
AKT1	KAT6A
AKT1	NCF4
AKT1	PTK2B
AKT1	FKBP1A
AKT1	NCOR2
AKT1	CSF2RB
AKT1	RELA
AKT1	XPO1
AKT1	EIF4B
AKT1	PPP1R12A
AKT1	NFATC1
AKT1	PTPN6
AKT1	PIK3R5
AKT1	CD44
AKT1	CRYZ
AKT1	HK1
AKT1	ARRB2
AKT1	ILF3
AKT1	INPP5D
AKT1	CBFB
AKT1	SEMA4D
AKT1	BAG1
AKT1	DDX41
AKT1	RHOBTB2
AKT1	SEC24B
AKT1	LYN
AKT1	CAPN1
AKT1	ATG13
AKT1	CFL1
AKT1	H2AFX
AKT1	ENO2
AKT1	CD19
AKT1	SH2B2
AKT1	PHB2
AKT1	VIM
AKT1	TPCN1
AKT1	COX4I1
AKT1	SRSF5
AKT1	WASF2
AKT1	BIRC2
AKT1	HIST2H2AA3
AKT1	IRF3
AKT1	PECAM1
AKT1	ARFIP2
AKT1	PHB
AKT1	MAP3K14
AKT1	GNB1
AKT1	IKBKG
ALDH18A1	PYGB
ALDH18A1	OGDH
ALDH18A1	HDAC5
ALDH18A1	MANBA
ALDH18A1	HSPE1
ALDH18A1	CCNI
ALDH18A1	JUND
ALDH18A1	MARS
ALDH18A1	ATP5B
ALDH18A1	CAD
ALDH18A1	GRPEL1
ALDH18A1	MCCC1
ALDH18A1	SPG7
ALDH18A1	NONO
ALDH18A1	GLUD1
ALDH18A1	CTBP1
ALDH18A1	ETHE1
ALDH18A1	PTCD1
ALDH18A1	RFXANK
ALDH18A1	MRPL39
ALDH18A1	MCM7
ALDH18A1	SLC5A6
ALDH18A1	MRPS31
ALDH18A1	CSTF3
ALDH18A1	TUFM
ALDH18A1	HADHB
ALDH18A1	CS
ALDH18A1	MCCC2
ALDH18A1	JUN
ALDH18A1	PFKP
ALDH18A1	KDM5C
ALDH18A1	KDM5A
ALDH18A1	DHX30
ALDH18A1	ETFA
ALDH18A1	HYOU1
ALDH18A1	MTO1
ALDH18A1	TARS
ALDH18A1	MRPS22
ALDH18A1	NADK
ALDH18A1	ASXL1
ALDH18A1	BRD9
ALDH18A1	ATP5A1
ALDH18A1	GPI
ALDH18A1	TKT
ALDH18A1	SRM
ALDH18A1	GMPS
ALDH18A1	YARS
ALDH18A1	PYCR1
ALDOA	UQCRC1
ALDOA	PYGB
ALDOA	OGDH
ALDOA	TPI1
ALDOA	HSPE1
ALDOA	ENO1
ALDOA	ATP6V1E1
ALDOA	ATP5B
ALDOA	PRDX1
ALDOA	TIMP2
ALDOA	PLD2
ALDOA	ARHGDIA
ALDOA	CD320
ALDOA	ATP5H
ALDOA	PDHB
ALDOA	VEGFB
ALDOA	GYS1
ALDOA	PKM
ALDOA	HADHB
ALDOA	P4HB
ALDOA	TUBB4B
ALDOA	CS
ALDOA	LHPP
ALDOA	PSMD4
ALDOA	SPTAN1
ALDOA	BAG6
ALDOA	KCNAB2
ALDOA	PFKP
ALDOA	ZBTB22
ALDOA	KCTD13
ALDOA	COX4I1
ALDOA	ATP5A1
ALDOA	CFL1
ALDOA	HK1
ALDOA	ENO2
ALDOA	PTPN6
ALDOA	VTI1B
ALDOA	GPI
ALDOA	TKT
ALKBH1	KDM4A
ALKBH1	MARS
ALKBH1	OGFOD1
ALKBH1	EHMT2
ALKBH1	MTO1
ALKBH1	TRMT112
ALKBH1	HIST2H2AA3
ALKBH1	HIST2H2AA
ALKBH1	YTHDF3
ALKBH1	TUFM
ALKBH1	OGDH
ALKBH1	NSUN3
AMMECR1	LRP10
AMMECR1	NEMF
AMMECR1	MYO9B
ANAPC2	PSMD5
ANAPC2	STUB1
ANAPC2	NFKB1
ANAPC2	CDKN1B
ANAPC2	CUL9
ANAPC2	UBE2M
ANAPC2	TCEB2
ANAPC2	FBXW11
ANAPC2	FBXO7
ANAPC2	KCTD7
ANAPC2	ASB6
ANAPC2	UBE2L6
ANAPC2	WIPI2
ANAPC2	PSME3
ANAPC2	UBB
ANAPC2	MCM7
ANAPC2	PSMC5
ANAPC2	HSP90AA1
ANAPC2	EML3
ANAPC2	MCRS1
ANAPC2	PPP3CC
ANAPC2	RPS3A
ANAPC2	PPP3CB
ANAPC2	PSMF1
ANAPC2	UBE2V1
ANAPC2	UBE2H
ANAPC2	RNF4
ANAPC2	UBE2V2
ANAPC2	UBAC1
ANAPC2	RNF19B
ANAPC2	RNF220
ANAPC2	HECTD3
ANAPC2	UBA52
ANAPC2	RBCK1
ANAPC2	RELA
ANAPC2	PSMC2
ANAPC2	UBA7
ANAPC2	UBA1
ANAPC2	EHMT2
ANAPC2	CUL1
ANAPC2	PSMD4
ANKMY2	HEXB
ANKMY2	LMAN2L
ANKRD11	HDAC5
ANKRD11	SH3TC1
ANKRD11	SPG7
ANKRD27	FKBP15
ANKRD27	RAB22A
ANKRD27	SNX27
ANKRD27	UBB
ANKRD27	RAB29
ANKRD27	VTI1B
ANKRD27	RAB5C
ANKRD27	RAB5B
ANKRD27	UBA52
ANKRD27	GDI1
ANXA11	CD81
ANXA11	PSMC5
ANXA11	HSP90AA1
ANXA11	ERMP1
ANXA11	S100A4
ANXA11	S100A6
ANXA11	PEF1
ANXA11	STX12
ANXA5	TBX21
ANXA5	NFKBIA
ANXA5	CDKN1B
ANXA5	RIPK1
ANXA5	PKD1
ANXA5	CD81
ANXA5	CASC3
ANXA5	STAT3
ANXA5	TP53
ANXA5	TNFRSF10B
ANXA5	APEH
ANXA5	KLRG1
ANXA5	PKM
ANXA5	BAK1
ANXA5	CFL1
ANXA5	CAPN1
ANXA5	BANF1
ANXA5	RPS6KA1
ANXA5	GSN
ANXA5	VIM
ANXA5	PYCR1
ANXA5	RELA
ANXA5	POLM
ANXA5	S100A4
ANXA5	LAMP1
ANXA5	TUBB
ANXA5	BIRC2
ANXA5	XPO1
ANXA5	COX4I1
ANXA5	HSP90AA1
ANXA5	JUN
ANXA5	PECAM1
ANXA5	DDX41
ANXA5	CD19
ANXA5	H2AFX
ANXA5	CD44
ANXA5	WDTC1
ANXA5	PARP1
ANXA6	CD74
ANXA6	ENO1
ANXA6	CAPNS1
ANXA6	CD81
ANXA6	HSP90AA1
ANXA6	CFL1
ANXA6	MSN
ANXA6	S100A6
ANXA6	PARP1
ANXA6	S100A4
ANXA6	RPS14
AP1G2	CLTA
AP1G2	VPS4A
AP1G2	CSNK2A2
AP1G2	COPE
AP1G2	GOLPH3
AP1G2	VPS37B
AP1G2	SSRP1
AP1G2	BSG
AP1G2	ITSN2
AP1G2	IST1
AP1G2	GGA3
AP1G2	COPG1
AP1G2	AP2A2
AP1G2	PEF1
AP1G2	SEC24C
AP1G2	SEC31A
AP1G2	SEC24B
AP1G2	CHMP2A
AP1G2	HGS
AP1G2	SYNRG
AP2A2	CD74
AP2A2	NUTF2
AP2A2	CLTA
AP2A2	HIP1R
AP2A2	COPE
AP2A2	ARF6
AP2A2	UBB
AP2A2	PPP2R1A
AP2A2	COPG1
AP2A2	GGA3
AP2A2	CHKB
AP2A2	XPO1
AP2A2	PEF1
AP2A2	SEC31A
AP2A2	SEC24C
AP2A2	SEC24B
AP2A2	SYNRG
AP2A2	RPS6KA1
AP2A2	UBA52
AP2A2	ARPC4
AP2A2	MSN
AP2A2	EPHB6
AP2A2	ARRB2
AP2A2	TGOLN2
AP2A2	RAB5C
AP2A2	RAB5B
AP2A2	SYT2
AP2A2	HGS
AP2A2	FCHO1
AP2A2	DNM2
AP2A2	ITSN2
APBB3	COPS4
APBB3	COPS6
APBB3	COPS7B
APEH	ENO1
APEH	RIPK1
APEH	TP53
APEH	NCSTN
APEH	ARHGAP15
APEH	PNPLA6
APEH	WDTC1
APEH	H2AFX
APEH	UBA1
APEH	IST1
APEH	APH1A
APEH	CHMP2A
APH1A	NOTCH2
APH1A	FBXW11
APH1A	NCSTN
APH1A	LAMP1
APH1A	BSG
APH1A	CSNK1E
APH1A	EPHB6
ARAF	CSK
ARAF	CDC37
ARAF	ZC3HAV1
ARAF	PEBP1
ARAF	MAP2K2
ARAF	TP53
ARAF	UBA1
ARAF	GTF2F1
ARAF	RGS14
ARAF	SHOC2
ARAF	BPTF
ARAF	CSNK2B
ARAF	PRKCD
ARAF	YWHAQ
ARAF	HSP90AA1
ARAF	PKM
ARAF	PRKACB
ARAF	MPRIP
ARAF	TLN1
ARAF	MAP3K11
ARAF	PHB
ARAF	PPP2R1A
ARAF	ARRB2
ARF6	EHD4
ARF6	PFN1
ARF6	CLTA
ARF6	PSD4
ARF6	PLD2
ARF6	GOLPH3
ARF6	SCAMP2
ARF6	ARHGDIA
ARF6	CFL1
ARF6	HGS
ARF6	TGOLN2
ARF6	ELMO1
ARF6	RHOG
ARF6	RAB8A
ARF6	LAMP1
ARF6	WDTC1
ARF6	TBC1D10B
ARF6	DNM2
ARF6	GIT2
ARF6	ARFIP2
ARF6	RAB1B
ARF6	GBF1
ARF6	FCHO1
ARF6	ITSN2
ARF6	EXOC1
ARF6	ARRB2
ARF6	GGA3
ARF6	IQSEC1
ARFIP2	RAB2A
ARFIP2	PLD2
ARFIP2	RHOG
ARFIP2	DCTN1
ARFIP2	PARP1
ARFIP2	GGA3
ARHGAP15	MAP7D1
ARHGAP15	HCLS1
ARHGAP15	RHOBTB2
ARHGAP15	RHOG
ARHGAP17	TNK2
ARHGAP17	CAPZB
ARHGAP17	OSER1
ARHGAP17	RHOBTB2
ARHGAP17	RHOG
ARHGAP4	RIN3
ARHGAP4	CORO1A
ARHGAP4	CLTA
ARHGAP4	FMNL1
ARHGAP4	RHOG
ARHGAP4	ITSN2
ARHGAP4	PSTPIP1
ARHGAP4	PPP1R12A
ARHGAP4	RHOBTB2
ARHGDIA	PFN1
ARHGDIA	COTL1
ARHGDIA	RAB2A
ARHGDIA	UBE2I
ARHGDIA	PFKP
ARHGDIA	PIK3CD
ARHGDIA	ARHGEF1
ARHGDIA	TNFRSF10B
ARHGDIA	IKBKG
ARHGDIA	NCF4
ARHGDIA	PKM
ARHGDIA	P4HB
ARHGDIA	CFL1
ARHGDIA	PRKACB
ARHGDIA	MSN
ARHGDIA	RHOBTB2
ARHGDIA	GDI1
ARHGDIA	RHOG
ARHGEF1	FKBP15
ARHGEF1	RPS16
ARHGEF1	UBP1
ARHGEF1	GNB2
ARHGEF1	GNAI2
ARHGEF1	DNMBP
ARHGEF1	GMPS
ARHGEF1	PPP1R12A
ARHGEF1	PCBP2
ARHGEF1	PSTPIP1
ARHGEF1	CAPZB
ARHGEF1	ARRB2
ARHGEF1	LSR
ARHGEF1	GNG10
ARHGEF1	GNB1
ARHGEF1	RHOBTB2
ARHGEF1	RHOG
ARHGEF1	CD44
ARHGEF2	PRDX1
ARHGEF2	TAF10
ARHGEF2	MAP3K11
ARHGEF2	DNMBP
ARHGEF2	RHOG
ARHGEF2	USP21
ARHGEF2	LSR
ARHGEF2	GSN
ARHGEF2	CFL1
ARHGEF2	YWHAQ
ARHGEF2	RHOBTB2
ARID5B	LHPP
ARID5B	BPTF
ARID5B	KDM5C
ARL2BP	GARS
ARL6IP5	ESYT1
ARL6IP5	PARP1
ARL6IP5	ILK
ARL6IP5	GANAB
ARPC4	PFN1
ARPC4	CLTA
ARPC4	HIP1R
ARPC4	UBB
ARPC4	COPG1
ARPC4	HGS
ARPC4	ITSN2
ARPC4	RAB5B
ARPC4	SYT2
ARPC4	EFHD2
ARPC4	DNM2
ARPC4	TGOLN2
ARPC4	UBA52
ARPC4	CORO1C
ARPC4	CFL1
ARPC4	CAPZB
ARPC4	FCHO1
ARPC4	ARRB2
ARPC4	WASF2
ARPC4	RAB5C
ARPC4	MYO9B
ARPC4	CYFIP2
ARRB2	NFKBIA
ARRB2	CSK
ARRB2	NFKB1
ARRB2	CLTA
ARRB2	ZC3HAV1
ARRB2	HIP1R
ARRB2	PEBP1
ARRB2	MAP2K2
ARRB2	CCNL1
ARRB2	UBB
ARRB2	TLN1
ARRB2	PPP2R1A
ARRB2	HGS
ARRB2	ITSN2
ARRB2	PITPNM1
ARRB2	RAB5B
ARRB2	SYT2
ARRB2	FLNA
ARRB2	DNM2
ARRB2	MPRIP
ARRB2	RELA
ARRB2	TGOLN2
ARRB2	UBA52
ARRB2	CFL1
ARRB2	FCHO1
ARRB2	LYN
ARRB2	RAB5C
ARRB2	GRK6
ASB6	STUB1
ASB6	UBE2M
ASB6	TCEB2
ASB6	SNRNP40
ASB6	COPS4
ASB6	FBXW11
ASB6	FBXO7
ASB6	COMMD10
ASB6	KCTD7
ASB6	PRPF8
ASB6	PITPNM1
ASB6	GRINA
ASB6	SH2B2
ASB6	POLR2A
ASB6	RNF220
ASB6	COPS7B
ASB6	UBE2V2
ASB6	UBE2V1
ASB6	RBCK1
ASB6	RNF19B
ASB6	UBAC1
ASB6	COPS8
ASB6	HECTD3
ASB6	UBE2L6
ASB6	UBE2H
ASB6	UBA1
ASB6	UBA7
ASB6	RNF4
ASB6	COPS6
ASB6	UBB
ASB6	CUL1
ASB6	UBA52
ASH2L	POLR2I
ASH2L	NCOR1
ASH2L	TP53
ASH2L	SETDB1
ASH2L	CTBP1
ASH2L	RUNX1
ASH2L	BPTF
ASH2L	H2AFV
ASH2L	PSMC5
ASH2L	ZNF335
ASH2L	PA1
ASH2L	PROSC
ASH2L	MEN1
ASH2L	KDM4A
ASH2L	MCRS1
ASH2L	WDR13
ASH2L	MAX
ASH2L	KDM1A
ASH2L	EHMT2
ASH2L	KDM5C
ASH2L	CDC73
ASH2L	KDM5A
ASH2L	MDC1
ASH2L	CHD8
ASH2L	CBFB
ASH2L	JUN
ASH2L	TLE4
ASH2L	H2AFX
ASH2L	RBBP4
ASH2L	POLR2A
ASH2L	PRMT1
ASH2L	CXXC1
ASXL1	STAG2
ASXL1	TP53
ASXL1	MAPRE2
ASXL1	RUNX1
ASXL1	UBB
ASXL1	RBBP4
ASXL1	TM9SF4
ASXL1	KDM1A
ASXL1	UBA52
ASXL1	BAP1
ATG13	ZBTB24
ATG13	DAP
ATG13	ATG14
ATG13	WIPI2
ATG13	GABARAP
ATG13	ULK1
ATG13	LAMP1
ATG13	WDR45
ATG13	TFEB
ATG13	PRKACB
ATG13	RRAGA
ATG13	CALCOCO2
ATG14	DAP
ATG14	CALCOCO2
ATG14	TFEB
ATG14	PIK3CD
ATG14	WDR45
ATG14	LAMP1
ATG14	PIK3R5
ATG14	WIPI2
ATG14	GABARAP
ATG14	ULK1
ATHL1	SRRM2
ATHL1	COX7C
ATP11B	MANBA
ATP11B	BST2
ATP11B	MCCC1
ATP11B	NDUFC2
ATP11B	LPCAT1
ATP11B	NCSTN
ATP11B	CPNE1
ATP11B	RAB5C
ATP11B	LAMP1
ATP11B	ATP6V0C
ATP2A3	CANX
ATP2A3	NOTCH2
ATP2A3	ORAI3
ATP2A3	ETS1
ATP2A3	PPP3CC
ATP2A3	ATP5A1
ATP2A3	PPP3CB
ATP5A1	UQCRC1
ATP5A1	OGDH
ATP5A1	TPI1
ATP5A1	HSPE1
ATP5A1	ENO1
ATP5A1	COX6B1
ATP5A1	PMPCB
ATP5A1	RPS16
ATP5A1	ATP6V1E1
ATP5A1	TIMM10
ATP5A1	RPL35
ATP5A1	ATP5B
ATP5A1	PRDX1
ATP5A1	COPE
ATP5A1	GRPEL1
ATP5A1	TCIRG1
ATP5A1	SPG7
ATP5A1	GLUD1
ATP5A1	NDUFC2
ATP5A1	RPN1
ATP5A1	RPL10L
ATP5A1	ATP5L
ATP5A1	ATP5H
ATP5A1	ATP5I
ATP5A1	PDHB
ATP5A1	RPL15
ATP5A1	TSFM
ATP5A1	NDUFS8
ATP5A1	RPS15A
ATP5A1	BASP1
ATP5A1	CRMP1
ATP5A1	TUFM
ATP5A1	HADHB
ATP5A1	P4HB
ATP5A1	ATP6V0C
ATP5A1	UQCR10
ATP5A1	HSP90AA1
ATP5A1	RPS2
ATP5A1	CS
ATP5A1	MCCC2
ATP5A1	RPL27A
ATP5A1	RPL12
ATP5A1	LHPP
ATP5A1	ATP6AP1
ATP5A1	YARS
ATP5A1	NDUFA8
ATP5A1	RPL10A
ATP5A1	KDM5C
ATP5A1	YWHAQ
ATP5A1	MRPL2
ATP5A1	ATP5G1
ATP5A1	ENO2
ATP5A1	C18orf32
ATP5A1	CAPN1
ATP5A1	ATP6V0E2
ATP5A1	COX7C
ATP5A1	BAP1
ATP5A1	NDUFB2
ATP5A1	GPI
ATP5A1	RPL23
ATP5A1	GMPS
ATP5A1	PHB
ATP5A1	RPS14
ATP5A1	RPS5
ATP5A1	COX4I1
ATP5A1	RPL9
ATP5A1	KDM5A
ATP5A1	ETFA
ATP5A1	TIMM8B
ATP5B	UQCRC1
ATP5B	OGDH
ATP5B	TPI1
ATP5B	HSPE1
ATP5B	ENO1
ATP5B	COX6B1
ATP5B	CANX
ATP5B	PMPCB
ATP5B	ATP6V1E1
ATP5B	TIMM10
ATP5B	PTBP1
ATP5B	RPL7A
ATP5B	YWHAQ
ATP5B	MRPS18A
ATP5B	RPS5
ATP5B	TSFM
ATP5B	UBB
ATP5B	NDUFB2
ATP5B	SPG7
ATP5B	WDTC1
ATP5B	TUBB4B
ATP5B	ETFA
ATP5B	RPL23
ATP5B	NDUFC2
ATP5B	ATP6V0E2
ATP5B	PKM
ATP5B	PRDX1
ATP5B	COX7C
ATP5B	RPL10L
ATP5B	GPI
ATP5B	TUBA1C
ATP5B	HADHB
ATP5B	TUBA1B
ATP5B	RPL15
ATP5B	NDUFA8
ATP5B	GLUD1
ATP5B	UQCR10
ATP5B	RPL13A
ATP5B	PHB
ATP5B	TCIRG1
ATP5B	NDUFS8
ATP5B	TUBB
ATP5B	MRPL2
ATP5B	P4HB
ATP5B	LHPP
ATP5B	COX4I1
ATP5B	ATP6AP1
ATP5B	CERS2
ATP5B	RPS3A
ATP5B	PDHB
ATP5B	HSP90AA1
ATP5B	RPS2
ATP5B	ATP6V0C
ATP5B	TIMM8B
ATP5B	GRPEL1
ATP5B	TUFM
ATP5B	CS
ATP5B	ATP5G1
ATP5B	ATP5L
ATP5B	ATP5I
ATP5B	ATP5H
ATP5G1	UQCRC1
ATP5G1	COX6B1
ATP5G1	PMPCB
ATP5G1	ATP6V1E1
ATP5G1	TIMM10
ATP5G1	GRPEL1
ATP5G1	TCIRG1
ATP5G1	NDUFC2
ATP5G1	ATP5L
ATP5G1	ATP5H
ATP5G1	ATP5I
ATP5G1	NDUFS8
ATP5G1	HADHB
ATP5G1	ATP6V0C
ATP5G1	UQCR10
ATP5G1	CS
ATP5G1	LHPP
ATP5G1	ATP6AP1
ATP5G1	NDUFA8
ATP5G1	KDM5C
ATP5G1	ATP6V0E2
ATP5G1	NDUFB2
ATP5G1	COX7C
ATP5G1	KDM5A
ATP5G1	COX4I1
ATP5G1	TIMM8B
ATP5H	UQCRC1
ATP5H	RPL18A
ATP5H	OGDH
ATP5H	HSPE1
ATP5H	ENO1
ATP5H	COX6B1
ATP5H	PMPCB
ATP5H	ATP6V1E1
ATP5H	PRDX1
ATP5H	TCIRG1
ATP5H	NDUFC2
ATP5H	RPL10L
ATP5H	ATP5L
ATP5H	RPL9
ATP5H	TUFM
ATP5H	HADHB
ATP5H	CS
ATP5H	PHB
ATP5H	COX7A2L
ATP5H	RPL21
ATP5H	RPS14
ATP5H	ATP6V0E2
ATP5H	RPL6
ATP5H	RPL7A
ATP5H	RPL12
ATP5H	PSMC5
ATP5H	MRPS33
ATP5H	RPL28
ATP5H	NDUFB2
ATP5H	C18orf32
ATP5H	KDM5C
ATP5H	KDM5A
ATP5H	ETFA
ATP5H	RPS2
ATP5H	RPS3A
ATP5H	RPL15
ATP5H	RPL13A
ATP5H	LHPP
ATP5H	ATP6AP1
ATP5H	PDHB
ATP5H	ATP6V0C
ATP5H	UQCR10
ATP5H	COX4I1
ATP5H	COX7C
ATP5H	NDUFA8
ATP5H	NDUFS8
ATP5H	ATP5I
ATP5I	MRPS34
ATP5I	UQCRC1
ATP5I	COX6B1
ATP5I	RPS16
ATP5I	ATP6V1E1
ATP5I	TCIRG1
ATP5I	NDUFC2
ATP5I	PTCD1
ATP5I	ATP5L
ATP5I	MRPL2
ATP5I	TMED5
ATP5I	MRPL48
ATP5I	SNRPD2
ATP5I	COX4I1
ATP5I	PTGES2
ATP5I	COX7A2L
ATP5I	ATP6V0C
ATP5I	NDUFS8
ATP5I	LHPP
ATP5I	ATP6AP1
ATP5I	NDUFB2
ATP5I	RPL29
ATP5I	NDUFA8
ATP5I	UQCR10
ATP5I	COX7C
ATP5L	UQCRC1
ATP5L	COX6B1
ATP5L	PMPCB
ATP5L	ATP6V1E1
ATP5L	TIMM10
ATP5L	TCIRG1
ATP5L	SCAMP2
ATP5L	NDUFC2
ATP5L	COX7A2L
ATP5L	PHB2
ATP5L	STX12
ATP5L	TLE4
ATP5L	KDM5C
ATP5L	KDM5A
ATP5L	SCAMP3
ATP5L	ATP6V0E2
ATP5L	COX4I1
ATP5L	PHB
ATP5L	ATP6V0C
ATP5L	NDUFB2
ATP5L	LHPP
ATP5L	ATP6AP1
ATP5L	NDUFS8
ATP5L	NDUFA8
ATP5L	UQCR10
ATP5L	COX7C
ATP6AP1	ATP6V1E1
ATP6AP1	TCIRG1
ATP6AP1	RPS15A
ATP6AP1	ATP6V0C
ATP6AP1	LHPP
ATP6AP1	IKBKG
ATP6AP1	GDI1
ATP6AP1	ATP6V0E2
ATP6V0C	RPL18A
ATP6V0C	MANBA
ATP6V0C	BST2
ATP6V0C	ATP6V1E1
ATP6V0C	TCIRG1
ATP6V0C	SF3B4
ATP6V0C	CERS2
ATP6V0C	NDUFC2
ATP6V0C	LPCAT1
ATP6V0C	NCSTN
ATP6V0C	GRINA
ATP6V0C	CPNE1
ATP6V0C	MRPL2
ATP6V0C	KDM5A
ATP6V0C	KDM5C
ATP6V0C	CDC40
ATP6V0C	LHPP
ATP6V0C	TSPAN14
ATP6V0C	TMC6
ATP6V0C	KCNAB2
ATP6V0C	RAB5C
ATP6V0C	LAMP1
ATP6V0C	ATP6V0E2
ATP6V0E2	ATP6V1E1
ATP6V0E2	TCIRG1
ATP6V0E2	MRPS33
ATP6V1E1	SLC25A1
ATP6V1E1	USP5
ATP6V1E1	NDUFC2
ATP6V1E1	NDUFB2
ATP6V1E1	NDUFS8
ATP6V1E1	SCAMP3
ATP6V1E1	COX4I1
ATP6V1E1	LHPP
ATP6V1E1	TCIRG1
ATRAID	TECR
ATRAID	SLC5A6
ATRAID	TMED5
ATRAID	PTK2B
ATRAID	TM9SF4
AUP1	TBC1D17
AUP1	SLC25A11
AUP1	TTC31
AUP1	CANX
AUP1	HTRA2
AUP1	TCEB2
AUP1	LPCAT1
AUP1	RPN1
AUP1	OS9
AUP1	P4HB
AUP1	SRP72
AUP1	DCTN1
AUP1	HYOU1
BACH1	NCOR1
BACH1	TP53
BACH1	RBCK1
BACH1	XPO1
BAG1	PSMD5
BAG1	STUB1
BAG1	ENO1
BAG1	GRPEL1
BAG1	NCOR1
BAG1	TP53
BAG1	PCBP1
BAG1	HSP90AA1
BAG1	JUN
BAG1	NCOR2
BAG1	CSDE1
BAG6	TECR
BAG6	OGDH
BAG6	TPI1
BAG6	GOLPH3
BAG6	WDTC1
BAG6	PKM
BAG6	HGS
BAG6	CS
BAG6	C6orf48
BAG6	NCOR2
BAG6	HK1
BAG6	UBR5
BAG6	GPI
BAG6	ZBTB22
BAG6	PRRC2A
BAG6	TKT
BAG6	SH3BP5
BAG6	USP10
BAK1	SPG7
BAK1	TP53
BAK1	BIRC2
BAK1	CAPN1
BANF1	NUPL2
BANF1	TP53
BANF1	NHP2
BANF1	BPTF
BANF1	H2AFV
BANF1	RBBP4
BANF1	IRF2
BANF1	BCL7C
BANF1	PARP1
BANF1	SET
BANF1	SIPA1
BANF1	EHMT2
BANF1	LAMP1
BANF1	BRD9
BANF1	SNRPD2
BANF1	PPP2R1A
BANP	NFKBIA
BANP	NFKB1
BANP	STAT3
BANP	TP53
BANP	HDAC6
BANP	RELA
BAP1	USP11
BAP1	USP5
BAP1	TP53
BAP1	UBB
BAP1	MCRS1
BAP1	USP21
BAP1	PSMD4
BAP1	HIST2H2AA
BAP1	RBBP4
BAP1	KDM5C
BAP1	PAFAH1B1
BAP1	UBA52
BAP1	HIST2H2AA3
BASP1	GRPEL1
BASP1	XPO1
BASP1	VIM
BASP1	PHB
BAZ1B	TP53
BAZ1B	SETDB1
BAZ1B	SRRM2
BAZ1B	UBTF
BAZ1B	BPTF
BAZ1B	H2AFV
BAZ1B	TTF1
BAZ1B	H2AFY
BAZ1B	HIST2H2AA3
BAZ1B	HIST2H2AA
BAZ1B	GTF2B
BAZ1B	HIST1H4B
BAZ1B	EDEM2
BAZ1B	CHD8
BAZ1B	TRRAP
BAZ1B	MDC1
BAZ1B	BAZ2A
BAZ1B	LAT2
BAZ1B	WAC
BAZ1B	BCL7B
BAZ1B	TAF1D
BAZ1B	H2AFX
BAZ2A	MBD2
BAZ2A	TP53
BAZ2A	SETDB1
BAZ2A	UBTF
BAZ2A	BPTF
BAZ2A	H2AFV
BAZ2A	TTF1
BAZ2A	WAC
BAZ2A	RBBP4
BAZ2A	HIST1H4B
BAZ2A	H2AFX
BCL7A	CLIP3
BCL7A	CAP1
BCL7A	BCL7C
BCL7A	NUMA1
BCL7A	BRD9
BCL7B	PABPC4
BCL7B	BCL7C
BCL7B	BRD9
BCL7B	SH2B2
BCL7C	DUS1L
BCL7C	CLIP3
BCL7C	CAP1
BCL7C	BRD9
BDH2	CBR4
BET1	TRAPPC6A
BET1	GORASP2
BET1	BRD2
BET1	YIF1A
BET1	GOLPH3
BET1	PREB
BET1	STX12
BET1	STX6
BET1	VTI1B
BET1	SPTAN1
BET1	CAPZB
BET1	DCTN1
BET1	DYNC1H1
BET1	MCFD2
BET1	LMAN2L
BET1	GBF1
BET1	COPE
BET1	RAB1B
BET1	SEC31A
BET1	COPG1
BET1	SEC24C
BET1	TRAPPC3
BET1	SEC24B
BET1	GOSR1
BET1	STX5
BIRC2	PSMD5
BIRC2	NFKBIA
BIRC2	RELB
BIRC2	NFKB1
BIRC2	HTRA2
BIRC2	RIPK1
BIRC2	STAT3
BIRC2	FBXO7
BIRC2	TP53
BIRC2	TNFRSF10B
BIRC2	UBE2L6
BIRC2	PSME3
BIRC2	UBB
BIRC2	PSMC5
BIRC2	WDTC1
BIRC2	ULK1
BIRC2	PSMF1
BIRC2	UBA1
BIRC2	UBE2V1
BIRC2	RBCK1
BIRC2	CLIP3
BIRC2	USP21
BIRC2	PSMD4
BIRC2	NFKB2
BIRC2	IRAK1
BIRC2	JUN
BIRC2	TAX1BP1
BIRC2	RELA
BIRC2	UBA52
BIRC2	PSMC2
BIRC2	IKBKE
BIRC2	TNFAIP3
BIRC2	MAP3K14
BIRC2	IKBKG
BLK	CD22
BLK	CSK
BLK	CD79A
BLK	SPI1
BLK	ETS1
BLK	CTR9
BLK	FAM102A
BLK	INPP5D
BLK	TNIP1
BLK	TNFAIP3
BLK	CD19
BLK	CBFB
BLK	RUNX1
BLK	LYN
BLK	GNAI2
BLK	PRKCD
BLK	PTK2B
BLK	STAT3
BPTF	DDX5
BPTF	NR1H2
BPTF	BRD4
BPTF	TAF12
BPTF	NCOR1
BPTF	TP53
BPTF	SETDB1
BPTF	KDM2A
BPTF	NCOR2
BPTF	BRD9
BPTF	WDR13
BPTF	BRD2
BPTF	KDM1A
BPTF	POLR2A
BPTF	MED12
BPTF	USP10
BPTF	PRRC2B
BPTF	PRRC2A
BPTF	RAD54L2
BPTF	SMYD5
BPTF	KAT6A
BPTF	SRRM1
BPTF	HIST2H2AA3
BPTF	HIST2H2AA
BPTF	HLTF
BPTF	HECTD3
BPTF	RELA
BPTF	MEN1
BPTF	KPNA6
BPTF	CTR9
BPTF	KDM5A
BPTF	SNRNP200
BPTF	TRRAP
BPTF	LITAF
BPTF	SON
BPTF	KDM4A
BPTF	EHMT2
BPTF	RHBDF2
BPTF	H2AFV
BPTF	CHD8
BPTF	HIST1H4B
BPTF	TPR
BPTF	UBR5
BPTF	RBBP4
BRD2	CRBN
BRD2	TCEB2
BRD2	TP53
BRD2	RUNX1
BRD2	H2AFV
BRD2	VEGFB
BRD2	HDAC6
BRD2	HIST2H2AA
BRD2	GTF2B
BRD2	DAXX
BRD2	RXRB
BRD2	CSNK2B
BRD2	HIST1H4B
BRD2	POLR2A
BRD2	KAT6A
BRD2	CHD8
BRD2	TAPBP
BRD2	VPS52
BRD2	ZBTB22
BRD2	RELA
BRD2	HIST2H2AA3
BRD2	RGL2
BRD2	CBFB
BRD4	SPI1
BRD4	CRBN
BRD4	CDK7
BRD4	TCEB2
BRD4	CSNK2A2
BRD4	KDM5A
BRD4	KDM4A
BRD4	BRD9
BRD4	SETDB1
BRD4	KDM5C
BRD4	TAF12
BRD4	H2AFV
BRD4	NCOR1
BRD4	RPL6
BRD4	CDC73
BRD4	H2AFX
BRD4	HDAC6
BRD4	KDM1A
BRD4	KAT6A
BRD4	CUL1
BRD4	EHMT2
BRD4	ETS1
BRD4	GTF2B
BRD4	TRRAP
BRD4	SUPT5H
BRD4	HIST2H2AA3
BRD4	HIST2H2AA
BRD4	CHD8
BRD4	STAT3
BRD4	RPS2
BRD4	DDX11
BRD4	MED12
BRD4	SIPA1
BRD4	MEPCE
BRD4	POLR2A
BRD4	HIST1H4B
BRD4	RELA
BRD4	RFC1
BRD4	TP53
BRD4	NUMA1
BSG	TPI1
BSG	CRBN
BSG	RAB22A
BSG	CANX
BSG	TIMP2
BSG	CD81
BSG	STAT3
BSG	NCSTN
BSG	CD320
BSG	OS9
BSG	HSP90AA1
BSG	XAB2
BSG	KANSL2
BSG	POLRMT
BSG	SYNRG
BSG	GGA3
BSG	CD44
BST2	USF2
BST2	MANBA
BST2	ZC3HAV1
BST2	IRF1
BST2	FLNA
BST2	UBE2L6
BST2	HGS
BST2	CD19
BST2	TGOLN2
BST2	CD81
BST2	LPCAT1
BST2	NCSTN
BST2	RAB5C
BST2	NDUFC2
BST2	CPNE1
BST2	HLA-E
BST2	IRF2
BST2	GBP2
BST2	LAMP1
BST2	HLA-C
BST2	IRF3
BST2	OAS2
BST2	MX2
BTBD2	RPS6KA1
BTBD2	CNOT7
BTBD2	FBXO7
BTBD2	FBXW11
BTBD2	CUL1
BTBD2	COPS8
BTBD2	COPS6
BTG1	EIF3B
BTG1	EIF3M
BTG1	EIF3I
BTG1	CNOT7
BTG1	PRMT1
BTG2	GADD45B
BTG2	TP53
BTG2	CUL1
BTG2	ZFP36
BTG2	JUN
BTG2	PRMT1
BTG2	CNOT7
C12orf10	STK24
C12orf10	KBTBD2
C12orf10	NHP2
C14orf166	DDX5
C14orf166	RPS16
C14orf166	HIP1R
C14orf166	TRMT5
C14orf166	RPL7A
C14orf166	HNRNPC
C14orf166	PFDN2
C14orf166	CHTOP
C14orf166	RPL9
C14orf166	EIF3A
C14orf166	PRMT1
C14orf166	PTBP1
C14orf166	SNRNP70
C14orf166	EIF3I
C14orf166	RPS3A
C14orf166	SNRPD2
C14orf166	MCTS1
C14orf166	DDX39B
C14orf166	EIF3M
C14orf166	POLR2A
C18orf32	MRPS10
C18orf32	RPL18A
C18orf32	RPS12
C18orf32	HSPE1
C18orf32	RPS16
C18orf32	RPL35
C18orf32	RPL37
C18orf32	NHP2
[truncated: 8,942 more rows]
