# Supplementary material for: Analysis of potential genetic biomarkers and molecular mechanism of smoking-related postmenopausal osteoporosis using weighted gene co-expression network analysis and machine learning
Source: PLoS One. 2021 Sep 23;16(9):e0257343. doi: 10.1371/journal.pone.0257343 (PMC8459994; doi:10.1371/journal.pone.0257343)
Supplement: S4 Data — (XLSX) [file pone.0257343.s004.xlsx]

## Sheet: PPI network
		Subgragh	Degree	Eigenvector	Information	LAC	Betweenness	Closeness	Network
1	UBA52	4.3878e+22	180	0.149945	8.15831	27.4111	46890.4	0.481875	111.021
2	RPS2	4.00802e+22	101	0.143309	7.88363	36.9505	6405	0.432163	63.1809
3	RPS3A	3.80864e+22	93	0.139699	7.83221	38.129	3917.48	0.429002	58.3864
4	RPS16	3.66706e+22	89	0.137078	7.80339	38.6966	3610.45	0.419966	57.4389
5	RPL9	3.64659e+22	87	0.136694	7.78807	39.6092	3384.62	0.416806	56.2861
6	RPL27A	3.54327e+22	85	0.134744	7.7721	39.3882	3366.6	0.415763	53.5433
7	RPL12	3.53581e+22	86	0.134602	7.78017	38.6279	3826.38	0.417679	53.8442
8	RPS5	3.46966e+22	91	0.133337	7.81809	36.9231	5022.63	0.422279	57.1603
9	RPL6	3.40245e+22	85	0.132039	7.7721	37.7882	5697.14	0.419084	51.4831
10	RPS14	3.25958e+22	82	0.129237	7.74684	38.7317	3981.12	0.429371	53.3948
11	RPL13A	3.24148e+22	79	0.128878	7.71988	40.1519	1719.73	0.416632	51.9293
12	RPS15A	3.22731e+22	80	0.128596	7.72906	38.9	3205.19	0.41698	51.1205
13	RPL7A	3.21071e+22	78	0.128265	7.71048	39.3846	2193.27	0.413521	50.1646
14	RPL23	3.20527e+22	81	0.128156	7.73806	38.4198	4210.12	0.426615	52.045
15	RPL15	3.16541e+22	76	0.127357	7.69103	40.9737	1490.07	0.408607	51.0174
16	RPS12	3.09189e+22	75	0.125869	7.68094	39.12	1571.26	0.406441	48.615
17	UBB	3.07804e+22	166	0.125587	8.12767	23.8072	36399.8	0.478866	93.294
18	RPL35	3.02017e+22	74	0.124401	7.67062	41.0811	2111.85	0.407438	51.6496
19	RPS4X	2.96309e+22	78	0.12322	7.71048	37.6667	2644.06	0.412154	49.8617
20	RPL10A	2.93225e+22	70	0.122577	7.62677	40.6857	1415.58	0.412495	46.18
21	RPL18A	2.87266e+22	71	0.121325	7.63815	40.3099	2173.92	0.411643	48.0327
22	RPL34	2.71963e+22	66	0.118049	7.57828	41.7273	911.291	0.402016	47.8524
23	RPL21	2.68947e+22	70	0.117393	7.62677	39.5714	4066.68	0.403644	47.9803
24	EIF3I	2.65868e+22	80	0.116719	7.72906	30.975	5287.96	0.43067	40.9691
25	RPS27	2.60679e+22	71	0.115574	7.63815	37.0986	3132.58	0.41838	45.8229
26	RPL29	2.60002e+22	65	0.115424	7.56534	40.1846	1510.1	0.407771	44.8316
27	RPL38	2.53423e+22	62	0.113954	7.52432	42.5484	417.52	0.394695	47.5892
28	RNPS1	2.52482e+22	86	0.113742	7.78017	34.7209	3395.06	0.406939	53.8917
29	EIF3B	2.47932e+22	79	0.112713	7.71988	30.1266	4249.24	0.415071	41.547
30	NHP2	2.43558e+22	78	0.111714	7.71048	29.5128	7610.8	0.411134	39.5502
31	RPL39	2.39005e+22	63	0.110665	7.53838	39.4603	2031.64	0.395949	45.1006
32	RPL10L	2.31861e+22	59	0.108999	7.47975	40.6102	424.579	0.40008	43.3714
33	RPL28	2.3078e+22	56	0.108744	7.43108	42.7857	178.513	0.39252	44.8081
34	SNRPD2	2.2419e+22	94	0.10718	7.83908	31.1915	7067.46	0.413179	56.3131
35	RPL37	2.21276e+22	58	0.106482	7.46402	40.2759	708.326	0.392211	44.6344
36	CASC3	2.21112e+22	75	0.106442	7.68094	32.64	3035.31	0.400402	43.5362
37	NSA2	2.06811e+22	65	0.102942	7.56534	33.3538	5429.66	0.398481	40.2953
38	PSMC5	1.95031e+22	75	0.0999675	7.68094	26.4	4610.59	0.430484	34.2548
39	PPP2R1A	1.94268e+22	95	0.099772	7.84582	21.3053	22734.1	0.448493	39.1942
40	MRPS10	1.92763e+22	65	0.0993847	7.56534	32.7077	2950.3	0.394851	41.8943
41	EIF4B	1.90055e+22	69	0.098684	7.61512	25.5072	4928.97	0.412836	32.5461
42	POLR2A	1.88531e+22	123	0.0982877	7.99302	23.4472	21638.4	0.442914	64.8193
43	MRPL2	1.86836e+22	68	0.0978446	7.60314	30.4118	3977.01	0.40153	40.4631
44	EIF3A	1.81729e+22	59	0.0964983	7.47975	30.9492	1496.09	0.390368	34.6411
45	EIF3M	1.76959e+22	57	0.0952234	7.44783	31.3684	1646.3	0.395478	34.713
46	PLEC	1.74775e+22	63	0.0946339	7.53838	29.0476	7754.25	0.408439	32.468
47	PSMC2	1.72156e+22	71	0.0939223	7.63815	25.4366	3391.71	0.426433	32.4913
48	C18orf32	1.69326e+22	51	0.093147	7.33928	36.1569	341.813	0.384794	39.1667
49	CARS	1.53142e+22	55	0.0885839	7.41388	29.7455	2658.75	0.391441	33.03
50	EEF1D	1.4845e+22	49	0.0872162	7.29817	29.5102	1196.88	0.387034	30.485
51	RPN1	1.46325e+22	57	0.0865897	7.44783	26.3509	6802.98	0.405945	29.038
52	HNRNPC	1.41904e+22	84	0.0852715	7.76386	28.9524	6426.12	0.421921	49.172
53	DDX39B	1.41232e+22	82	0.0850695	7.74684	23.8537	6983.73	0.409951	40.6668
54	PCBP1	1.40494e+22	73	0.0848469	7.66007	30	5572	0.42516	40.5466
55	KPNB1	1.36224e+22	70	0.0835477	7.62677	19.3143	10288.5	0.424436	27.8217
56	UPF3A	1.15891e+22	38	0.0770606	7.01016	29.0526	155.051	0.373548	30.2233
57	HSP90AA1	1.1419e+22	130	0.0764928	8.02059	16.2923	37124.1	0.479327	51.3795
58	PCBP2	1.13263e+22	65	0.0761819	7.56534	29.9385	2659.97	0.402666	37.4056
59	PKM	1.09578e+22	74	0.0749321	7.67062	16.7568	9087.66	0.435942	26.1581
60	TUFM	1.08457e+22	78	0.0745481	7.71048	19.6154	9205.16	0.408607	35.8936
61	RAD23A	1.07169e+22	55	0.0741041	7.41388	20.8364	3156.92	0.412324	24.5191
62	PTBP1	1.05355e+22	77	0.0734744	7.70086	26.8831	8682.27	0.41926	42.9019
63	TP53	1.02129e+22	190	0.0723407	8.17756	15.4842	86325.1	0.50252	91.7426
64	SRP72	9.63858e+21	35	0.0702771	6.90689	27.6	300.756	0.368441	28.7252
65	ILF3	9.51344e+21	60	0.0698194	7.49506	17.7667	5369.24	0.408607	22.1966
66	MARS	9.19754e+21	54	0.0686504	7.39611	19.037	3098.23	0.395164	23.7663
67	DDX5	9.01384e+21	75	0.0679614	7.68094	24.6933	7397.32	0.429927	37.6208
68	SKIV2L	8.52553e+21	35	0.0660949	6.90689	22.0571	1039.08	0.371046	23.4148
69	PSMD4	7.18558e+21	61	0.060679	7.5099	16.9508	6165.71	0.42516	23.1042
70	NMD3	7.11709e+21	50	0.0603891	7.31907	15.24	6773.58	0.402178	19.0137
71	EIF1	6.72489e+21	34	0.0587016	6.86932	21.8235	383.109	0.371461	23.2049
72	YARS	6.71709e+21	60	0.0586675	7.49506	13.4667	8292.1	0.409278	19.0741
73	ADRM1	6.47466e+21	38	0.0575991	7.01016	17.2105	2644.38	0.385687	18.5531
74	SDAD1	6.36681e+21	38	0.0571174	7.01016	18.7895	2205.07	0.374249	21.0622
75	POLR2I	6.23856e+21	77	0.0565392	7.70086	24.961	5152.29	0.409278	44.7332
76	ATP5A1	6.21034e+21	76	0.0564111	7.69103	17.2632	8815.51	0.409951	35.7536
77	TEX10	6.06089e+21	36	0.0557283	6.94283	17.7778	2900.82	0.368032	19.2931
78	PRPF8	5.92269e+21	57	0.0550892	7.44783	29.193	1529.35	0.384794	35.0065
79	PABPN1	5.88675e+21	58	0.0549219	7.46402	28.5517	1701.39	0.393915	36.1181
80	SNRPD1	5.75532e+21	62	0.0543053	7.52432	31.0645	1930.49	0.390827	41.9874
81	RPF1	5.71992e+21	31	0.054138	6.74545	20.3871	482.355	0.3518	22.2324
82	SNRPA	5.39006e+21	53	0.0525538	7.37778	30.6415	1327.38	0.376795	36.1306
83	XAB2	5.28632e+21	57	0.0520456	7.44783	28.2807	3074.01	0.390827	34.4136
84	SF3B2	5.23729e+21	55	0.0518037	7.41388	28.2545	2024.11	0.385687	33.4147
85	HNRNPA0	5.05725e+21	51	0.0509055	7.33928	32.0784	1420.93	0.378512	35.8982
86	GTF2F1	4.84089e+21	67	0.0498046	7.59086	25.6716	3875.94	0.401692	39.6675
87	PFDN2	4.83717e+21	34	0.0497855	6.86932	14.2941	1588.29	0.392984	14.9943
88	LSM7	4.78733e+21	48	0.0495284	7.27654	30.2083	2507.11	0.37453	33.4144
89	XPO1	4.73379e+21	71	0.0492507	7.63815	10.7324	12044.3	0.435181	19.7482
90	CSTF3	4.69376e+21	55	0.0490419	7.41388	27.3455	2260.45	0.387184	32.3512
91	SRRM1	4.63484e+21	57	0.0487332	7.44783	28.7018	4428.91	0.380099	35.5515
92	AKT1	4.60278e+21	178	0.0485643	8.15421	13.5169	85355.7	0.500251	83.0886
93	SRSF5	4.53084e+21	57	0.0481833	7.44783	30.2456	2832.27	0.395164	39.0455
94	MRPS18A	4.50144e+21	35	0.0480267	6.90689	17.8857	1214.12	0.349579	20.9787
95	SNRNP70	4.44632e+21	59	0.0477318	7.47975	28.0678	3413.89	0.38824	36.1601
96	SNRNP200	4.37545e+21	53	0.0473498	7.37778	29.8491	1965.61	0.387034	34.7935
97	SNRNP40	4.2836e+21	48	0.0468503	7.27654	32.2083	1814.72	0.374953	35.8446
98	ATP5B	4.12918e+21	69	0.045998	7.61512	16.8406	7063.07	0.417854	32.9519
99	LSM2	4.1011e+21	45	0.0458414	7.20687	32.4	809.443	0.368304	34.2648
100	TSFM	4.07841e+21	35	0.0457144	6.90689	18.1714	502.354	0.35118	21.0511
101	CDC40	4.01412e+21	51	0.0453526	7.33929	31.2941	1241.46	0.375377	36.043
102	ACTB	3.9512e+21	108	0.0449958	7.9229	14.0926	25604.4	0.462216	44.0414
103	ATP5H	3.89555e+21	52	0.0446778	7.35883	16.8077	2316.64	0.374249	26.4732
104	PPIE	3.85779e+21	44	0.0444607	7.18193	31.5909	1245.01	0.37708	33.3156
105	SRRM2	3.80689e+21	54	0.0441664	7.39611	27.1481	4313.33	0.380244	31.4412
106	HNRNPUL1	3.80617e+21	49	0.0441623	7.29817	31.1429	1471.71	0.388542	35.0694
107	HSPE1	3.74113e+21	46	0.0437833	7.23093	13.2174	2639.43	0.390368	16.8445
108	DENR	3.67505e+21	29	0.0433949	6.65214	12.6897	418.647	0.361101	13.319
109	SF1	3.62761e+21	52	0.0431139	7.35883	26.4615	2960.56	0.385537	31.9397
110	SF3A2	3.43158e+21	46	0.0419328	7.23094	30.6087	751.432	0.369396	33.0969
111	SF3B4	3.40923e+21	46	0.041796	7.23094	31.3478	1777.11	0.381992	34.0465
112	GMPS	3.37181e+21	43	0.041566	7.15602	9.67442	5595.49	0.405614	13.8411
113	DNAJC8	3.25168e+21	41	0.0408189	7.10114	34.2927	265.458	0.364401	35.3479
114	CPSF7	3.19591e+21	43	0.0404673	7.15602	31.7209	3425.61	0.365068	33.1588
115	PRPF4	3.15968e+21	40	0.0402373	7.07203	34.1	243.459	0.362677	35.6001
116	STT3A	3.15218e+21	23	0.0401895	6.30343	14.8696	2279.56	0.363471	15.6212
117	MCTS1	3.00134e+21	27	0.0392162	6.54864	12.6667	1473.79	0.353421	13.3313
118	WBP11	2.95941e+21	40	0.0389413	7.07203	33.75	412.417	0.361756	34.7949
119	PQBP1	2.91708e+21	41	0.0386618	7.10114	32.0976	1815.03	0.367897	32.9455
120	PSME3	2.86481e+21	44	0.0383138	7.18193	13.1364	2464.74	0.405449	15.8986
121	RELA	2.8469e+21	77	0.0381938	7.70086	16.5974	10135.6	0.444494	32.0394
122	COX7C	2.82643e+21	35	0.0380563	6.90689	14.0571	1643.77	0.358504	16.6472
123	NFKB1	2.62397e+21	68	0.036668	7.60314	16.9412	6537.2	0.437089	30.5842
124	CUL1	2.32551e+21	63	0.0345197	7.53838	19.9365	4629.67	0.417329	34.8302
125	UBE2V2	2.30626e+21	44	0.0343765	7.18193	17	1647.24	0.397053	22.6818
126	TPI1	2.2247e+21	59	0.0337631	7.47975	13.3898	8565.73	0.418556	24.1002
127	UBE2I	2.19623e+21	69	0.0335464	7.61512	10.4928	12265.6	0.423534	21.913
128	ENO1	2.1866e+21	56	0.0334728	7.43108	13.75	4590.89	0.411473	20.9041
129	MRPL39	2.09356e+21	29	0.0327529	6.65214	14.2759	798.602	0.347508	16.8595
130	PRMT1	2.08354e+21	46	0.0326745	7.23093	8.30435	5322.22	0.396421	10.7838
131	AHCY	2.07635e+21	24	0.032618	6.37021	10.1667	395.521	0.371737	10.8996
132	TCEB2	1.91716e+21	55	0.0313427	7.41388	17.2364	3056.99	0.397528	27.8003
133	DAP3	1.8894e+21	27	0.031115	6.54864	13.6296	1823.11	0.371599	15.3946
134	CSNK1E	1.88756e+21	34	0.0310998	6.86932	9.23529	2771.13	0.404463	11.8818
135	CSNK1D	1.88519e+21	41	0.0310803	7.10114	9.95122	6713.4	0.406939	14.8926
136	ACTG1	1.86677e+21	69	0.030928	7.61512	12.8986	7969.3	0.442129	26.3947
137	JUN	1.82892e+21	86	0.0306129	7.78017	13.2093	16473.9	0.440177	34.9409
138	TPR	1.68126e+21	43	0.0293512	7.15602	11.0698	4323.5	0.399599	17.2131
139	CHTOP	1.65252e+21	35	0.0290992	6.90689	15.8286	698.465	0.359279	18.4656
140	PEBP1	1.64464e+21	34	0.0290297	6.86932	7.88235	2547.34	0.405285	9.48538
141	COPS6	1.643e+21	35	0.0290152	6.90689	12.8571	1871.59	0.394695	16.9871
142	NFKBIA	1.60137e+21	54	0.0286453	7.39611	14.1481	3118.34	0.418205	20.8936
143	TIMM10	1.59421e+21	29	0.0285812	6.65214	8.41379	806.398	0.354931	9.75079
144	C14orf166	1.56524e+21	20	0.0283203	6.0759	8.4	389.322	0.360579	8.84211
145	MRPS34	1.53984e+21	27	0.0280896	6.54864	12.0741	1365.2	0.35292	13.6477
146	UBA1	1.48582e+21	49	0.0275925	7.29817	13.9592	4710.98	0.411134	20.4355
147	STAT3	1.43509e+21	80	0.0271173	7.72906	12.375	14660.8	0.435561	30.4084
148	SFPQ	1.40264e+21	35	0.026809	6.90689	12.6286	1763.81	0.368849	15.4114
149	TRMT112	1.38615e+21	24	0.026651	6.37021	5.91667	4882.21	0.350686	6.69757
150	RAE1	1.33998e+21	42	0.0262033	7.12911	11	3883.18	0.384942	16.7147
151	DNAJC2	1.32133e+21	21	0.0260203	6.15672	5.52381	495.061	0.368304	5.93333
152	PABPC4	1.30582e+21	23	0.0258672	6.30343	6.69565	1058.15	0.356836	7.40668
153	H2AFX	1.25215e+21	61	0.02533	7.5099	13.8689	5629.98	0.426068	25.8651
154	PARP1	1.24471e+21	44	0.0252547	7.18193	10.9091	5095.06	0.414898	13.907
155	NFKB2	1.24356e+21	38	0.025243	7.01016	17.2632	1607.36	0.406441	20.336
156	CDK7	1.20739e+21	49	0.0248732	7.29817	11.7143	3447.62	0.395635	21.5957
157	ANAPC2	1.19355e+21	41	0.0247302	7.10114	17.122	3152.34	0.388694	21.5145
158	PSMD5	1.13159e+21	29	0.0240797	6.65214	13.8621	687.406	0.389605	15.2549
159	STUB1	1.12715e+21	49	0.0240324	7.29817	15.102	4001.05	0.414037	22.248
160	NCOR1	1.04733e+21	55	0.0231659	7.41388	12.9091	6338.24	0.421743	22.3028
161	RELB	1.04584e+21	41	0.0231494	7.10114	15.6585	2092.41	0.404463	19.9617
162	TARS	1.01448e+21	21	0.0227996	6.15672	9.23809	482.623	0.349334	9.9
163	CFL1	1.00483e+21	59	0.022691	7.47975	11.5593	8706.24	0.430484	22.4901
164	SSRP1	1.00043e+21	44	0.0226413	7.18193	10.0455	3124.43	0.397528	13.5951
165	NEMF	9.89668e+20	12	0.0225192	5.15918	8.66667	2071.07	0.341555	9.45454
166	COPS4	9.86825e+20	30	0.0224868	6.69998	11.8667	2041.52	0.392674	14.7662
167	UBE2M	9.83245e+20	44	0.022446	7.18193	15.7727	3386.2	0.395321	22.5203
168	KPNA6	9.60986e+20	19	0.0221904	5.98944	4.84211	1297.97	0.366949	5.66667
169	CDKN1B	9.58052e+20	36	0.0221565	6.94283	8.33333	4075.24	0.406441	10.4276
170	RPP14	9.56288e+20	11	0.0221361	4.99432	10	0	0.330023	11
171	WDTC1	9.45169e+20	66	0.0220071	7.57828	9.45454	11305.9	0.431042	20.1279
172	MDC1	9.36823e+20	42	0.0219097	7.12911	10.381	4905.87	0.393604	13.5317
173	KDM1A	9.28755e+20	43	0.0218151	7.15602	11.814	3052.49	0.412324	15.7079
174	BIRC2	9.2365e+20	37	0.0217551	6.97721	14.6486	1089.21	0.398004	18.1149
175	TUBB	9.10165e+20	53	0.0215957	7.37778	12.6792	5259.74	0.421565	23.0209
176	PSMF1	9.08766e+20	26	0.0215791	6.49249	15.5385	172.676	0.381992	16.6387
177	GTF2B	9.07513e+20	41	0.0215642	7.10114	9.02439	4200.93	0.399279	14.335
178	RALY	8.91637e+20	21	0.0213748	6.15672	14.8571	155.836	0.34403	15.6333
179	XRCC5	8.8098e+20	33	0.0212466	6.82996	8.36364	1644.08	0.398322	10.0226
180	IKBKG	8.7525e+20	45	0.0211774	7.20687	14.5778	2643.2	0.412495	20.4636
181	TUBB4B	8.69212e+20	49	0.0211043	7.29817	11.551	6317.99	0.414209	20.7219
182	GARS	8.57191e+20	21	0.0209578	6.15672	6.47619	3005.16	0.359798	6.93333
183	MCM7	8.28934e+20	34	0.0206095	6.86932	5.88235	2531.44	0.407438	7.205
184	FBXW11	8.23471e+20	44	0.0205415	7.18193	16.3636	2265.53	0.37952	24.0222
185	IRF3	8.16772e+20	41	0.0204577	7.10114	12.7805	5385.32	0.413693	17.694
186	NUP93	8.04538e+20	27	0.020304	6.54864	14	502.824	0.359538	17.7586
187	GTF2H5	7.74051e+20	36	0.0199155	6.94283	11.5	3108.97	0.375943	15.2351
188	MAP3K14	7.65438e+20	29	0.0198044	6.65214	14.2069	2886.93	0.387034	15.4265
189	HDAC6	7.51367e+20	42	0.0196216	7.12911	12.2381	3390.34	0.414381	16.0692
190	HIST1H4B	7.44648e+20	47	0.0195336	7.25414	14.8085	2766.76	0.413179	22.163
191	DYNC1H1	7.42827e+20	55	0.0195097	7.41388	12.1818	5765.45	0.410119	24.8219
192	EIF4G3	7.34559e+20	22	0.0194008	6.2324	7.54545	524.598	0.345581	9.24465
193	NDUFS8	7.32009e+20	36	0.0193671	6.94283	12.8889	1707.39	0.364534	17.0703
194	BRD4	7.26569e+20	42	0.019295	7.12911	10.5238	3609.74	0.405449	13.306
195	CTR9	7.23276e+20	29	0.0192513	6.65214	8.96552	1247.63	0.384645	10.221
196	YWHAQ	7.22651e+20	42	0.0192429	7.12911	6.28571	5428.32	0.421386	9.07138
197	NONO	6.96833e+20	24	0.0188961	6.37021	9.33333	1643.81	0.381262	11.0219
198	MRPS33	6.89719e+20	28	0.0187994	6.60178	8.64286	1678.58	0.334788	11.0093
199	NUPL2	6.781e+20	23	0.0186403	6.30343	13.7391	1019.22	0.351551	15.6001
200	SUPT5H	6.70706e+20	38	0.0185384	7.01016	9.57895	3922.06	0.38302	14.3469
201	CSNK2B	6.60078e+20	33	0.018391	6.82996	4.48485	3510.82	0.410288	6.69502
202	PRDX1	6.52545e+20	28	0.0182857	6.60178	8.21429	988.242	0.3988	8.94882
203	CANX	6.46985e+20	48	0.0182077	7.27654	6.45833	12179.3	0.417155	13.4749
204	CS	6.42695e+20	43	0.0181472	7.15602	14.9302	2863.36	0.396737	21.6207
205	EIF4G2	6.42393e+20	22	0.0181429	6.2324	6.36364	1442.64	0.375235	7.82283
206	IRAK1	6.36184e+20	35	0.0180551	6.90689	11.5429	2982.28	0.403971	13.9076
207	FBXO7	6.33902e+20	36	0.0180226	6.94283	17.5556	1133.66	0.370082	21.6182
208	UBA7	6.2497e+20	33	0.0178952	6.82996	17.0909	2133.42	0.37439	19.4181
209	COX4I1	6.23415e+20	40	0.0178729	7.07203	11.3	4667.94	0.405614	15.6193
210	SNRNP35	6.21292e+20	19	0.0178425	5.98944	16.6316	12.3215	0.33877	17.6508
211	UBE2V1	6.17756e+20	36	0.0177916	6.94283	17.6111	749.712	0.374109	21.2821
212	AAAS	6.02055e+20	20	0.0175641	6.0759	14.6	82.7135	0.344863	16.1511
213	POM121C	6.02048e+20	20	0.017564	6.0759	14.6	82.7135	0.344863	16.1511
214	DVL1	6.00895e+20	23	0.0175471	6.30343	5.21739	2809.23	0.393139	5.82035
215	LYN	5.91442e+20	55	0.0174086	7.41388	9.56364	10747.7	0.416632	21.026
216	ASB6	5.87867e+20	33	0.0173559	6.82996	17.7576	1994.44	0.369533	20.8036
217	CDC73	5.86557e+20	29	0.0173365	6.65214	9.37931	931.743	0.378943	10.7462
218	EHMT2	5.86481e+20	46	0.0173354	7.23093	12.3478	4404.46	0.40008	18.511
219	RFC1	5.81732e+20	25	0.0172651	6.43313	6.72	1361.29	0.382579	8.55166
220	ANXA5	5.73332e+20	41	0.01714	7.10114	10.4878	2866.37	0.417504	15.2923
221	HIST2H2AA3	5.63333e+20	42	0.0169899	7.12911	11.9524	2756.43	0.403644	16.7204
222	NXT1	5.53579e+20	22	0.0168421	6.2324	11.1818	546.319	0.348723	12.424
223	PHB	5.51297e+20	35	0.0168074	6.90689	8.28571	3614.76	0.414037	10.319
224	RBBP4	5.41821e+20	43	0.0166623	7.15602	11.2093	2413.22	0.387335	16.7554
225	H2AFV	5.35476e+20	52	0.0165645	7.35883	12.4615	2787.14	0.388997	21.316
226	COPS7B	5.30206e+20	25	0.0164828	6.43313	12	787.243	0.374953	14.3491
227	ENO2	5.2864e+20	32	0.0164584	6.78873	10.4375	2138.91	0.400402	11.776
228	SET	5.27229e+20	19	0.0164364	5.98944	6.21053	672.105	0.387636	6.55556
229	HIST2H2AA	5.23921e+20	39	0.0163848	7.04173	12.1026	2312.01	0.402503	16.2412
230	MRPS22	5.08653e+20	25	0.0161443	6.43313	10.96	527.551	0.339693	13.8364
231	BPTF	5.0658e+20	51	0.0161113	7.33928	8.70588	10373.3	0.406275	14.4762
232	MRPS31	4.95138e+20	26	0.0159283	6.49249	9.61538	2910.6	0.347266	12.5394
233	COPS8	4.85716e+20	25	0.0157761	6.43313	12	688.477	0.375377	13.9325
234	RIPK1	4.82631e+20	30	0.0157259	6.69998	11.2	1211.01	0.392057	12.6959
235	UBR5	4.80475e+20	20	0.0156907	6.0759	3.1	2086.85	0.384942	3.4
236	ACTR2	4.74635e+20	68	0.0155951	7.60314	13.2647	10550.8	0.414209	35.3722
237	HK1	4.72415e+20	37	0.0155585	6.97721	10.8649	3296.8	0.412154	14.6106
238	IRF1	4.6484e+20	39	0.0154333	7.04173	12.1026	3596.43	0.406441	16.9281
239	PHB2	4.64766e+20	26	0.0154321	6.49249	5.30769	1405.12	0.394851	5.55642
240	DAXX	4.61905e+20	32	0.0153845	6.78873	7.4375	2590.85	0.400402	9.92776
241	PDHB	4.59772e+20	37	0.015349	6.97721	11.027	3265.55	0.368577	14.5689
242	ALDH18A1	4.59044e+20	49	0.0153368	7.29817	6.28571	7508.99	0.387938	13.2258
243	RBCK1	4.56195e+20	33	0.0152891	6.82996	16.6061	1675.75	0.368032	18.6805
244	UQCRC1	4.55571e+20	38	0.0152787	7.01015	13.7895	1876	0.362677	18.2728
245	TRRAP	4.53911e+20	36	0.0152508	6.94283	6.88889	2735.17	0.400724	10.7022
246	RNF4	4.53408e+20	33	0.0152423	6.82996	16.7879	894.801	0.372154	19.4809
247	UBE2L6	4.52227e+20	37	0.0152225	6.97721	14.973	1998.61	0.373828	18.9642
248	ZC3HAV1	4.5105e+20	22	0.0152027	6.2324	3.45455	1855.6	0.370908	4.49567
249	ATP5I	4.47382e+20	29	0.0151407	6.65214	11.6552	1810.57	0.35317	14.2512
250	GRPEL1	4.46713e+20	29	0.0151294	6.65214	8.55172	960.145	0.369396	10.8475
251	LRRC47	4.43541e+20	16	0.0150756	5.68938	5.5	1526.54	0.337737	5.86667
252	DDX41	4.39095e+20	24	0.0149998	6.37021	8.41667	3276.62	0.403971	9.39383
253	HECTD3	4.35085e+20	27	0.0149312	6.54864	18.1481	2372.67	0.379376	19.3304
254	TUBA1B	4.34068e+20	28	0.0149137	6.60178	7.64286	1437.65	0.390063	9.39376
255	MAPK6	4.30144e+20	18	0.0148462	5.89667	5.11111	940.776	0.374109	5.6717
256	NUTF2	4.29596e+20	26	0.0148367	6.49249	3.92308	5001.73	0.368441	5.62423
257	ARRB2	4.26939e+20	36	0.0147907	6.94283	10.0556	3375.37	0.403317	13.287
258	NCOR2	4.23386e+20	36	0.0147291	6.94283	9.72222	4182.27	0.401207	14.1802
259	TOP3A	4.23346e+20	14	0.0147284	5.44681	6	258.359	0.3817	6.66667
260	STAMBP	4.16359e+20	21	0.0146063	6.15672	6.47619	2586.24	0.371876	7.72016
261	TRIM28	4.11732e+20	40	0.0145249	7.07203	5.25	17521.7	0.390674	6.27008
262	ALDOA	3.94083e+20	44	0.0142102	7.18193	10.9091	6637.69	0.387938	15.4512
263	KDM5C	3.93153e+20	35	0.0141935	6.90689	7.6	3193.68	0.383905	9.8604
264	TAF10	3.90395e+20	19	0.0141436	5.98944	5.68421	2369.82	0.385389	6.39762
265	PMPCB	3.88819e+20	34	0.014115	6.86932	11.2941	1373.69	0.363074	13.7555
266	P4HB	3.87696e+20	41	0.0140946	7.10114	8.34146	6220.31	0.404298	13.5053
267	TNFAIP3	3.85744e+20	31	0.0140591	6.74545	12.1935	2924.35	0.385687	15.2372
268	GCN1L1	3.761e+20	20	0.0138822	6.0759	2.3	1385.11	0.35317	2.71554
269	DNM2	3.7194e+20	37	0.0138052	6.97721	8.64865	8277.56	0.415071	12.3797
270	KCTD7	3.71092e+20	28	0.0137895	6.60178	20.0714	888.946	0.356453	21.9153
271	UQCR10	3.68241e+20	23	0.0137364	6.30343	12.4348	280.284	0.344863	13.3694
272	NSUN3	3.55415e+20	14	0.0134951	5.44681	5.71429	233.883	0.333222	6.4448
273	ACO2	3.53917e+20	35	0.0134666	6.90689	13.0286	1178.47	0.361232	16.0801
274	HIP1R	3.45897e+20	26	0.0133132	6.49249	9.84615	2196.56	0.387787	11.1041
275	UBE2H	3.41317e+20	26	0.0132247	6.49249	18.5385	386.648	0.363074	19.7108
276	KDM4A	3.35234e+20	27	0.0131063	6.54864	11.7037	1234.76	0.382139	13.604
277	NUMA1	3.31756e+20	23	0.0130382	6.30343	5.47826	1818.07	0.383757	6.04587
278	USP3	3.2957e+20	13	0.0129951	5.30938	5.07692	297.17	0.368849	5.5
279	RNF146	3.23825e+20	13	0.0128814	5.30938	6.15385	42.1024	0.35569	6.66667
280	KRI1	3.2234e+20	12	0.0128518	5.15918	6.16667	93.1168	0.342612	6.72727
281	UBAC1	3.21095e+20	25	0.012827	6.43313	18.88	438.894	0.360448	19.9167
282	STAU1	3.20257e+20	10	0.0128102	4.81261	4	48.5802	0.349825	4.44444
283	GTPBP6	3.20015e+20	8	0.0128054	4.38694	3.75	313.842	0.329805	4.28571
284	COPG1	3.19774e+20	32	0.0128006	6.78873	8.5	2779.03	0.384645	10.2031
285	WAC	3.12879e+20	15	0.0126618	5.57304	5.06667	1140.68	0.358118	5.44805
286	HGS	3.10958e+20	41	0.0126229	7.10114	9.26829	5143.49	0.386734	16.5176
287	FLNA	3.10275e+20	38	0.012609	7.01015	7.21053	5115.21	0.397686	9.80075
288	HDAC5	3.04397e+20	38	0.012489	7.01016	9.84211	5219.76	0.400724	12.8851
289	CSDE1	3.03188e+20	13	0.0124642	5.30938	3.84615	233.884	0.341672	4.16667
290	STAG2	3.03021e+20	21	0.0124607	6.15672	4.57143	776.095	0.3842	5.49507
291	HMGN1	3.01164e+20	13	0.0124225	5.30938	6.46154	78.4311	0.354804	7
292	PAFAH1B1	2.98729e+20	30	0.0123722	6.69998	8	1700.43	0.386584	10.9127
293	SPG7	2.92548e+20	24	0.0122435	6.37021	4.83333	4737.14	0.380971	5.23986
294	TKT	2.91354e+20	30	0.0122185	6.69998	10.0667	1113.66	0.382285	12.5761
295	ASH2L	2.88431e+20	32	0.012157	6.78873	8.75	3916.5	0.380099	11.2938
296	CSNK2A2	2.88102e+20	31	0.0121501	6.74545	5.93548	2261.69	0.395792	7.17868
297	RNF220	2.8749e+20	22	0.0121372	6.2324	21	0	0.353923	22
298	RNF19B	2.8749e+20	22	0.0121372	6.2324	21	0	0.353923	22
299	RAB5C	2.86763e+20	37	0.0121218	6.97721	9.78378	6113	0.389605	15.9111
300	USP5	2.86297e+20	20	0.012112	6.0759	5.4	1326.88	0.363074	5.98261
301	PRKCD	2.80146e+20	47	0.0119812	7.25414	10.5106	5339.09	0.403154	17.7823
302	AP2A2	2.77735e+20	33	0.0119295	6.82996	11.1515	2642.11	0.389605	14.0783
303	TUBA1C	2.72586e+20	22	0.0118184	6.2324	7.18182	1175.48	0.37077	8.82843
304	CDC37	2.63249e+20	22	0.0116142	6.2324	5.27273	1521.15	0.391441	5.82143
305	RBM10	2.60947e+20	16	0.0115633	5.68938	3.5	1158.61	0.346783	3.9
306	BANF1	2.6079e+20	19	0.0115599	5.98944	3.68421	2345.07	0.397686	4.22222
307	CD44	2.58091e+20	43	0.0114999	7.15602	9.44186	5625.16	0.402991	17.8513
308	BAP1	2.55994e+20	16	0.0114531	5.68938	4.75	301.136	0.376938	5.2303
309	ETFA	2.54797e+20	30	0.0114263	6.69998	7.26667	3044.73	0.362414	9.59886
310	IKBKE	2.54005e+20	20	0.0114085	6.0759	11.6	274.443	0.367897	12.5962
311	GPI	2.53914e+20	31	0.0114064	6.74545	11.9355	900.534	0.372989	15.7853
312	VIM	2.5034e+20	26	0.0113259	6.49249	6.07692	3357.4	0.397528	7.14498
313	SETDB1	2.49298e+20	31	0.0113023	6.74545	12.3871	1518.62	0.392674	15.0947
314	SPI1	2.46917e+20	44	0.0112482	7.18193	9.5	5379.01	0.399599	16.1274
315	MED12	2.36203e+20	23	0.0110015	6.30343	6.43478	1158.86	0.376084	7.80601
316	CHD8	2.36202e+20	29	0.0110014	6.65214	5.7931	3439.21	0.381262	6.98034
317	CALM1	2.30787e+20	28	0.0108746	6.60178	6.5	2812.49	0.396737	8.71965
318	ARAF	2.26591e+20	23	0.0107753	6.30343	5.04348	2089.66	0.399279	5.83983
319	SLC25A1	2.18776e+20	13	0.0105878	5.30938	2.15385	517.47	0.339809	2.45833
320	FKBP1A	2.17863e+20	23	0.0105657	6.30343	3.47826	2145.46	0.384794	4.35837
321	MRPL18	2.16937e+20	16	0.0105432	5.68938	10.125	111.338	0.322863	10.8571
322	CLTA	2.16427e+20	36	0.0105308	6.94283	10.5	3696.52	0.390215	14.9781
323	USP10	2.16179e+20	18	0.0105248	5.89667	3.11111	2203.84	0.384942	3.66835
324	OGDH	2.13191e+20	35	0.0104518	6.90689	9.42857	2590.14	0.369123	12.5397
325	ATP6V0C	2.13156e+20	31	0.010451	6.74545	7.35484	5465.08	0.368168	12.0848
326	ACIN1	2.12442e+20	12	0.0104334	5.15918	4.83333	460.95	0.365335	5.31313
327	ARPC4	2.04737e+20	26	0.0102425	6.49249	11.4615	789.817	0.377795	13.6678
328	CDK11A	2.04372e+20	16	0.0102334	5.68938	4.75	1675.02	0.362282	5.16538
329	MEN1	2.03863e+20	30	0.0102206	6.69998	5.86667	2658.5	0.394851	8.98988
330	MRPL48	2.03662e+20	15	0.0102156	5.57304	10.5333	38.7866	0.319756	11.2857
331	MAP2K2	1.96298e+20	28	0.0100292	6.60178	6.42857	2419.64	0.396737	8.66639
332	KDM5A	1.92049e+20	27	0.00992003	6.54864	8.2963	2710.75	0.368304	9.45085
333	ZC3H14	1.91618e+20	14	0.00990889	5.44681	4	384.12	0.343083	4.52778
334	RAB5B	1.88713e+20	29	0.0098335	6.65214	9.93103	3131.3	0.384645	13.3161
335	NDUFA8	1.87729e+20	25	0.00980783	6.43313	13.2	362.673	0.341672	14.7501
336	STAT6	1.87656e+20	25	0.00980592	6.43313	9.28	1578.37	0.38991	10.1217
337	COMMD10	1.87318e+20	16	0.0097971	5.68938	10.375	429.933	0.354552	11.0667
338	GGA3	1.85811e+20	23	0.00975759	6.30343	5.47826	1401.38	0.381992	6.06995
339	GYS1	1.8574e+20	15	0.00975573	5.57304	3.86667	738.028	0.379087	4.36667
340	CAD	1.84244e+20	16	0.00971638	5.68938	1.875	980.125	0.368032	2.18333
341	NDUFB2	1.83049e+20	25	0.00968481	6.43313	12.48	1308.36	0.35118	14.1776
342	TGOLN2	1.81376e+20	38	0.00964045	7.01016	10.5263	4526.93	0.389605	16.5878
343	LARP1	1.79432e+20	11	0.00958865	4.99432	2.54545	691.434	0.337966	2.8
344	PABPC3	1.78966e+20	13	0.00957619	5.30938	4	165.896	0.340157	4.41111
345	POLR3K	1.75484e+20	16	0.00948258	5.68938	3.75	1322.48	0.348358	4.58333
346	PRKACB	1.7286e+20	39	0.00941142	7.04173	3.48718	9829.72	0.387034	6.21142
347	PECAM1	1.7098e+20	30	0.0093601	6.69998	7.73333	3789.83	0.394851	9.98324
348	ETS1	1.68772e+20	22	0.00929946	6.2324	8.18182	735.746	0.384052	8.76191
349	POLRMT	1.67768e+20	12	0.00927177	5.15918	1.16667	648.008	0.347993	1.29293
350	BAG1	1.67095e+20	13	0.00925315	5.30938	4	233.324	0.384645	4.33333
351	ACAA1	1.66091e+20	16	0.00922529	5.68938	3.5	3692.36	0.373129	3.95321
352	NFATC1	1.65071e+20	23	0.00919694	6.30343	6.17391	1818.96	0.391287	6.76018
353	SUPT4H1	1.64472e+20	24	0.00918024	6.37021	10.9167	655.915	0.354048	13.7928
354	DHX30	1.63606e+20	16	0.00915602	5.68938	4.5	744.607	0.351304	5.34762
355	TNIP2	1.62288e+20	13	0.00911905	5.30938	8.15385	96.9554	0.354552	8.86364
356	PDPK1	1.59303e+20	25	0.00903482	6.43313	5.68	1295.89	0.381992	6.54732
357	ILK	1.54384e+20	29	0.00889422	6.65214	4.82759	6829.59	0.393604	7.57503
358	SPTAN1	1.54269e+20	38	0.00889093	7.01015	5.73684	6430.2	0.389149	8.81294
359	ITSN2	1.53608e+20	26	0.00887186	6.49249	9.84615	1922.93	0.377651	11.3085
360	CPSF3L	1.53537e+20	14	0.0088698	5.44681	9.28571	109.058	0.345222	10.2308
361	RPS6KB2	1.51809e+20	11	0.00881974	4.99432	2.90909	281.788	0.370219	3.24286
362	RPS6KA1	1.51159e+20	20	0.00880084	6.0759	3	980.29	0.377651	3.16409
363	RPMS17	1.49661e+20	16	0.00875713	5.68938	7.875	975.626	0.320682	8.47186
364	FKBP15	1.49242e+20	15	0.00874487	5.57304	4	2815.1	0.340622	4.7888
365	PPP4C	1.49075e+20	27	0.00873997	6.54864	3.48148	4369.04	0.384348	5.24991
366	USP21	1.48892e+20	17	0.0087346	5.79694	4.23529	508.788	0.360709	4.67401
367	MSN	1.48261e+20	34	0.00871606	6.86932	6.76471	4248.19	0.392365	9.05838
368	ASXL1	1.47988e+20	12	0.00870805	5.15918	2	775.407	0.385687	2.18182
369	OS9	1.47394e+20	16	0.00869054	5.68938	3.25	1753.96	0.363206	3.91667
370	NOTCH2	1.46128e+20	15	0.00865315	5.57304	2.8	4925.54	0.387184	3.11111
371	INTS3	1.44567e+20	16	0.00860681	5.68938	8	911.101	0.347266	9.9033
372	CLIP3	1.40103e+20	14	0.00847289	5.44681	2.42857	1458.27	0.379954	2.8782
373	ATP5G1	1.39607e+20	29	0.00845788	6.65214	14	413.023	0.342024	17.3973
374	PTMA	1.39114e+20	12	0.00844292	5.15918	0.666667	908.657	0.356581	0.727273
375	DNAJA3	1.38435e+20	16	0.00842228	5.68938	2.625	753.165	0.379087	2.98333
376	TAF12	1.36224e+20	16	0.00835478	5.68938	5.875	300.447	0.363206	6.46429
377	ATP5L	1.33976e+20	31	0.00828555	6.74545	12.6452	1387.48	0.34848	16.7
378	PFN1	1.33435e+20	30	0.00826881	6.69998	7.8	1048.33	0.380971	9.72439
379	IRF2	1.32826e+20	22	0.00824989	6.2324	8.90909	1034.5	0.374953	11.2242
380	CUL9	1.31563e+20	9	0.00821059	4.61126	4.88889	128.434	0.363206	5.5
381	SYT2	1.30508e+20	18	0.0081776	5.89667	12.3333	213.702	0.368168	13.2101
382	CHMP2A	1.29746e+20	14	0.00815369	5.44681	5.28571	421.086	0.350686	6.23106
383	AHCYL1	1.29314e+20	15	0.00814009	5.57304	1.86667	1289.79	0.356708	2.09524
384	RBM4	1.28628e+20	11	0.0081185	4.99432	4.90909	2025.33	0.33068	5.425
385	KAT6A	1.2701e+20	25	0.00806726	6.43313	11.44	712.291	0.38302	12.5168
386	BRD2	1.24453e+20	25	0.00798565	6.43313	5.6	1996.05	0.377366	7.03438
387	NELFB	1.23774e+20	15	0.00796383	5.57304	9.33333	151.521	0.351304	10
388	CLIP1	1.23736e+20	18	0.00796262	5.89667	6.55556	302.987	0.355817	7.31877
389	MAP2K3	1.2373e+20	17	0.00796243	5.79694	4.23529	620.136	0.381116	4.65125
390	RAB8A	1.23577e+20	40	0.00795748	7.07203	6.3	10341.6	0.374249	14.4083
391	CAPZB	1.22464e+20	39	0.00792159	7.04173	8	6355.58	0.382432	13.3613
392	TTF1	1.21675e+20	17	0.007896	5.79694	5.64706	530.437	0.347629	6.44205
393	PFKP	1.21447e+20	24	0.00788862	6.37021	9.08333	974.32	0.377651	10.184
394	GEMIN6	1.21155e+20	11	0.00787913	4.99432	7.27273	14.3677	0.329478	8
395	HLTF	1.19679e+20	10	0.00783099	4.81261	4.4	106.788	0.352671	4.88889
396	TOLLIP	1.18127e+20	30	0.00778004	6.69998	10.2	1775.12	0.383757	13.9844
397	SHOC2	1.17703e+20	11	0.00776605	4.99432	4.18182	156.493	0.365737	4.65556
398	PYGB	1.16416e+20	32	0.00772349	6.78873	11	1368.71	0.367897	14.6147
399	AGPAT1	1.15752e+20	12	0.00770143	5.15918	1.66667	1007.62	0.340157	2.28788
400	CTBP1	1.15233e+20	25	0.00768415	6.43313	6.32	2166.76	0.389149	7.95509
401	JUND	1.14123e+20	18	0.00764705	5.89667	6.11111	1154.08	0.38302	6.47059
402	H2AFY	1.13318e+20	20	0.00762003	6.0759	6.8	609.327	0.370494	7.74888
403	COX6B1	1.12533e+20	20	0.00759359	6.0759	12.4	415.463	0.340273	13.3658
404	GLUD1	1.0867e+20	19	0.00746212	5.98944	12.5263	81.5814	0.348358	14.2778
405	COPE	1.07372e+20	31	0.00741743	6.74545	8.06452	3289.22	0.377509	10.1959
406	INTS5	1.06168e+20	15	0.00737572	5.57304	7.86667	1573.83	0.35007	9.63187
407	FCHO1	1.0612e+20	15	0.00737405	5.57304	11.6	131.696	0.361363	12.4524
408	LAMP1	1.02841e+20	46	0.00725924	7.23094	7	9417.35	0.397845	16.5407
409	ZYX	1.02309e+20	23	0.00724043	6.30343	5.82609	1691.36	0.375801	6.35439
410	TYK2	1.01894e+20	23	0.00722573	6.30343	7.82609	1216	0.362019	9.33187
411	LHPP	1.00802e+20	21	0.00718692	6.15672	9.04762	782.672	0.339809	10.059
412	ARHGDIA	1.00755e+20	25	0.00718522	6.43313	6.32	1484.22	0.389301	7.07307
413	PYCR1	1.00261e+20	15	0.0071676	5.57304	2.13333	1483.26	0.378368	2.43162
414	TNFRSF10B	1.0013e+20	16	0.00716289	5.68938	5.75	1352.69	0.377509	6.525
415	CECR1	9.9532e+19	20	0.00714149	6.0759	11.2	751.894	0.356199	12.186
416	HYOU1	9.92607e+19	19	0.00713175	5.98944	3.89474	842.637	0.371184	4.58889
417	CAPN1	9.88189e+19	17	0.00711586	5.79694	4.82353	1147.16	0.383905	5.63472
418	BAZ1B	9.8775e+19	23	0.00711428	6.30343	6.34783	1959.98	0.373968	7.48231
419	CENPT	9.73343e+19	11	0.0070622	4.99432	5.27273	69.3614	0.350933	5.8
420	WASF2	9.61832e+19	14	0.00702032	5.44681	6.42857	200.728	0.372015	7.28059
421	PTK2B	9.57043e+19	24	0.00700282	6.37021	5.16667	3691.06	0.389758	5.73894
422	MCRS1	9.42364e+19	20	0.00694891	6.0759	3.5	761.216	0.357861	4.74968
423	GUK1	9.42061e+19	15	0.00694779	5.57304	1.86667	2380.09	0.366814	2.82738
424	NDUFC2	9.32512e+19	28	0.00691249	6.60178	11.6429	1586.13	0.354048	14.8039
425	ENSG00000258947	9.30863e+19	15	0.00690638	5.57304	5.33333	562.553	0.359409	5.77273
426	ARHGEF1	9.27988e+19	20	0.0068957	6.0759	2.3	3099.78	0.378081	2.47034
427	VPS4A	9.24331e+19	12	0.0068821	5.15918	5.5	296.351	0.354174	6.23864
428	CD19	9.17707e+19	32	0.0068574	6.78873	7.8125	5880.58	0.388846	12.3051
429	PPP1R12A	9.09751e+19	21	0.00682761	6.15672	4	2041.66	0.387938	5.20638
430	GSN	8.97612e+19	23	0.00678191	6.30343	7.47826	2316.1	0.379232	8.0254
431	CNOT7	8.82685e+19	16	0.00672528	5.68938	1.125	1381.08	0.364801	1.65606
432	KLF2	8.75779e+19	16	0.00669891	5.68938	6	226.878	0.370908	6.76667
433	PPP3CB	8.71463e+19	23	0.00668239	6.30343	4.43478	1327.07	0.371461	5.9435
434	MAPKAPK2	8.63252e+19	14	0.00665083	5.44681	3.28571	1915.46	0.376511	3.58462
435	UBTF	8.60713e+19	25	0.00664105	6.43313	4.96	6584.5	0.369533	6.48006
436	MCCC2	8.55929e+19	14	0.00662256	5.44681	6.14286	186.87	0.339	6.87179
437	SLC25A11	8.41667e+19	13	0.00656716	5.30938	2.92308	339.544	0.350193	3.16667
438	TLE4	8.40733e+19	10	0.00656351	4.81261	2.8	445.539	0.353421	3.2
439	MAPRE2	8.3846e+19	16	0.00655463	5.68938	4	1231.88	0.349334	4.3315
440	MCM3AP	8.27031e+19	10	0.00650981	4.81261	5.6	71.0845	0.335577	6.22222
441	BTG1	8.26827e+19	5	0.006509	3.52867	1.2	12.9095	0.319142	1.5
442	ATP6AP1	8.25697e+19	14	0.00650455	5.44681	7.71429	409.181	0.344983	8.49231
443	TPM4	8.21399e+19	24	0.0064876	6.37021	7.5	1102.83	0.385389	9.3814
444	RPRD2	8.20019e+19	16	0.00648215	5.68938	9.25	1186.48	0.334227	11.3216
445	VPS37B	8.16458e+19	9	0.00646806	4.61126	4.66667	126.567	0.349212	5.25
446	PTPN6	8.15653e+19	31	0.00646487	6.74545	7.35484	3183.73	0.380534	10.7731
447	TIMM8B	8.10699e+19	10	0.00644521	4.81261	6	30.88	0.326885	6.66667
448	DCTN1	7.96425e+19	28	0.00638822	6.60178	5.64286	3700.2	0.377366	6.54094
449	DIAPH1	7.86304e+19	15	0.0063475	5.57304	2.26667	1842.56	0.356453	2.54221
450	CEP192	7.77593e+19	14	0.00631224	5.44681	8.71429	1185.15	0.354426	9.44231
451	TIMP2	7.68293e+19	14	0.00627438	5.44681	6	341.09	0.3817	6.46154
452	RRAGA	7.3251e+19	8	0.00612652	4.38694	1.75	558.589	0.362545	2
453	ACTN4	7.24349e+19	30	0.0060923	6.69998	6.6	2353.2	0.384645	8.32202
454	RAB1B	6.93354e+19	41	0.00596053	7.10114	9.17073	6645.68	0.372571	18.1902
455	CSK	6.88714e+19	30	0.00594055	6.69998	6.2	3431.9	0.378799	7.98257
456	TCTN2	6.8698e+19	13	0.00593307	5.30938	7.38462	420.076	0.354678	8.28571
457	BSG	6.83436e+19	21	0.00591775	6.15672	2.28571	3178.05	0.385836	2.76677
458	ENY2	6.76998e+19	15	0.00588981	5.57304	2.13333	1739.45	0.338425	2.40476
459	CBFB	6.702e+19	16	0.00586016	5.68938	4.875	255.795	0.369807	5.2
460	JUP	6.66782e+19	18	0.0058452	5.89667	3.66667	1914.7	0.359538	4.07421
461	CAP1	6.60425e+19	34	0.00581727	6.86932	10.8235	2193.24	0.367354	16.3093
462	MED22	6.53342e+19	11	0.00578599	4.99432	2.90909	1344.32	0.331891	3.325
463	TBL1X	6.18286e+19	19	0.00562862	5.98944	3.78947	1191.03	0.364267	4.40675
464	ANXA6	6.18068e+19	11	0.00562763	4.99432	1.63636	236.063	0.360579	1.825
465	ANKRD27	6.13239e+19	10	0.0056056	4.81261	3.2	1050.31	0.34775	3.64444
466	DDX11	6.11954e+19	7	0.00559972	4.13548	2	28.45	0.350193	2.33333
467	SAFB2	6.10996e+19	10	0.00559534	4.81261	2.4	267.538	0.324756	2.88889
468	MAP3K11	6.0867e+19	16	0.00558468	5.68938	3.5	1394.87	0.373268	4.48333
469	PLD2	6.06788e+19	24	0.00557604	6.37021	4.16667	3420.81	0.376511	6.75548
470	INTS8	6.00042e+19	11	0.00554496	4.99432	10	0	0.325073	11
471	VASP	5.94989e+19	23	0.00552156	6.30343	6.34783	1698.14	0.374953	7.48287
472	CTDNEP1	5.92732e+19	10	0.00551108	4.81261	3	189.86	0.347387	3.33333
473	RUNX1	5.88127e+19	23	0.00548963	6.30343	4.69565	831.778	0.359021	5.37464
474	HADHB	5.85993e+19	18	0.00547966	5.89667	6.88889	724.805	0.341438	7.53417
475	KDM2A	5.80707e+19	19	0.00545489	5.98944	9.36842	235.016	0.343438	10.4722
476	PPP1R11	5.80323e+19	11	0.00545308	4.99432	3.27273	409.113	0.339925	3.88889
477	ATP6V1E1	5.74632e+19	19	0.00542628	5.98944	9.68421	512.435	0.333668	11.0137
478	TCIRG1	5.72334e+19	16	0.00541542	5.68938	6.625	887.721	0.336597	7.4359
479	COX7A2L	5.70872e+19	16	0.0054085	5.68938	10.75	474.605	0.325498	11.4667
480	HIRA	5.70587e+19	14	0.00540715	5.44681	3.14286	680.554	0.361625	3.57607
481	NIT1	5.68528e+19	7	0.00539738	4.13548	0.857143	165.077	0.327422	1
482	SRM	5.68096e+19	7	0.00539533	4.13548	0.857143	113.52	0.334115	1
483	NOL7	5.67312e+19	10	0.00539161	4.81261	0.4	399.432	0.34403	0.583333
484	SEC31A	5.64982e+19	32	0.00538052	6.78873	10.125	1967	0.364667	14.0918
485	TLN1	5.58457e+19	29	0.00534936	6.65214	5.03448	2384.57	0.371184	7.32359
486	CALM3	5.47172e+19	20	0.00529504	6.0759	5.8	893.275	0.362545	6.97049
487	CYFIP2	5.27468e+19	12	0.00519883	5.15918	4.83333	232.403	0.37077	5.375
488	CORO1C	5.135e+19	18	0.00512953	5.89667	5.33333	1196.01	0.360058	5.89152
489	PTGES2	5.08032e+19	19	0.00510215	5.98944	11.1579	489.367	0.35722	11.9791
490	NEK7	5.04326e+19	8	0.0050835	4.38694	4	24.8147	0.3271	4.57143
491	BAG6	4.96817e+19	19	0.00504551	5.98944	4.63158	1557.61	0.359538	5.99899
492	GSTK1	4.91812e+19	4	0.00502003	3.15796	0.5	658.125	0.332555	0.666667
493	CDK16	4.86426e+19	10	0.00499247	4.81261	2.6	579.79	0.368713	2.88889
494	NCSTN	4.84563e+19	20	0.00498291	6.0759	4.8	3589.52	0.378943	6.65663
495	STK25	4.83761e+19	6	0.00497878	3.85161	2	130.25	0.340389	2.4
496	NAP1L4	4.73872e+19	6	0.00492763	3.85161	0.666667	51.5454	0.33057	0.8
497	ECSIT	4.71693e+19	12	0.00491628	5.15918	3.16667	420.666	0.344863	3.45455
498	USP11	4.70608e+19	11	0.00491063	4.99432	3.27273	107.279	0.353797	3.6
499	S100A4	4.64293e+19	13	0.00487757	5.30938	4	1266.96	0.371322	4.96786
500	ALKBH1	4.55948e+19	12	0.00483354	5.15918	2.16667	544.728	0.33831	2.41558
501	ABCA1	4.5323e+19	19	0.00481911	5.98944	3.36842	2038.92	0.378799	4.20263
502	CD74	4.46198e+19	26	0.00478157	6.49249	4.76923	2296.2	0.381554	5.96826
503	TRMT5	4.35612e+19	8	0.00472451	4.38694	1	87.1816	0.311952	1.14286
504	SON	4.33707e+19	10	0.00471417	4.81261	1.2	317.215	0.344268	1.42222
505	HDLBP	4.33459e+19	10	0.00471282	4.81261	1.2	487.941	0.336483	1.33333
506	CD81	4.29839e+19	18	0.0046931	5.89667	4.44444	1097.71	0.373688	4.92269
507	ARF6	4.29838e+19	31	0.0046931	6.74545	5.48387	3578.66	0.375377	9.14228
508	RBM42	4.24286e+19	9	0.00466269	4.61126	1.11111	565.487	0.342494	1.25
509	SUN2	4.17546e+19	12	0.00462551	5.15918	1.5	572.926	0.356199	1.63636
510	NME4	4.16374e+19	7	0.00461901	4.13548	2.57143	154.881	0.332223	3.08333
511	AUP1	4.14402e+19	13	0.00460806	5.30938	1.84615	656.047	0.344983	2
512	TAX1BP1	4.12669e+19	12	0.00459841	5.15918	4.5	406.511	0.34582	4.94318
513	GLRX	4.06947e+19	14	0.00456643	5.44681	1.71429	1695.26	0.370632	1.84615
514	COA3	4.05774e+19	9	0.00455984	4.61126	1.33333	562.198	0.3271	1.5
515	FUCA1	4.04568e+19	20	0.00455306	6.0759	11.5	1236.92	0.372989	12.9024
516	SREBF2	4.04431e+19	17	0.00455228	5.79694	2.35294	4467.92	0.378368	3.36384
517	ME2	4.02405e+19	10	0.00454087	4.81261	6.4	147.04	0.356453	7.2381
518	NOMO1	3.9368e+19	5	0.00449137	3.52867	0.4	3981.94	0.318632	2
519	MBD2	3.92943e+19	19	0.00448716	5.98944	7.47368	2235.26	0.341672	8.28788
520	CALM2	3.922e+19	15	0.00448292	5.57304	4.93333	504.57	0.357989	5.54286
521	ADPGK	3.91453e+19	10	0.00447865	4.81261	2.8	422.732	0.337623	3.11111
522	IL11RA	3.86849e+19	3	0.00445224	2.72807	0.666667	21.4266	0.306204	1
523	H1FX	3.86344e+19	7	0.00444932	4.13548	5.14286	3.94129	0.342847	6
524	DAP	3.85958e+19	13	0.0044471	5.30938	2.61538	3038.61	0.370632	3.03463
525	OGFOD1	3.85905e+19	8	0.0044468	4.38694	0.75	268.214	0.324862	0.857143
526	ADRBK1	3.76962e+19	19	0.00439497	5.98944	3.05263	2419.25	0.363338	4.27619
527	SH2B1	3.76578e+19	6	0.00439274	3.85161	0.333333	169.74	0.338885	0.4
528	INO80B	3.73232e+19	9	0.00437317	4.61126	5.55556	8.3629	0.340157	6.25
529	TBX21	3.72636e+19	18	0.00436968	5.89667	7.55556	373.378	0.360448	8.74082
530	SEC24B	3.69847e+19	34	0.0043533	6.86932	9.23529	3240.12	0.377795	14.1531
531	PIM2	3.69806e+19	6	0.00435305	3.85161	0.666667	99.0878	0.341555	0.8
532	TBC1D1	3.6766e+19	7	0.00434041	4.13548	1.14286	191.913	0.36215	1.33333
533	TNK2	3.65272e+19	8	0.00432629	4.38694	2.75	1308.81	0.369533	3.14286
534	VPS13B	3.56599e+19	7	0.00427462	4.13548	0.571429	907.626	0.325179	0.666667
535	MTO1	3.51076e+19	13	0.00424139	5.30938	5.84615	229.795	0.324122	6.57468
536	RHOBTB2	3.49654e+19	24	0.00423279	6.37021	4.33333	5140.74	0.368986	8.17799
537	GNAI2	3.46637e+19	26	0.00421449	6.49249	5.07692	5029.17	0.371184	10.0647
538	GOLPH3	3.46357e+19	36	0.00421279	6.94283	7.11111	4715.62	0.37453	11.0729
539	MPRIP	3.43837e+19	10	0.00419743	4.81261	4.2	86.0023	0.343201	4.66667
540	RHOG	3.40406e+19	35	0.00417643	6.90689	4.85714	7900.42	0.375094	11.0864
541	RNF38	3.39871e+19	4	0.00417315	3.15796	1	234.259	0.359409	1.33333
542	APEH	3.38603e+19	13	0.00416536	5.30938	1.84615	1856.91	0.366814	2.05952
543	HTRA2	3.34226e+19	13	0.00413835	5.30938	2	1338.35	0.370908	2.41667
544	RGPD5	3.32428e+19	6	0.00412721	3.85161	4.66667	7.3872	0.329696	5.6
545	CCNL1	3.25486e+19	8	0.00408388	4.38694	1.25	129.126	0.340273	1.48571
546	PPP3CC	3.2083e+19	18	0.00405457	5.89667	4.44444	1415.35	0.358762	4.95714
547	YTHDF3	3.18968e+19	9	0.00404278	4.61126	0.444444	797.05	0.318938	0.5
548	BANP	3.09096e+19	6	0.00397973	3.85161	4.66667	0.170455	0.346662	5.6
549	GABPB1	3.07917e+19	12	0.00397213	5.15918	2.66667	442.758	0.348967	3.39394
550	ZNF148	3.06842e+19	7	0.0039652	4.13548	1.42857	470.314	0.353546	1.66667
551	PNPLA2	3.06346e+19	18	0.00396199	5.89667	3.33333	3989.63	0.375801	4.70261
552	BAZ2A	2.92823e+19	12	0.00387355	5.15918	6.66667	102.777	0.348115	7.27273
553	CLK1	2.83413e+19	6	0.00381081	3.85161	1.66667	35.8616	0.320476	2
554	GADD45B	2.78614e+19	12	0.00377841	5.15918	3.83333	584.97	0.352297	4.58788
555	KIF5B	2.78508e+19	23	0.00377769	6.30343	4.26087	3546.27	0.359021	5.01324
556	ATP6V0E2	2.78033e+19	11	0.00377446	4.99432	6.90909	196.803	0.31691	7.75
557	GOSR1	2.77904e+19	24	0.00377359	6.37021	7.75	4144.49	0.37981	9.35748
558	TNIP1	2.73479e+19	14	0.00374343	5.44681	6.57143	103.981	0.328284	7.17133
559	MEPCE	2.72764e+19	8	0.00373853	4.38694	1.5	649.53	0.323912	1.71429
560	SYNRG	2.72147e+19	24	0.0037343	6.37021	5.75	3771.79	0.359668	6.44661
561	UCP2	2.70338e+19	10	0.00372186	4.81261	3.6	320.344	0.367219	4.06349
562	ZFP36	2.69224e+19	11	0.00371419	4.99432	1.81818	800.505	0.342024	2.2
563	SEC24C	2.67092e+19	33	0.00369946	6.82996	9.15151	2294.79	0.356071	13.5616
564	GNB2	2.65914e+19	25	0.00369129	6.43313	6.24	3780.82	0.364001	11.25
565	MCFD2	2.63368e+19	17	0.00367358	5.79694	7.64706	541.162	0.347024	8.34524
566	ESD	2.62248e+19	10	0.00366576	4.81261	2.4	173.739	0.338655	2.66667
567	FMNL1	2.61295e+19	14	0.00365909	5.44681	6.14286	656.144	0.352297	6.87607
568	IST1	2.57013e+19	26	0.00362898	6.49249	9.61538	1778.43	0.353421	12.9393
569	MED16	2.5672e+19	13	0.00362691	5.30938	3.53846	1522.79	0.326885	5.29924
570	PRRC2A	2.56261e+19	11	0.00362367	4.99432	0.545455	1126.41	0.337623	0.666667
571	CRYZ	2.47075e+19	8	0.00355813	4.38694	2.75	418.335	0.363206	3.47143
572	UTRN	2.42358e+19	11	0.003524	4.99432	3.09091	364.255	0.358375	3.5
573	SPEN	2.40139e+19	10	0.00350783	4.81261	2.2	335.616	0.354552	2.44444
574	TAF1D	2.38897e+19	11	0.00349875	4.99432	5.09091	85.3946	0.34332	5.6
575	STX5	2.36235e+19	32	0.0034792	6.78873	11	2183.35	0.35915	16.4017
576	HMGA1	2.32865e+19	10	0.0034543	4.81261	2.8	2173.1	0.352795	3.22222
577	ANXA11	2.30884e+19	8	0.00343957	4.38694	0.75	2179.03	0.344387	0.857143
578	HDGF	2.30592e+19	6	0.00343739	3.85161	2.33333	40.6764	0.362282	2.8
579	TECR	2.28153e+19	9	0.00341917	4.61126	0.666667	938.161	0.330899	0.875
580	RASSF1	2.13949e+19	8	0.00331103	4.38694	2.25	2101.69	0.359409	2.57143
581	IL2RG	2.13495e+19	22	0.00330751	6.2324	6.63636	1068.22	0.359798	8.48671
582	BTG2	2.12059e+19	7	0.00329637	4.13548	3.14286	57.1309	0.350809	3.66667
583	MSL2	2.11025e+19	9	0.00328832	4.61126	3.11111	239.479	0.354678	3.54167
584	MCCC1	2.10771e+19	15	0.00328635	5.57304	3.06667	2117.31	0.344625	3.3956
585	ELF4	2.09485e+19	5	0.0032763	3.52867	1.2	31.0604	0.345581	1.5
586	COTL1	2.09223e+19	12	0.00327425	5.15918	5.83333	225.636	0.34775	6.77273
587	PROSC	2.08014e+19	5	0.00326478	3.52867	0.4	149.218	0.323806	0.5
588	MED15	2.06553e+19	15	0.00325329	5.57304	3.06667	1873.35	0.341205	4.21184
589	CORO1A	2.05455e+19	26	0.00324463	6.49249	4	4832.97	0.361494	6.58812
590	CABIN1	2.05414e+19	15	0.00324431	5.57304	2.93333	1010.26	0.360188	3.49585
591	MAX	2.02371e+19	11	0.00322019	4.99432	2.36364	457.615	0.329152	2.6
592	GMPR2	2.00608e+19	7	0.00320613	4.13548	2.85714	104.609	0.322132	3.33333
593	BAK1	2.00251e+19	6	0.00320327	3.85161	3.33333	21.7305	0.359021	4
594	DUS1L	1.98634e+19	9	0.00319032	4.61126	0.888889	1213.22	0.316508	1.01786
595	BST2	1.96922e+19	25	0.00317654	6.43313	6.48	2477.98	0.359668	9.66907
596	GNB1	1.95192e+19	28	0.00316256	6.60178	6.64286	2845.27	0.361887	12.5581
597	INPP5D	1.90559e+19	22	0.0031248	6.2324	5.36364	2325.75	0.35915	6.22973
598	CD79A	1.88558e+19	23	0.00310835	6.30343	5.13044	2463.56	0.362414	7.28587
599	GM2A	1.88354e+19	20	0.00310667	6.0759	11.4	622.03	0.350193	12.9445
600	TFEB	1.87852e+19	14	0.00310253	5.44681	3.85714	1150.16	0.366949	4.89985
601	GNAS	1.87326e+19	10	0.00309818	4.81261	3.6	346.019	0.363869	4
602	ELMO1	1.84568e+19	9	0.00307529	4.61126	4.44444	68.226	0.359538	5
603	PTCD1	1.82312e+19	10	0.00305643	4.81261	4.6	97.9231	0.313719	5.125
604	CERS2	1.78738e+19	7	0.00302632	4.13548	0.571429	832.979	0.356453	0.666667
605	ARHGEF2	1.78376e+19	13	0.00302326	5.30938	2.76923	776.525	0.358633	3
606	PSPC1	1.74348e+19	5	0.00298893	3.52867	2	108.545	0.315706	2.66667
607	BASP1	1.68858e+19	6	0.00294149	3.85161	1.33333	43.1109	0.344506	1.6
608	AP1G2	1.67496e+19	20	0.00292961	6.0759	7.3	506.494	0.347508	8.37434
609	ACAP1	1.64603e+19	8	0.0029042	4.38694	1.5	440.337	0.356453	1.77143
610	EVL	1.62733e+19	13	0.00288765	5.30938	3.07692	487.426	0.343556	3.41667
611	PRKCSH	1.6126e+19	13	0.00287455	5.30938	4.30769	487.09	0.34179	5.33333
612	MLF2	1.6055e+19	7	0.00286822	4.13548	0.571429	2047.23	0.328068	0.666667
613	BACH1	1.59805e+19	4	0.00286156	3.15796	1	16.9464	0.348236	1.33333
614	MYL12A	1.56703e+19	12	0.00283365	5.15918	4.66667	352.536	0.343675	5.11818
615	MAN2B1	1.54753e+19	18	0.00281596	5.89667	12	467.46	0.34582	12.8157
616	PIK3CD	1.54697e+19	21	0.00281545	6.15672	5.61905	1226.89	0.361494	6.66831
617	BLK	1.54393e+19	18	0.00281269	5.89667	4.66667	1691.05	0.345581	5.02538
618	GDI1	1.53972e+19	22	0.00280885	6.2324	3.63636	3680.67	0.349825	5.33254
619	RAB2A	1.53457e+19	21	0.00280414	6.15672	4.28571	2089.99	0.351675	5.59969
620	RXRB	1.50766e+19	17	0.00277945	5.79694	4.11765	1165.85	0.357732	5.30375
621	HEXB	1.49379e+19	20	0.00276664	6.0759	11.4	2048.13	0.347629	13.9107
622	CHMP1A	1.49083e+19	12	0.00276389	5.15918	3.66667	1366.8	0.332777	5.06566
623	ITGB7	1.4906e+19	14	0.00276368	5.44681	3.14286	328.746	0.344149	3.74359
624	IPO13	1.48186e+19	4	0.00275557	3.15796	2	11.1614	0.320992	2.66667
625	CLPTM1	1.42743e+19	2	0.00270449	2.22358	0	83.4848	0.328934	0
626	PEF1	1.42335e+19	15	0.00270062	5.57304	5.2	680.796	0.340157	5.58333
627	MYO9B	1.41497e+19	13	0.00269265	5.30938	2.92308	2281.32	0.340971	3.25
628	ADIPOR1	1.40423e+19	8	0.00268241	4.38694	1.5	1738.01	0.355057	1.71429
629	ZBTB22	1.38145e+19	14	0.00266057	5.44681	4.57143	477.029	0.339346	5.28205
630	CAPNS1	1.36924e+19	10	0.00264879	4.81261	0.6	504.287	0.342612	0.666667
631	DR1	1.35686e+19	9	0.00263678	4.61126	1.33333	658.877	0.342141	1.72619
632	MED25	1.35638e+19	9	0.00263632	4.61126	3.55556	94.3614	0.32926	4
633	ZHX2	1.34559e+19	6	0.00262581	3.85161	1.33333	911.758	0.361494	1.6
634	PRRC2B	1.32663e+19	3	0.00260724	2.72807	0	6.96636	0.316307	0
635	NUCB1	1.32426e+19	9	0.00260491	4.61126	4	327.238	0.347024	4.575
636	CSF2RB	1.32138e+19	14	0.00260209	5.44681	5.71429	342.559	0.355183	6.34615
637	MYO18A	1.2994e+19	12	0.00258035	5.15918	3.66667	484.483	0.353045	4
638	ULK1	1.27895e+19	16	0.00255996	5.68938	4.125	2269.52	0.358118	7.03359
639	PLAC8	1.26812e+19	16	0.00254911	5.68938	13.125	127.751	0.342494	14
640	EIF4EBP3	1.26423e+19	4	0.00254519	3.15796	1.5	10.0455	0.301027	2
641	TOB2	1.26401e+19	3	0.00254497	2.72807	0.666667	7.76489	0.303871	1
642	PRPSAP2	1.22972e+19	8	0.00251021	4.38694	1.5	1497.46	0.322549	1.7381
643	SH3GLB2	1.22723e+19	4	0.00250767	3.15796	0.5	37.1576	0.311563	0.666667
644	SCAMP2	1.22451e+19	9	0.00250489	4.61126	1.33333	200.536	0.332777	1.5
645	HLA-C	1.15026e+19	20	0.00242776	6.0759	6.3	800.202	0.341438	8.1361
646	GANAB	1.14808e+19	9	0.00242546	4.61126	2.22222	425.657	0.327207	2.625
647	DCTPP1	1.11876e+19	5	0.00239429	3.52867	0.4	70.6092	0.307526	0.5
648	GBF1	1.11759e+19	18	0.00239303	5.89667	6.77778	782.887	0.355183	7.19118
649	BTBD2	1.11022e+19	7	0.00238513	4.13548	2.85714	33.4794	0.31303	3.33333
650	AKAP17A	1.10067e+19	9	0.00237485	4.61126	1.11111	2281.89	0.32465	1.26786
651	PIGP	1.08561e+19	3	0.00235854	2.72807	0	96.4979	0.302396	0
652	NR1H2	1.08257e+19	11	0.00235524	4.99432	3.45455	287.251	0.337394	3.86667
653	CCNI	1.08051e+19	7	0.002353	4.13548	0.571429	146.837	0.342729	0.666667
654	MX2	1.07904e+19	16	0.0023514	5.68938	4.375	677.863	0.340622	5.34167
655	ETHE1	1.05909e+19	5	0.00232956	3.52867	1.2	226.062	0.348236	1.5
656	DPH1	1.04461e+19	7	0.00231357	4.13548	0.285714	471.509	0.309339	0.333333
657	SLC25A22	1.03811e+19	5	0.00230637	3.52867	1.2	37.0208	0.33156	1.5
658	MINK1	1.03004e+19	6	0.00229739	3.85161	0.333333	333.173	0.327637	0.4
659	KCNAB2	1.01364e+19	8	0.00227902	4.38694	2	1712.65	0.330242	3.28571
660	STK24	9.8519e+18	6	0.00224682	3.85161	1.33333	2551.87	0.320167	2.03333
661	NADK	9.72936e+18	8	0.0022328	4.38694	5.75	10.1987	0.324756	6.57143
662	UBP1	9.63689e+18	2	0.00222216	2.22358	0	6.82245	0.304707	0
663	EXOC1	9.42501e+18	7	0.0021976	4.13548	1.14286	411.129	0.323912	1.33333
664	CXXC1	9.17814e+18	10	0.00216863	4.81261	3.8	148.475	0.328176	4.36111
665	BET1	9.00119e+18	25	0.00214762	6.43313	10.56	909.043	0.348236	13.2165
666	CDCA4	8.8587e+18	3	0.00213055	2.72807	0	30.3122	0.317718	0
667	POLDIP2	8.53224e+18	3	0.00209093	2.72807	0	63.5155	0.323596	0
668	C12orf10	8.16458e+18	3	0.00204538	2.72807	0.666667	152.651	0.295495	1
669	PPP6R1	8.15854e+18	6	0.00204462	3.85161	1	198.782	0.326778	1.2
670	GNG10	8.14987e+18	19	0.00204354	5.98944	7.26316	1089.2	0.350809	11.3145
671	PRDM2	8.11696e+18	8	0.00203941	4.38694	2	1514.73	0.340389	2.4
672	PRKD2	8.02792e+18	4	0.00202819	3.15796	0.5	149.233	0.337394	0.666667
673	HLA-E	7.89111e+18	17	0.00201083	5.79694	7.05882	474.085	0.337508	8.51186
674	DRAP1	7.88611e+18	8	0.0020102	4.38694	0.5	2112.6	0.317617	0.571429
675	PIK3R5	7.81606e+18	12	0.00200125	5.15918	5.5	118.483	0.347508	6.1039
676	MVP	7.76402e+18	4	0.00199458	3.15796	1	316.776	0.346903	1.33333
677	CRBN	7.74199e+18	8	0.00199174	4.38694	0.25	290.323	0.330899	1.14286
678	POLM	7.64908e+18	3	0.00197976	2.72807	1.33333	0.735043	0.339	2
679	TMEM189	7.57547e+18	5	0.00197021	3.52867	2.4	163.033	0.315107	3
680	ATP2A3	7.54801e+18	8	0.00196663	4.38694	0.25	349.902	0.335803	0.285714
681	HIPK1	7.33858e+18	4	0.00193916	3.15796	1	10.1098	0.339462	1.33333
682	SH2B2	7.30573e+18	8	0.00193481	4.38694	1	603.623	0.347145	1.14286
683	TTC31	7.27887e+18	5	0.00193125	3.52867	0.8	89.4064	0.331009	1
684	HELZ	7.18079e+18	3	0.0019182	2.72807	0.666667	11.836	0.331449	1
685	ARFIP2	7.17136e+18	8	0.00191694	4.38694	1.75	162.904	0.355817	2
686	GABBR1	7.07567e+18	10	0.00190411	4.81261	5.2	917.771	0.321095	6.40714
687	NCF4	7.02506e+18	14	0.00189728	5.44681	2.57143	1053.3	0.35292	3.05769
688	S100A6	6.98517e+18	9	0.00189189	4.61126	1.11111	703.389	0.346301	1.41786
689	P2RX4	6.82591e+18	5	0.0018702	3.52867	0.8	227.579	0.348236	1.75
690	NCOA4	6.64644e+18	5	0.00184545	3.52867	0.4	168.794	0.34594	0.5
691	SZRD1	6.61096e+18	1	0.00184052	1.62322	0	0	0.28502	0
692	TMEM259	6.53592e+18	7	0.00183004	4.13548	1.14286	896.484	0.320476	2.16667
693	NT5C2	6.22693e+18	9	0.00178626	4.61126	1.55556	264.943	0.321095	2
694	PARVB	6.06255e+18	7	0.00176252	4.13548	2	242.141	0.328826	2.5
695	PCIF1	6.05762e+18	2	0.00176181	2.22358	0	136.015	0.307242	0
696	ZNF384	5.96519e+18	4	0.00174831	3.15796	0	78.9893	0.314412	0
697	GRK6	5.91064e+18	5	0.0017403	3.52867	0.8	140.764	0.333222	1
698	LPCAT1	5.84395e+18	19	0.00173046	5.98944	4.31579	2120.56	0.343556	6.46655
699	PAXBP1	5.79549e+18	2	0.00172327	2.22358	1	0	0.277793	2
700	STX12	5.59197e+18	21	0.00169274	6.15672	2.28571	2954.33	0.342965	3.00675
701	FAM111A	5.57497e+18	2	0.00169016	2.22358	0	7.58549	0.336938	0
702	TMEM214	5.52773e+18	4	0.00168299	3.15796	0	67.354	0.311271	0
703	KANSL2	5.49394e+18	7	0.00167783	4.13548	0.857143	284.278	0.322863	1
704	DGKA	5.48642e+18	5	0.00167669	3.52867	0.4	61.7976	0.316006	0.5
705	HCLS1	5.33262e+18	16	0.00165302	5.68938	2	1201.46	0.338425	3.71987
706	SH3BP5	5.17775e+18	7	0.00162884	4.13548	1.14286	417.346	0.328717	1.33333
707	VTI1B	5.14441e+18	21	0.00162358	6.15672	4.7619	1348.45	0.342141	6.55149
708	DGKZ	5.06734e+18	5	0.00161138	3.52867	0.8	255.496	0.343201	1
709	WDR13	5.04306e+18	6	0.00160751	3.85161	1.66667	314.413	0.326778	2
710	TAPBP	5.01259e+18	14	0.00160265	5.44681	3.28571	831.202	0.336143	3.89744
711	FLOT2	4.85213e+18	8	0.00157679	4.38694	1.25	467.387	0.338425	1.53571
712	VEGFB	4.81328e+18	6	0.00157046	3.85161	1.66667	77.0846	0.347508	2
713	PLEKHO1	4.7738e+18	5	0.00156401	3.52867	1.2	334.961	0.347629	1.5
714	SMPD4	4.67576e+18	2	0.00154787	2.22358	0	12.5753	0.304613	0
715	CRMP1	4.63869e+18	5	0.00154172	3.52867	0.4	717.716	0.321821	0.5
716	ATG13	4.61481e+18	13	0.00153774	5.30938	5.38462	1343.01	0.347145	7.81223
717	RGL2	4.61008e+18	7	0.00153696	4.13548	3.14286	98.5492	0.311952	3.66667
718	KLRG1	4.58252e+18	12	0.00153236	5.15918	4.16667	390.353	0.329696	5.29924
719	SLC5A6	4.55637e+18	5	0.00152798	3.52867	0.4	207.516	0.305828	0.5
720	SPIB	4.32135e+18	6	0.00148805	3.85161	3	16.187	0.324756	3.6
721	APH1A	4.31894e+18	8	0.00148763	4.38694	1.75	161.64	0.327207	2.05714
722	CD22	4.27168e+18	15	0.00147947	5.57304	4.8	524.608	0.32635	5.76786
723	YIF1A	4.21803e+18	12	0.00147015	5.15918	3.5	2474.97	0.32635	3.81818
724	ATHL1	4.21784e+18	2	0.00147012	2.22358	0	5.04025	0.288902	0
725	OAS2	4.2006e+18	11	0.00146711	4.99432	6.90909	2012.21	0.321406	7.8
726	MANBA	4.17793e+18	18	0.00146315	5.89667	5	2068.44	0.339693	6.39263
727	WDR6	4.03226e+18	5	0.00143741	3.52867	0	144.782	0.318836	0
728	TRAPPC3	4.00165e+18	16	0.00143195	5.68938	8.75	347.432	0.326137	9.98809
729	MAGED1	3.99062e+18	5	0.00142997	3.52867	0.8	113.263	0.327207	1
730	MBTPS1	3.59552e+18	14	0.00135734	5.44681	3.42857	1439.02	0.335352	4.15064
731	PSD4	3.58669e+18	3	0.00135567	2.72807	0	20.0924	0.320167	0
732	ATG14	3.54026e+18	12	0.00134687	5.15918	5.33333	709.734	0.345222	7.0276
733	LMAN2L	3.53928e+18	15	0.00134668	5.57304	6.93333	2774.81	0.323491	8.35714
734	WNT10B	3.53893e+18	4	0.00134661	3.15796	0.5	683.403	0.343912	0.666667
735	CLCN7	3.53764e+18	7	0.00134637	4.13548	0.285714	2136.89	0.318327	0.333333
736	GABARAP	3.51114e+18	17	0.00134132	5.79694	3.41176	2285.28	0.335464	5.82244
737	RAB22A	3.45151e+18	15	0.00132988	5.57304	4.4	1329.76	0.325923	6.43543
738	TRAPPC6A	3.39986e+18	15	0.00131989	5.57304	6.93333	433.544	0.322549	7.96429
739	FBXO16	3.35802e+18	4	0.00131174	3.15796	0.5	85.7296	0.314511	0.666667
740	MRS2	3.35407e+18	3	0.00131097	2.72807	0	878.373	0.2941	0
741	RNF187	3.35356e+18	3	0.00131087	2.72807	0.666667	7.28298	0.322237	1
742	SYNGR2	3.28859e+18	5	0.00129811	3.52867	0.4	315.587	0.314908	0.5
743	OSTF1	3.00805e+18	4	0.00124151	3.15796	1	10.5823	0.33728	1.33333
744	PREB	3.00059e+18	17	0.00123997	5.79694	6.47059	777.321	0.331891	7.14603
745	PDE6D	2.9096e+18	7	0.00122102	4.13548	2.57143	245.729	0.315606	3
746	VPS52	2.88634e+18	17	0.00121613	5.79694	4.35294	984.4	0.330132	5.64959
747	APBB3	2.88345e+18	3	0.00121552	2.72807	2	0	0.283884	3
748	NISCH	2.84306e+18	6	0.00120698	3.85161	0.666667	63.3101	0.317718	0.8
749	GBP2	2.80683e+18	9	0.00119926	4.61126	7.55556	3.54328	0.316307	8.5
750	LIMD2	2.73828e+18	3	0.00118453	2.72807	0.666667	104.001	0.303501	1
751	STX6	2.67558e+18	13	0.00117089	5.30938	5.53846	417.554	0.330461	6.20833
752	FAM60A	2.65559e+18	5	0.00116651	3.52867	2.4	43.0496	0.312246	3
753	PEA15	2.61695e+18	4	0.00115799	3.15796	1.5	5.56471	0.338195	2
754	JMJD1C	2.60229e+18	5	0.00115474	3.52867	2.4	5.29178	0.30003	3
755	ELK1	2.56809e+18	2	0.00114713	2.22358	1	0	0.317112	2
756	BRD9	2.55841e+18	7	0.00114497	4.13548	1.42857	420.432	0.321095	1.83333
757	MAP4K1	2.55533e+18	5	0.00114428	3.52867	1.2	43.8961	0.325286	1.5
758	LITAF	2.5255e+18	6	0.00113758	3.85161	0	873.716	0.326137	0
759	AES	2.36578e+18	6	0.00110102	3.85161	0.666667	2030.25	0.322445	0.8
760	WDR83OS	2.30491e+18	3	0.00108676	2.72807	0	58.2824	0.304149	0
761	HSBP1	2.29698e+18	1	0.00108489	1.62322	0	0	0.298414	0
762	EFHD2	2.29384e+18	5	0.00108415	3.52867	2	100.788	0.319962	2.5
763	CPNE1	2.28112e+18	12	0.00108114	5.15918	6	604.551	0.332999	6.70707
764	TBC1D10B	2.26363e+18	5	0.00107699	3.52867	0.4	140.068	0.314313	0.5
765	PLOD3	2.22009e+18	6	0.00106658	3.85161	1	341.502	0.318632	1.2
766	CNPY3	2.19759e+18	2	0.00106116	2.22358	0	5.83601	0.278647	0
767	ARHGAP4	2.12036e+18	10	0.00104235	4.81261	3.2	213.043	0.319756	3.61111
768	SDF4	2.11057e+18	6	0.00103994	3.85161	0.666667	76.4775	0.323912	0.8
769	PKD1	2.05064e+18	8	0.00102507	4.38694	0.75	607.975	0.324862	0.880952
770	CIC	2.02814e+18	3	0.00101943	2.72807	0	16.795	0.301755	0
771	PTOV1	1.99563e+18	5	0.00101122	3.52867	1.2	40.1365	0.319551	1.5
772	RAD54L2	1.98331e+18	3	0.0010081	2.72807	0	15.1869	0.310592	0
773	EDEM2	1.97205e+18	7	0.00100523	4.13548	2.57143	119.687	0.322967	3
774	TMC6	1.95724e+18	9	0.00100145	4.61126	2	1052.2	0.315207	3.625
775	RAB29	1.90555e+18	10	0.000988138	4.81261	3.6	3603.77	0.316709	4
776	GORASP2	1.87961e+18	14	0.00098139	5.44681	5.28571	1121.77	0.326137	5.69231
777	CIZ1	1.83889e+18	4	0.000970701	3.15796	2	3.78998	0.286165	2.66667
778	DNPEP	1.83557e+18	4	0.000969822	3.15796	0.5	205.44	0.310689	0.666667
779	SGSM3	1.73199e+18	10	0.000942063	4.81261	1.8	620.096	0.32926	2.22222
780	ATP11B	1.71721e+18	10	0.000938034	4.81261	7.2	157.825	0.325498	8
781	SEMA4D	1.70662e+18	4	0.000935137	3.15796	0	520.767	0.336938	0
782	TPCN1	1.70517e+18	3	0.000934741	2.72807	0	50.7006	0.335464	0
783	LILRB1	1.64703e+18	9	0.000918666	4.61126	3.11111	89.6824	0.322863	3.5
784	IQSEC1	1.63819e+18	6	0.0009162	3.85161	1	63.0081	0.314511	1.2
785	KLF3	1.59459e+18	4	0.000903924	3.15796	0	149.142	0.306581	0
786	SLC30A1	1.57548e+18	2	0.00089849	2.22358	0	42.8945	0.307431	0
787	ZFP36L2	1.568e+18	3	0.000896357	2.72807	0	47.1349	0.294014	0
788	INPP5E	1.5675e+18	8	0.000896213	4.38694	1.5	339.17	0.319756	1.7619
789	SCAP	1.5196e+18	7	0.000882412	4.13548	2.28571	110.029	0.324544	2.66667
790	RFXANK	1.50097e+18	4	0.000876988	3.15796	1	41.2315	0.317314	1.33333
791	SPATA20	1.48173e+18	1	0.000871349	1.62322	0	0	0.27549	0
792	SQRDL	1.45367e+18	6	0.000863057	3.85161	1	124.312	0.304149	1.25
793	MMADHC	1.43836e+18	5	0.000858503	3.52867	0.4	203.949	0.316006	0.5
794	PNPLA6	1.40453e+18	8	0.000848344	4.38694	0	3956.86	0.323281	0
795	TM9SF4	1.36606e+18	7	0.000836646	4.13548	0.857143	573.437	0.31461	1.25
796	C9orf16	1.33566e+18	3	0.000827284	2.72807	0	1994.9	0.274353	0
797	CALCOCO2	1.30144e+18	9	0.000816619	4.61126	3.55556	224.166	0.324017	4.08929
798	ESYT1	1.25372e+18	4	0.000801509	3.15796	0	107.902	0.289994	0
799	GPR132	1.23374e+18	6	0.000795096	3.85161	3	80.3754	0.318225	3.6
800	KCTD13	1.21757e+18	7	0.000789867	4.13548	1.14286	6162.92	0.320579	1.5
801	PITPNM1	1.19433e+18	7	0.000782294	4.13548	0.285714	507.406	0.318429	0.416667
802	CD37	1.1846e+18	8	0.0007791	4.38694	3	243.131	0.315606	3.42857
803	SMYD5	1.16115e+18	3	0.00077135	2.72807	0	104.116	0.302121	0
804	SNX3	1.15109e+18	8	0.000768002	4.38694	0.5	419.384	0.320579	0.571429
805	WIPI2	1.13719e+18	8	0.00076335	4.38694	5	81.1927	0.313818	5.71429
806	IL27RA	1.10158e+18	4	0.000751304	3.15796	2.5	0.876475	0.308764	3.33333
807	ODF1	1.08471e+18	3	0.000745527	2.72807	0.666667	1992	0.306486	1
808	SYNPO	1.0699e+18	5	0.000740422	3.52867	0.4	100.84	0.317718	0.5
809	KCMF1	1.06624e+18	4	0.000739155	3.15796	1.5	39.3088	0.302121	2
810	PARP8	1.0278e+18	3	0.000725707	2.72807	0.666667	380.796	0.30258	1
811	HN1	1.02282e+18	3	0.000723948	2.72807	0.666667	49.7128	0.314115	1
812	TMEM109	1.00763e+18	1	0.00071855	1.62322	0	0	0.266649	0
813	MAP4K2	9.72838e+17	4	0.000706037	3.15796	0.5	36.1476	0.311563	0.666667
814	ADCK2	9.12652e+17	5	0.000683848	3.52867	0.8	53.789	0.282276	1
815	GPSM3	9.07419e+17	11	0.000681885	4.99432	4.18182	626.092	0.317112	5.47381
816	ENSG00000250151	8.87501e+17	5	0.00067436	3.52867	1.2	124.011	0.313325	1.5
817	ARID5B	8.76939e+17	3	0.000670335	2.72807	0	28.9716	0.305266	0
818	ARL6IP5	8.71517e+17	4	0.00066826	3.15796	0.5	181.718	0.307811	0.666667
819	DNMBP	8.41347e+17	7	0.000656591	4.13548	0.571429	72.3493	0.312637	0.666667
820	BCL7B	8.36718e+17	5	0.000654782	3.52867	0.4	89.3189	0.300573	0.5
821	TBC1D17	8.09381e+17	6	0.000643997	3.85161	1.33333	241.828	0.30304	1.73333
822	RIN3	8.05567e+17	6	0.000642478	3.85161	1.33333	105.671	0.31461	1.6
823	RHBDF2	7.84144e+17	7	0.000633877	4.13548	0	2440.49	0.310882	0
824	SIPA1	7.46417e+17	3	0.000618441	2.72807	0	22.0102	0.308573	0
825	ELOVL5	7.4224e+17	7	0.000616708	4.13548	0.857143	205.938	0.315706	1
826	LAT2	7.02555e+17	3	0.000599995	2.72807	0	9.89409	0.307906	0
827	ORAI3	6.90757e+17	6	0.000594936	3.85161	1.66667	229.174	0.30003	2
828	GRINA	6.86635e+17	5	0.000593158	3.52867	0.4	1250.86	0.307906	0.5
829	PTPN9	6.81248e+17	4	0.000590827	3.15796	0	108.991	0.313818	0
830	TMX4	6.70728e+17	3	0.000586247	2.72807	0.666667	422.44	0.303963	1
831	PTCRA	6.68058e+17	4	0.000585079	3.15796	0.5	24.6776	0.307811	0.666667
832	EPHB6	6.67074e+17	6	0.000584648	3.85161	0.666667	94.3555	0.303778	0.8
833	DUSP3	6.64444e+17	5	0.000583494	3.52867	0.4	77.7194	0.304335	0.5
834	ICAM3	6.52478e+17	4	0.000578216	3.15796	1.5	3.82936	0.304149	2
835	EML3	6.43077e+17	2	0.000574036	2.22358	0	8.85838	0.289069	0
836	CHKB	6.26259e+17	4	0.00056648	3.15796	0.5	48.0108	0.312735	0.666667
837	TRIO	6.2136e+17	8	0.000564259	4.38694	1.75	293.58	0.309243	2.17143
838	BCL7C	6.13513e+17	7	0.000560685	4.13548	1.42857	241.419	0.307811	2
839	SNX27	5.78e+17	6	0.000544216	3.85161	0.333333	136.104	0.308573	0.4
840	BCL7A	5.25903e+17	5	0.000519111	3.52867	1.2	49.8352	0.303686	1.5
841	PSTPIP1	5.23617e+17	7	0.000517981	4.13548	0.285714	290.442	0.307147	0.333333
842	SASH3	5.16337e+17	9	0.000514368	4.61126	3.33333	170.538	0.308001	4.125
843	TPP1	5.02637e+17	4	0.000507498	3.15796	0	647.534	0.289994	0
844	C19orf66	4.71239e+17	2	0.000491392	2.22358	0	3.37922	0.280687	0
845	GIT2	4.70409e+17	6	0.000490959	3.85161	1	104.193	0.310592	1.25
846	PCMTD2	4.62814e+17	2	0.000486979	2.22358	0	28.0865	0.265654	0
847	PA1	4.58191e+17	5	0.000484541	3.52867	1.6	96.6283	0.305173	2
848	TMEM39B	4.43105e+17	1	0.000476498	1.62322	0	0	0.259703	0
849	EHBP1L1	4.41284e+17	5	0.000475518	3.52867	0.4	209.616	0.310882	0.5
850	EHD4	4.36646e+17	3	0.000473012	2.72807	2	0	0.306581	3
851	FAM32A	4.30504e+17	5	0.000469673	3.52867	0	221.482	0.29152	0
852	ZNF324	4.25455e+17	3	0.000466911	2.72807	0	580.479	0.2884	0
853	TUBD1	4.2283e+17	3	0.000465468	2.72807	0	32.3914	0.28815	0
854	SH3BGRL3	4.19142e+17	8	0.000463434	4.38694	0.25	758.88	0.312246	0.285714
855	EMP3	4.00874e+17	6	0.000453222	3.85161	0.666667	2048.54	0.300936	0.8
856	CEP85	3.99603e+17	2	0.000452503	2.22358	0	4.54135	0.27656	0
857	AMMECR1	3.9679e+17	3	0.000450908	2.72807	0	2001.47	0.273525	0
858	GSS	3.9147e+17	3	0.000447875	2.72807	0	886.41	0.301573	0
859	SCAMP3	3.91278e+17	7	0.000447765	4.13548	0.285714	269.782	0.29931	0.333333
860	CNP	3.86706e+17	3	0.000445141	2.72807	0	3.40854	0.298146	0
861	ANKRD11	3.81861e+17	3	0.000442344	2.72807	0	1994.31	0.29922	0
862	KBTBD2	3.76134e+17	4	0.000439014	3.15796	0.5	169.654	0.276407	0.833333
863	KCNJ5	3.72262e+17	6	0.000436749	3.85161	4.66667	8.74423	0.29931	5.6
864	WDR42A	3.63801e+17	2	0.000431757	2.22358	1	0	0.292633	2
865	VPS51	3.61837e+17	9	0.00043059	4.61126	3.55556	165.573	0.305453	4.04167
866	SLC17A9	3.55682e+17	2	0.000426912	2.22358	1	0	0.301755	2
867	HEXA	3.54068e+17	6	0.000425942	3.85161	2.66667	250.137	0.300211	3.2
868	FAM162A	3.43602e+17	4	0.000419599	3.15796	0	1856.93	0.293408	0
869	MICAL3	3.24559e+17	3	0.000407806	2.72807	1.33333	8.52961	0.298951	2
870	LSR	3.15033e+17	5	0.000401777	3.52867	0	76.4194	0.303408	0
871	C7orf26	3.14863e+17	3	0.000401669	2.72807	2	0	0.265019	3
872	SSBP3	2.99488e+17	1	0.000391739	1.62322	0	0	0.282516	0
873	C6orf48	2.98693e+17	3	0.000391219	2.72807	1.33333	1.1747	0.301208	2
874	MTMR14	2.80861e+17	3	0.000379362	2.72807	0	145.062	0.307242	0
875	CD320	2.74767e+17	3	0.000375223	2.72807	0	52.2615	0.301391	0
876	ARL2BP	2.74013e+17	1	0.000374708	1.62322	0	0	0.264667	0
877	ARHGAP17	2.66384e+17	5	0.000369455	3.52867	0.4	2011.95	0.298414	0.5
878	RAP1GDS1	2.62004e+17	4	0.000366405	3.15796	0	30.7333	0.280924	0
879	STK10	2.58962e+17	8	0.000364271	4.38694	1.75	800.53	0.302947	2.89286
880	MEA1	2.57989e+17	2	0.000363587	2.22358	0	110.338	0.27549	0
881	PNOC	2.5093e+17	9	0.000358578	4.61126	4.66667	2253.44	0.296903	5.35714
882	THEMIS2	2.39077e+17	3	0.000350007	2.72807	1.33333	6.29764	0.29931	2
883	LSP1	2.31725e+17	5	0.000344583	3.52867	0.4	102.976	0.304149	0.5
884	RGS3	2.20354e+17	6	0.000336022	3.85161	0	2060.6	0.302488	0
885	IL1RAPL2	2.15618e+17	2	0.000332391	2.22358	0	10.4227	0.287237	0
886	ZNF76	2.14416e+17	1	0.000331464	1.62322	0	0	0.277021	0
887	IL16	2.10133e+17	5	0.000328136	3.52867	0	66.6977	0.301391	0
888	TMED5	1.92327e+17	4	0.000313926	3.15796	0.5	116.87	0.285346	0.666667
889	OEBT	1.92088e+17	1	0.000313731	1.62322	0	0	0.282276	0
890	HEATR2	1.80382e+17	2	0.000304022	2.22358	0	2.52402	0.291606	0
891	ZNF544	1.69132e+17	3	0.000294388	2.72807	0	189.58	0.294187	0
892	GPR18	1.62649e+17	8	0.000288691	4.38694	5.25	138.841	0.289489	6
893	ZBTB5	1.58276e+17	1	0.000284784	1.62322	0	0	0.257823	0
894	AKAP1	1.55834e+17	3	0.000282578	2.72807	0	1998.96	0.295407	0
895	GATAD1	1.55057e+17	2	0.000281873	2.22358	0	13.3647	0.291095	0
896	RGS14	1.53222e+17	3	0.0002802	2.72807	0.666667	9.90762	0.298951	1
897	USF2	1.5266e+17	3	0.000279686	2.72807	0	10.3123	0.300845	0
898	MAP7D1	1.42171e+17	2	0.000269907	2.22358	0	46.7779	0.273525	0
899	FAM193B	1.4037e+17	1	0.000268191	1.62322	0	0	0.287818	0
900	ADAM19	1.39085e+17	1	0.000266961	1.62322	0	0	0.27511	0
901	MICAL1	1.37632e+17	3	0.000265563	2.72807	0.666667	50.3407	0.290671	1
902	RANGRF	1.37331e+17	1	0.000265272	1.62322	0	0	0.269314	0
903	FAM222B	1.33096e+17	1	0.00026115	1.62322	0	0	0.271145	0
904	ZNF282	1.31628e+17	1	0.000259705	1.62322	0	0	0.281003	0
905	ZNF443	1.31628e+17	1	0.000259705	1.62322	0	0	0.281003	0
906	ZNF211	1.31628e+17	1	0.000259705	1.62322	0	0	0.281003	0
907	ZNF586	1.31628e+17	1	0.000259705	1.62322	0	0	0.281003	0
908	ZSCAN32	1.31628e+17	1	0.000259705	1.62322	0	0	0.281003	0
909	ZNF839	1.31628e+17	1	0.000259705	1.62322	0	0	0.281003	0
910	ARHGAP15	1.31124e+17	5	0.000259208	3.52867	0.4	302.555	0.297434	0.5
911	TSPAN14	1.25182e+17	5	0.000253267	3.52867	3.2	107.216	0.281638	4.25
912	MAST3	1.23312e+17	1	0.000251368	1.62322	0	0	0.278414	0
913	ZNF335	1.2087e+17	2	0.000248866	2.22358	0	6.80167	0.275643	0
914	LIMS2	1.12758e+17	4	0.00024037	3.15796	1	41.2074	0.291606	1.5
915	EBAG9	1.12673e+17	4	0.00024028	3.15796	0	121.902	0.284694	0
916	COBLL1	1.12386e+17	3	0.000239974	2.72807	0	22.8023	0.295846	0
917	ATRAID	1.07071e+17	5	0.000234231	3.52867	0.4	220.833	0.299489	0.583333
918	WDR11	1.03435e+17	4	0.000230219	3.15796	0.5	31.1803	0.287818	0.666667
919	WBP2	1.02819e+17	2	0.000229532	2.22358	0	10.532	0.281162	0
920	TRAPPC11	8.91144e+16	5	0.000213689	3.52867	2.4	16.0713	0.281638	3
921	FAIM3	7.81741e+16	3	0.000200142	2.72807	0.666667	24.1686	0.293754	1
922	JAM3	6.67205e+16	2	0.0001849	2.22358	0	16.0929	0.290332	0
923	GMIP	6.62702e+16	3	0.000184275	2.72807	0.666667	4.58273	0.279507	1
924	GBAS	6.56138e+16	3	0.00018336	2.72807	0	170.624	0.268155	0
925	KCNMB4	5.52587e+16	1	0.00016827	1.62322	0	0	0.279115	0
926	BDH2	5.33322e+16	2	0.000165311	2.22358	0	647.703	0.273001	0
927	PPP1R14B	4.93531e+16	1	0.000159025	1.62322	0	0	0.282516	0
928	CLSTN1	4.93153e+16	1	0.000158964	1.62322	0	0	0.280214	0
929	HDHD3	4.82991e+16	2	0.000157317	2.22358	0	114.816	0.255052	0
930	TBC1D9B	4.82051e+16	4	0.000157164	3.15796	0.5	1050.95	0.27549	0.666667
931	RFNG	4.78811e+16	3	0.000156635	2.72807	0	2215.22	0.280845	0
932	FAM13B	4.41747e+16	3	0.000150451	2.72807	0.666667	1096.35	0.278258	1
933	FGD2	4.4117e+16	2	0.000150352	2.22358	1	0	0.277716	2
934	PCSK7	4.21003e+16	2	0.000146876	2.22358	0	12.1995	0.286577	0
935	ZBTB24	4.13436e+16	3	0.00014555	2.72807	0.666667	34.7195	0.27935	1
936	RBM4B	4.11233e+16	1	0.000145161	1.62322	0	0	0.248566	0
937	NAGPA	3.99136e+16	2	0.00014301	2.22358	0	23.17	0.281321	0
938	HPS1	3.78751e+16	2	0.000139311	2.22358	0	6.62178	0.284857	0
939	TSC22D4	3.44404e+16	2	0.000132844	2.22358	0	33.2753	0.278803	0
940	WDR70	3.38803e+16	3	0.000131759	2.72807	0	2010.15	0.272033	0
941	PTDSS1	3.33049e+16	2	0.000130635	2.22358	1	0	0.283319	2
942	FAM102A	3.13363e+16	2	0.000126716	2.22358	0	25.0536	0.270777	0
943	WDR45	2.87284e+16	4	0.000121328	3.15796	3	0	0.275186	4
944	PTPN18	2.60234e+16	2	0.000115475	2.22358	0	8.79305	0.276868	0
945	PTPRCAP	2.51798e+16	2	0.000113588	2.22358	0	2.41378	0.282276	0
946	DENND4B	2.29274e+16	2	0.000108389	2.22358	0	22.6402	0.278258	0
947	SLC38A10	2.1402e+16	3	0.000104721	2.72807	0	121.35	0.25749	0
948	R3HDM4	1.85793e+16	2	9.75712e-05	2.22358	1	0	0.252086	2
949	TRPV2	1.58066e+16	4	8.99967e-05	3.15796	0	83.2639	0.273976	0
950	METTL9	1.3047e+16	2	8.17639e-05	2.22358	1	0	0.241756	2
951	SERINC1	1.30469e+16	2	8.17639e-05	2.22358	1	0	0.241756	2
952	KLF13	1.29287e+16	1	8.13926e-05	1.62322	0	0	0.27458	0
953	CDK2AP2	1.25619e+16	1	8.02296e-05	1.62322	0	0	0.254727	0
954	STK17B	1.23385e+16	1	7.95132e-05	1.62322	0	0	0.270483	0
955	RNF10	1.12512e+16	3	7.5929e-05	2.72807	0	372.132	0.273826	0
956	ANKMY2	1.05552e+16	2	7.3543e-05	2.22358	1	0	0.265725	2
957	SNX19	1.04553e+16	2	7.31939e-05	2.22358	1	0	0.260654	2
958	HILPDA	9793244800000000	1	7.08387e-05	1.62322	0	0	0.273226	0
959	TMBIM1	9479103400000000	4	6.96933e-05	3.15796	3	0	0.258759	4
960	PLEKHM2	8903087600000000	1	6.75426e-05	1.62322	0	0	0.264246	0
961	SPOCK2	8883834400000000	1	6.74695e-05	1.62322	0	0	0.275338	0
962	SPPL2B	8700081200000000	1	6.67681e-05	1.62322	0	0	0.264597	0
963	ABCC10	7444388400000000	1	6.17621e-05	1.62322	0	0	0.260858	0
964	ERMP1	7380605500000000	1	6.14969e-05	1.62322	0	0	0.256232	0
965	CYB561D2	6839494400000000	1	5.91997e-05	1.62322	0	0	0.264456	0
966	NARF	6296986300000000	2	5.68033e-05	2.22358	0	7.00781	0.262576	0
967	AGAP5	5710581500000000	2	5.40938e-05	2.22358	0	42.3666	0.248319	0
968	POGK	3518942400000000	1	4.24633e-05	1.62322	0	0	0.245144	0
969	SLC12A6	3149300610000000	1	4.01712e-05	1.62322	0	0	0.242579	0
970	PMF1	2521164060000000	1	3.59425e-05	1.62322	0	0	0.241112	0
971	SLC41A3	2261922780000000	2	3.40444e-05	2.22358	0	10.8483	0.243349	0
972	FAM134C	1348361090000000	1	2.62851e-05	1.62322	0	0	0.246112	0
973	LY6E	1342861120000000	1	2.62315e-05	1.62322	0	0	0.243289	0
974	MGST3	1262067680000000	3	2.54301e-05	2.72807	0	28.4072	0.243765	0
975	CNNM3	1131383510000000	1	2.40775e-05	1.62322	0	0	0.244483	0
976	RNF13	1130850660000000	1	2.40719e-05	1.62322	0	0	0.241521	0
977	ABHD17A	991541650000000	4	2.25405e-05	3.15796	0	4033.47	0.253432	0
978	CBR4	830530040000000	3	2.06293e-05	2.72807	0	2040.38	0.243408	0
979	DBP	756295090000000	1	1.96858e-05	1.62322	0	0	0.243885	0
980	PPDPF	427035109000000	1	1.47924e-05	1.62322	0	0	0.215335	0
981	SULT1A4	389484747000000	2	1.41271e-05	2.22358	0	3980	0.243052	0
982	SPINT2	389372709000000	4	1.41251e-05	3.15796	0	2156.21	0.241814	0
983	SCMH1	346742239000000	1	1.33294e-05	1.62322	0	0	0.234643	0
984	ST14	261975272000000	2	1.15861e-05	2.22358	0	201.353	0.239146	0
985	PCDHGA11	128149644000000	1	8.10338e-06	1.62322	0	0	0.231376	0
986	LRP10	126837171000000	1	8.06177e-06	1.62322	0	0	0.214824	0
987	SH3TC1	122071267000000	1	7.90886e-06	1.62322	0	0	0.23036	0
988	OSER1	85156820000000	1	6.60567e-06	1.62322	0	0	0.229882	0
989	RUFY1	59034313000000	2	5.49996e-06	2.22358	0	13.8115	0.228199	0
990	ENSG00000157654	49816160000000	1	5.05234e-06	1.62322	0	0	0.228094	0
991	GPR89B	15306219100000	1	2.80054e-06	1.62322	0	0	0.219314	0
992	HDDC2	10831600300000	1	2.35588e-06	1.62322	0	0	0.213903	0
993	ABHD14A	317171466000	2	4.03139e-07	2.22358	0	1992	0.202313	0
994	MFSD10	265490924000	1	3.68835e-07	1.62322	0	0	0.195797	0
995	SULT1A3	124594119000	2	2.52671e-07	2.22358	0	1992	0.195644	0
996	KLK1	124473049000	1	2.52549e-07	1.62322	0	0	0.194765	0
997	ABHD17B	101390784	1	7.20786e-09	1.62322	0	0	0.168298	0
998	SLC15A3	39832576	1	4.51779e-09	1.62322	0	0	0.163657	0

## Sheet: Subnetwork
		Betweenness	Closeness
1	UBA52	5283.35	0.636569
2	UBB	4317.48	0.625277
3	AKT1	3354.26	0.579055
4	TP53	3213.86	0.6
5	HSP90AA1	3167.38	0.593684
6	POLR2A	2458.15	0.583851
7	ACTB	1719.98	0.56513
8	PKM	1323.25	0.543353
9	PPP2R1A	1131.35	0.556213
10	SNRPD2	1054.43	0.542308
11	DDX5	954.231	0.542308
12	PCBP1	943.905	0.551859
13	ATP5B	941.216	0.536122
14	ATP5A1	918.032	0.506284
15	RPS2	890.833	0.583851
16	XPO1	798.595	0.538168
17	PSMC5	793.602	0.557312
18	WDTC1	749.723	0.506284
19	PSMC2	746.463	0.554028
20	RELA	735.991	0.541267
21	PTBP1	694.439	0.535104
22	DDX39B	682.004	0.522222
23	RPS3A	679.61	0.576687
24	RPS5	658.236	0.564
25	HNRNPC	651.309	0.538168
26	EIF3I	647.547	0.566265
27	TUFM	644.515	0.521257
28	JUN	624.25	0.529081
29	POLR2I	621.741	0.521257
30	KPNB1	614.756	0.537143
31	NFKB1	603.644	0.52809
32	STAT3	584.508	0.514599
33	ACTG1	575.669	0.539197
34	RPS16	557.062	0.568548
35	PSMD4	556.801	0.527103
36	RNPS1	556.24	0.532075
37	UBE2I	546.551	0.513661
38	CSNK1D	546.026	0.488735
39	NHP2	534.838	0.537143
40	CASC3	522.138	0.527103
41	CFL1	520.708	0.519337
42	RPN1	483.154	0.519337
43	GTF2F1	479.04	0.515539
44	TPI1	478.975	0.52514
45	PLEC	475.638	0.520295
46	RPL6	464.126	0.560636
47	YARS	458.719	0.515539
48	KDM5C	457.64	0.480409
49	TCEB2	441.557	0.503571
50	DYNC1H1	433.932	0.483705
51	RPS12	431.506	0.547573
52	RPL12	425.396	0.558416
53	RPS15A	420.38	0.560636
54	CSTF3	417.74	0.487889
55	PCBP2	411.104	0.521257
56	SF3B2	409.009	0.491289
57	CANX	408.738	0.495606
58	RPL27A	396.998	0.560636
59	ENO1	395.027	0.499115
60	ATP5H	380.683	0.460033
61	PSME3	378.818	0.499115
62	ACTR2	366.414	0.476351
63	COX4I1	366.343	0.482877
64	RPS14	354.315	0.562874
65	RPL13A	354.023	0.564
66	RPL7A	344.345	0.554028
67	RPL9	327.745	0.560636
68	MRPL2	325.335	0.527103
69	UBA1	320.79	0.489583
70	YWHAQ	318.697	0.509025
71	RPS4X	310.354	0.548638
72	EIF3B	302.39	0.542308
73	P4HB	299.085	0.467662
74	NFKBIA	298.85	0.507194
75	PHB	293.354	0.487047
76	SSRP1	289.991	0.478778
77	PEBP1	289.41	0.490435
78	ILF3	287.609	0.512727
79	RPS27	279.732	0.542308
80	TUBB	279.601	0.509025
81	RPL18A	279.376	0.548638
82	TPR	276.959	0.48537
83	RAD23A	274.315	0.523191
84	RPL29	273.955	0.538168
85	COPE	269.528	0.447619
86	XAB2	267.667	0.491289
87	STUB1	262.65	0.487889
88	RPL23	261.618	0.556213
89	NMD3	257.88	0.492147
90	CUL1	257.12	0.507194
91	MRPS10	256.465	0.520295
92	RPL35	254.891	0.547573
93	PRMT1	252.874	0.480409
94	EIF4B	249.99	0.52809
95	KDM1A	249.861	0.498233
96	COPG1	248.585	0.444094
97	RPL15	243.935	0.551859
98	GMPS	242.833	0.489583
99	H2AFX	237.439	0.511797
100	RPL10A	235.903	0.550781
101	TUBB4B	235.438	0.490435
102	LAMP1	231.028	0.438569
103	SF1	229.684	0.489583
104	MARS	229.434	0.504472
105	FLNA	226.989	0.472362
106	HSPE1	226.766	0.480409
107	UBE2V2	218.415	0.500888
108	HDAC6	210.072	0.496479
109	ALDOA	209.615	0.449045
110	SF3B4	208.123	0.47395
111	SNRNP200	202.935	0.477966
112	SPTAN1	201.684	0.448331
113	COX7C	199.402	0.449761
114	PARP1	198.095	0.496479
115	CLTA	195.407	0.466887
116	PRKACB	194.752	0.441315
117	PRPF8	192.949	0.483705
118	TIMM10	190.936	0.435858
119	DNM2	190.616	0.491289
120	PRKCD	190.1	0.450479
121	NCOR1	187.382	0.508108
122	CS	186.222	0.468439
123	ARRB2	186.2	0.466887
124	ALDH18A1	182.764	0.453376
125	SNRPD1	182.436	0.49387
126	CSNK2B	180.269	0.490435
127	UBE2M	178.599	0.488735
128	NDUFS8	176.59	0.43318
129	RPL37	174.104	0.512727
130	RAB1B	171.339	0.412884
131	LYN	170.662	0.476351
132	SRSF5	169.009	0.496479
133	RAB5C	168.044	0.450479
134	AP2A2	167.406	0.454106
135	MCM7	167.116	0.493007
136	CDC40	166.656	0.466116
137	PFDN2	166.623	0.497354
138	GOLPH3	164.975	0.406926
139	CDC73	162.898	0.465347
140	HK1	160.127	0.487889
141	TGOLN2	160.091	0.450479
142	EIF3A	158.805	0.505376
143	SNRPA	153.56	0.472362
144	BRD4	152.531	0.495606
145	ATP6V0C	151.03	0.439252
146	PMPCB	149.343	0.430534
147	SRRM2	148.645	0.463816
148	HGS	144.324	0.442006
149	PABPN1	142.98	0.5
150	HDAC5	142.384	0.448331
151	ENO2	141.388	0.466887
152	RELB	137.175	0.492147
153	NSA2	136.903	0.514599
154	RPL10L	136.298	0.534091
155	MDC1	134.705	0.474747
156	RPL38	132.225	0.526119
157	RPL39	131.443	0.518382
158	SPI1	129.817	0.436532
159	TRIM28	129.812	0.455574
160	IRF3	127.979	0.494737
161	CSNK2A2	125.45	0.461538
162	MSN	124.372	0.443396
163	ANXA5	123.193	0.498233
164	COPS6	122.186	0.49387
165	RPL34	122.011	0.535104
166	FBXW11	120.895	0.454106
167	CAPZB	119.804	0.429878
168	SRRM1	118.896	0.463816
169	HIST1H4B	117.441	0.493007
170	PPIE	115.284	0.482051
171	EHMT2	115.017	0.482051
172	RPL21	113.47	0.534091
173	SUPT5H	112.206	0.47395
174	CDKN1B	111.974	0.487889
175	BPTF	109.128	0.459283
176	CSNK1E	107.934	0.484536
177	H2AFV	107.865	0.454106
178	PRDX1	106.166	0.483705
179	ASB6	105.472	0.454839
180	CTR9	104.809	0.476351
181	MAP2K2	104.705	0.454106
182	SDAD1	103.456	0.45705
183	XRCC5	103.351	0.478778
184	TKT	103.186	0.459283
185	SF3A2	101.718	0.454106
186	CARS	98.2609	0.495606
187	CALM1	97.3024	0.474747
188	ILK	94.3349	0.446203
189	RAB8A	93.8185	0.424699
190	ACTN4	93.6211	0.419643
191	DCTN1	92.9959	0.422156
192	PYGB	91.3895	0.419019
193	SNRNP70	91.1381	0.475548
194	IKBKG	91.051	0.482877
195	NFKB2	90.6549	0.497354
196	GTF2B	90.5361	0.475548
197	GPI	89.8369	0.448331
198	RBBP4	89.7884	0.448331
199	MEN1	88.2294	0.458537
200	DENR	87.2554	0.452648
201	EEF1D	87.0533	0.506284
202	COPS4	86.686	0.486207
203	RAE1	86.1424	0.455574
204	GRPEL1	85.7401	0.439938
205	BIRC2	85.4398	0.481229
206	ANAPC2	85.2302	0.476351
207	PQBP1	85.0591	0.451923
208	IRF1	84.6401	0.47
209	TLN1	80.5712	0.41048
210	PAFAH1B1	80.445	0.45705
211	EIF3M	77.4642	0.514599
212	ARF6	77.2623	0.407514
213	TRRAP	76.6526	0.479592
214	UQCRC1	76.1105	0.411079
215	IRAK1	75.6871	0.48537
216	TEX10	75.655	0.45705
217	ACO2	73.0979	0.425982
218	SFPQ	71.3526	0.446203
219	RIPK1	71.2466	0.465347
220	PFN1	71.1795	0.429878
221	HIST2H2AA3	69.0902	0.476351
222	CHD8	67.8149	0.444795
223	LSM7	67.4157	0.460033
224	SNRNP40	66.8942	0.469218
225	NDUFC2	66.6757	0.397743
226	RAB5B	64.9881	0.4512
227	ADRM1	63.2211	0.499115
228	SEC31A	62.8053	0.401138
229	CSK	62.0515	0.41349
230	HIST2H2AA	61.3174	0.475548
231	ATP5I	60.3079	0.427921
232	PDHB	60.0954	0.43318
233	HNRNPUL1	58.7501	0.477966
234	RBCK1	58.7176	0.439252
235	OGDH	56.7622	0.419643
236	C18orf32	56.7361	0.499115
237	CD44	56.4494	0.45705
238	PTPN6	56.4124	0.42406
239	SEC24B	55.816	0.402282
240	TUBA1B	53.8885	0.478778
241	CDK7	53.6679	0.476351
242	CHTOP	53.2883	0.437209
243	DAXX	52.7039	0.471572
244	HNRNPA0	49.951	0.47
245	RPL28	49.7687	0.518382
246	TOLLIP	49.0192	0.429878
247	RNF4	47.8774	0.441315
248	SETDB1	46.3085	0.455574
249	SRP72	44.7878	0.473154
250	UBE2V1	42.1217	0.44691
251	UBA7	39.8231	0.4427
252	CAP1	38.7074	0.404591
253	SKIV2L	38.6164	0.474747
254	STX5	38.3047	0.383673
255	PECAM1	37.6244	0.444795
256	MAP3K14	35.3538	0.473154
257	ETFA	35.3135	0.419643
258	ASH2L	33.7157	0.451923
259	FBXO7	33.5806	0.448331
260	GTF2H5	33.1352	0.458537
261	ATP5G1	30.5229	0.4
262	UPF3A	28.9948	0.482051
263	NCOR2	28.9389	0.463054
264	PSMD5	28.5923	0.473154
265	MRPS18A	26.536	0.425982
266	LSM2	25.8157	0.454839
267	ATP5L	23.4509	0.398868
268	TNFAIP3	21.0489	0.450479
269	TSFM	20.0313	0.416544
270	CPSF7	19.727	0.448331
271	EIF1	17.702	0.469218
272	UBE2L6	17.3633	0.427921
273	SEC24C	17.1246	0.375
274	MRPL39	16.0482	0.409289
275	CD19	15.9349	0.424699
276	RHOG	14.0718	0.391123
277	MRPS33	10.6823	0.394958
278	RPF1	8.91598	0.43318
279	PRPF4	6.61678	0.449045
280	GNB1	5.91	0.381081
281	DNAJC8	5.06322	0.44691
282	WBP11	3.90016	0.444795
283	KCTD7	3.84271	0.424699

## Sheet: Core network
node1	node2	combined_score
ACTB	NFKB1	0.444
ACTB	TPI1	0.505
ACTB	ENO1	0.602
ACTB	CANX	0.507
ACTB	ATP5B	0.612
ACTB	STAT3	0.572
ACTB	TP53	0.706
ACTB	UBB	0.547
ACTB	WDTC1	0.556
ACTB	PKM	0.452
ACTB	PLEC	0.434
ACTB	HDAC6	0.494
ACTB	HSP90AA1	0.641
ACTB	TUBB	0.683
ACTB	TUBB4B	0.95
ACTB	RPS3A	0.434
ACTB	DYNC1H1	0.876
ACTB	KDM1A	0.414
ACTB	RPL29	0.416
ACTB	COX4I1	0.418
ACTB	ATP5A1	0.454
ACTB	YARS	0.458
ACTB	H2AFX	0.483
ACTB	HK1	0.492
ACTB	PHB	0.515
ACTB	DNM2	0.578
ACTB	RPL13A	0.756
ACTB	AKT1	0.874
ACTB	GTF2F1	0.903
ACTB	RAD23A	0.91
ACTB	RELA	0.93
ACTB	PFDN2	0.941
ACTB	JUN	0.956
ACTB	POLR2A	0.974
ACTB	ACTG1	0.988
ACTB	CFL1	0.999
ACTG1	NFKBIA	0.479
ACTG1	TPI1	0.502
ACTG1	ENO1	0.556
ACTG1	CANX	0.441
ACTG1	ATP5B	0.614
ACTG1	STAT3	0.452
ACTG1	TP53	0.557
ACTG1	UBB	0.465
ACTG1	WDTC1	0.519
ACTG1	PKM	0.429
ACTG1	PLEC	0.636
ACTG1	HSP90AA1	0.575
ACTG1	TUBB	0.701
ACTG1	TUBB4B	0.543
ACTG1	RPS3A	0.41
ACTG1	DYNC1H1	0.437
ACTG1	JUN	0.45
ACTG1	YARS	0.565
ACTG1	YWHAQ	0.444
ACTG1	RPL13A	0.734
ACTG1	ATP5A1	0.421
ACTG1	KDM1A	0.513
ACTG1	HK1	0.417
ACTG1	CFL1	0.997
ACTG1	AKT1	0.523
ACTG1	POLR2A	0.614
AKT1	NFKBIA	0.76
AKT1	STUB1	0.743
AKT1	DDX5	0.519
AKT1	NFKB1	0.962
AKT1	ENO1	0.476
AKT1	CANX	0.491
AKT1	PEBP1	0.469
AKT1	STAT3	0.994
AKT1	NCOR1	0.692
AKT1	TP53	0.994
AKT1	PCBP1	0.541
AKT1	WDTC1	0.727
AKT1	PKM	0.691
AKT1	PPP2R1A	0.972
AKT1	CUL1	0.592
AKT1	HDAC6	0.566
AKT1	HSP90AA1	0.998
AKT1	TUBB	0.515
AKT1	TUBB4B	0.427
AKT1	UBE2I	0.643
AKT1	PARP1	0.791
AKT1	JUN	0.913
AKT1	EIF3I	0.475
AKT1	CSNK2B	0.515
AKT1	YWHAQ	0.948
AKT1	DNM2	0.475
AKT1	RELA	0.786
AKT1	XPO1	0.556
AKT1	EIF4B	0.579
AKT1	HK1	0.713
AKT1	ILF3	0.547
AKT1	CFL1	0.724
AKT1	H2AFX	0.584
AKT1	COX4I1	0.489
AKT1	SRSF5	0.499
AKT1	PHB	0.69
ATP5A1	TPI1	0.596
ATP5A1	HSPE1	0.517
ATP5A1	ENO1	0.649
ATP5A1	RPS16	0.631
ATP5A1	RPL35	0.7
ATP5A1	ATP5B	0.999
ATP5A1	RPN1	0.498
ATP5A1	RPL15	0.424
ATP5A1	RPS15A	0.63
ATP5A1	TUFM	0.93
ATP5A1	HSP90AA1	0.829
ATP5A1	RPS2	0.646
ATP5A1	RPL27A	0.619
ATP5A1	RPL12	0.463
ATP5A1	YARS	0.414
ATP5A1	RPL10A	0.668
ATP5A1	KDM5C	0.719
ATP5A1	YWHAQ	0.422
ATP5A1	MRPL2	0.799
ATP5A1	RPL23	0.604
ATP5A1	GMPS	0.605
ATP5A1	PHB	0.614
ATP5A1	RPS14	0.63
ATP5A1	RPS5	0.685
ATP5A1	COX4I1	0.693
ATP5A1	RPL9	0.708
ATP5B	TPI1	0.614
ATP5B	HSPE1	0.416
ATP5B	ENO1	0.692
ATP5B	CANX	0.433
ATP5B	PTBP1	0.401
ATP5B	RPL7A	0.402
ATP5B	YWHAQ	0.405
ATP5B	RPS5	0.41
ATP5B	UBB	0.415
ATP5B	WDTC1	0.451
ATP5B	TUBB4B	0.453
ATP5B	RPL23	0.47
ATP5B	PKM	0.481
ATP5B	RPL15	0.552
ATP5B	RPL13A	0.603
ATP5B	PHB	0.627
ATP5B	TUBB	0.661
ATP5B	MRPL2	0.694
ATP5B	COX4I1	0.728
ATP5B	RPS3A	0.826
ATP5B	HSP90AA1	0.87
ATP5B	RPS2	0.874
ATP5B	TUFM	0.931
CANX	TUFM	0.405
CANX	PPP2R1A	0.412
CANX	PSMC2	0.434
CANX	PTBP1	0.445
CANX	RPS5	0.491
CANX	COX4I1	0.504
CANX	RPN1	0.846
CANX	HSP90AA1	0.869
CASC3	POLR2I	0.901
CASC3	RPL18A	0.9
CASC3	DDX5	0.934
CASC3	RPS12	0.9
CASC3	RPS16	0.9
CASC3	RPL35	0.909
CASC3	GTF2F1	0.9
CASC3	RPS4X	0.9
CASC3	PCBP2	0.9
CASC3	RPS3A	0.9
CASC3	RPL10A	0.9
CASC3	RPS14	0.9
CASC3	PPP2R1A	0.9
CASC3	RPL15	0.9
CASC3	RPL7A	0.9
CASC3	RPL12	0.9
CASC3	PCBP1	0.9
CASC3	RPL9	0.9
CASC3	RPS27	0.9
CASC3	UBA52	0.9
CASC3	RPL27A	0.9
CASC3	RPS15A	0.9
CASC3	RPL23	0.9
CASC3	RPL37	0.9
CASC3	RPS2	0.9
CASC3	RPL29	0.9
CASC3	RPL6	0.901
CASC3	SRSF5	0.903
CASC3	RPS5	0.903
CASC3	SF3B2	0.904
CASC3	TPR	0.905
CASC3	CSTF3	0.905
CASC3	RPL13A	0.909
CASC3	PTBP1	0.919
CASC3	HNRNPC	0.921
CASC3	POLR2A	0.922
CASC3	DDX39B	0.959
CASC3	RNPS1	0.962
CASC3	PRPF8	0.979
CASC3	SNRPD2	0.979
CASC3	SNRPD1	0.979
CASC3	XAB2	0.979
CFL1	TPI1	0.69
CFL1	HSPE1	0.418
CFL1	ENO1	0.728
CFL1	PEBP1	0.493
CFL1	TP53	0.619
CFL1	PCBP1	0.536
CFL1	WDTC1	0.701
CFL1	PKM	0.623
CFL1	PLEC	0.406
CFL1	HSP90AA1	0.946
CFL1	TUBB	0.443
CFL1	TUBB4B	0.404
CFL1	SF1	0.508
CFL1	YWHAQ	0.489
CFL1	DNM2	0.468
CFL1	UBA52	0.441
COX4I1	TP53	0.479
COX4I1	WDTC1	0.553
COX4I1	HK1	0.438
COX4I1	RPS5	0.689
COX4I1	PHB	0.695
CSNK1D	RPS12	0.901
CSNK1D	RPS16	0.902
CSNK1D	TP53	0.955
CSNK1D	RPS15A	0.902
CSNK1D	CSNK2B	0.5
CSNK1D	RPS14	0.901
CSNK1D	RPS27	0.901
CSNK1D	RPS4X	0.902
CSNK1D	RPS2	0.902
CSNK1D	RPS3A	0.904
CSNK1D	RPS5	0.909
CSNK1D	DYNC1H1	0.911
CSNK1D	HSP90AA1	0.913
CSNK1D	TUBB4B	0.914
CSNK1D	TUBB	0.918
CSNK1D	PPP2R1A	0.919
CSNK1D	YWHAQ	0.922
CSNK2B	NFKBIA	0.919
CSNK2B	POLR2I	0.413
CSNK2B	TP53	0.947
CSNK2B	PPP2R1A	0.457
CSNK2B	SNRPD2	0.5
CSNK2B	UBE2I	0.425
CSNK2B	EIF3B	0.542
CSNK2B	EIF3A	0.415
CSNK2B	KDM5C	0.565
CSNK2B	DDX39B	0.532
CSTF3	POLR2I	0.917
CSTF3	DDX5	0.916
CSTF3	TPI1	0.581
CSTF3	SNRPD1	0.92
CSTF3	PCBP1	0.914
CSTF3	RPL23	0.41
CSTF3	PKM	0.497
CSTF3	XPO1	0.636
CSTF3	GTF2F1	0.906
CSTF3	PCBP2	0.913
CSTF3	XAB2	0.92
CSTF3	SNRPD2	0.926
CSTF3	HNRNPC	0.927
CSTF3	SF3B2	0.935
CSTF3	PTBP1	0.935
CSTF3	PRPF8	0.939
CSTF3	SRSF5	0.943
CSTF3	RNPS1	0.944
CSTF3	DDX39B	0.959
CSTF3	POLR2A	0.967
CUL1	NFKBIA	0.965
CUL1	STUB1	0.934
CUL1	NFKB1	0.934
CUL1	UBE2M	0.999
CUL1	TCEB2	0.985
CUL1	TP53	0.538
CUL1	PSME3	0.908
CUL1	UBB	0.946
CUL1	MCM7	0.459
CUL1	PSMC5	0.921
CUL1	PPP2R1A	0.952
CUL1	XPO1	0.422
CUL1	RAD23A	0.432
CUL1	HSP90AA1	0.442
CUL1	JUN	0.533
CUL1	UBE2V2	0.914
CUL1	UBA52	0.915
CUL1	PSMC2	0.926
CUL1	RELA	0.932
CUL1	UBE2I	0.949
CUL1	PSMD4	0.963
CUL1	UBA1	0.975
DDX39B	RPL18A	0.411
DDX39B	RPS12	0.401
DDX39B	RPS16	0.558
DDX39B	NHP2	0.51
DDX39B	PSME3	0.636
DDX39B	RPN1	0.413
DDX39B	SNRPD1	0.826
DDX39B	PCBP1	0.911
DDX39B	RPL15	0.573
DDX39B	RPS15A	0.629
DDX39B	HSP90AA1	0.4
DDX39B	RPS2	0.542
DDX39B	SNRPD2	0.962
DDX39B	RPL27A	0.452
DDX39B	RPS3A	0.406
DDX39B	PTBP1	0.954
DDX39B	XAB2	0.426
DDX39B	PCBP2	0.689
DDX39B	EIF3B	0.536
DDX39B	RPL12	0.422
DDX39B	TPR	0.955
DDX39B	PFDN2	0.426
DDX39B	RPL7A	0.425
DDX39B	EIF3I	0.467
DDX39B	SF1	0.755
DDX39B	RPL6	0.439
DDX39B	RPL9	0.454
DDX39B	POLR2A	0.461
DDX39B	EIF4B	0.469
DDX39B	PRPF8	0.647
DDX39B	XPO1	0.74
DDX39B	ILF3	0.918
DDX39B	SRSF5	0.923
DDX39B	HNRNPC	0.972
DDX39B	RNPS1	0.977
DDX5	POLR2I	0.911
DDX5	EIF4B	0.407
DDX5	XPO1	0.418
DDX5	YWHAQ	0.421
DDX5	RPL15	0.427
DDX5	MARS	0.454
DDX5	NFKB1	0.492
DDX5	ILF3	0.535
DDX5	MCM7	0.573
DDX5	RPS16	0.615
DDX5	NHP2	0.621
DDX5	NMD3	0.672
DDX5	GMPS	0.807
DDX5	UBE2I	0.914
DDX5	XAB2	0.917
DDX5	GTF2F1	0.918
DDX5	RNPS1	0.926
DDX5	SF3B2	0.929
DDX5	PTBP1	0.933
DDX5	PCBP2	0.939
DDX5	SNRPD1	0.943
DDX5	PRPF8	0.944
DDX5	SRSF5	0.947
DDX5	POLR2A	0.951
DDX5	SF1	0.952
DDX5	PCBP1	0.954
DDX5	PRMT1	0.958
DDX5	HNRNPC	0.959
DDX5	TP53	0.979
DDX5	SNRPD2	0.981
DNM2	KPNB1	0.413
DNM2	UBB	0.913
DNM2	YARS	0.417
DNM2	UBA52	0.914
DYNC1H1	PLEC	0.413
DYNC1H1	PPP2R1A	0.911
DYNC1H1	HSP90AA1	0.922
DYNC1H1	TUBB	0.952
DYNC1H1	TUBB4B	0.936
DYNC1H1	PSMD4	0.404
DYNC1H1	TPR	0.733
DYNC1H1	YARS	0.806
DYNC1H1	RPS27	0.902
DYNC1H1	XPO1	0.905
EIF3A	MRPS10	0.469
EIF3A	RPL18A	0.965
EIF3A	RPS12	0.987
EIF3A	RPS16	0.991
EIF3A	RPL35	0.938
EIF3A	MARS	0.434
EIF3A	RPL37	0.904
EIF3A	KPNB1	0.558
EIF3A	RPL15	0.958
EIF3A	PSMC5	0.502
EIF3A	RPS15A	0.988
EIF3A	PLEC	0.746
EIF3A	RPS2	0.991
EIF3A	RPL27A	0.956
EIF3A	RPS3A	0.991
EIF3A	PTBP1	0.92
EIF3A	PCBP2	0.413
EIF3A	EIF3B	0.999
EIF3A	RPL12	0.951
EIF3A	RPS27	0.985
EIF3A	HNRNPC	0.467
EIF3A	UBA52	0.904
EIF3A	RPL29	0.936
EIF3A	RPL10A	0.942
EIF3A	RPL13A	0.945
EIF3A	RPL6	0.956
EIF3A	RPL23	0.959
EIF3A	RPL9	0.962
EIF3A	RPL7A	0.965
EIF3A	RPS14	0.985
EIF3A	RPS5	0.988
EIF3A	RPS4X	0.991
EIF3A	EIF4B	0.996
EIF3A	EIF3I	0.999
EIF3B	RPL18A	0.972
EIF3B	RPS12	0.989
EIF3B	RPS16	0.994
EIF3B	RPL35	0.938
EIF3B	MARS	0.921
EIF3B	RPL37	0.917
EIF3B	NHP2	0.666
EIF3B	KPNB1	0.865
EIF3B	PCBP1	0.401
EIF3B	RPL15	0.993
EIF3B	PSMC5	0.513
EIF3B	RPS15A	0.986
EIF3B	SF3B2	0.438
EIF3B	PLEC	0.776
EIF3B	PPP2R1A	0.488
EIF3B	HSP90AA1	0.566
EIF3B	RPS2	0.998
EIF3B	RPL27A	0.981
EIF3B	RPS3A	0.995
EIF3B	PTBP1	0.502
EIF3B	PCBP2	0.532
EIF3B	RAD23A	0.4
EIF3B	UBE2V2	0.44
EIF3B	PSMC2	0.5
EIF3B	PFDN2	0.517
EIF3B	NMD3	0.568
EIF3B	PSMD4	0.597
EIF3B	YARS	0.816
EIF3B	GMPS	0.836
EIF3B	UBA52	0.912
EIF3B	RPL23	0.938
EIF3B	RPL29	0.941
EIF3B	RPL10A	0.951
EIF3B	RPL13A	0.973
EIF3B	RPL7A	0.974
EIF3B	RPL12	0.975
EIF3B	RPL6	0.981
EIF3B	RPL9	0.982
EIF3B	RPS27	0.983
EIF3B	RPS14	0.988
EIF3B	RPS5	0.994
EIF3B	EIF4B	0.995
EIF3B	RPS4X	0.997
EIF3B	EIF3I	0.999
EIF3I	MRPS10	0.569
EIF3I	RPL18A	0.997
EIF3I	TPI1	0.402
EIF3I	RPS12	0.998
EIF3I	ENO1	0.428
EIF3I	RPS16	0.998
EIF3I	RPL35	0.955
EIF3I	MARS	0.727
EIF3I	TCEB2	0.404
EIF3I	RPL37	0.931
EIF3I	NHP2	0.522
EIF3I	KPNB1	0.736
EIF3I	PCBP1	0.55
EIF3I	MCM7	0.43
EIF3I	RPL15	0.996
EIF3I	PSMC5	0.728
EIF3I	RPS15A	0.987
EIF3I	TUFM	0.412
EIF3I	PLEC	0.581
EIF3I	HSP90AA1	0.577
EIF3I	RPS2	0.998
EIF3I	SNRPD2	0.502
EIF3I	RPL27A	0.995
EIF3I	RPS3A	0.997
EIF3I	PTBP1	0.55
EIF3I	PCBP2	0.505
EIF3I	RPL12	0.992
EIF3I	PFDN2	0.658
EIF3I	RPS27	0.987
EIF3I	PSMD4	0.663
EIF3I	RPL7A	0.997
EIF3I	YARS	0.488
EIF3I	XPO1	0.41
EIF3I	GMPS	0.496
EIF3I	PSMC2	0.525
EIF3I	UBE2V2	0.62
EIF3I	UBA52	0.924
EIF3I	RPL29	0.969
EIF3I	EIF4B	0.976
EIF3I	RPL10A	0.983
EIF3I	RPL13A	0.985
EIF3I	RPL23	0.992
EIF3I	RPS14	0.993
EIF3I	RPL9	0.995
EIF3I	RPS5	0.995
EIF3I	RPL6	0.997
EIF3I	RPS4X	0.998
EIF4B	RPL18A	0.925
EIF4B	RPS12	0.975
EIF4B	RPS16	0.983
EIF4B	RPL35	0.931
EIF4B	MARS	0.758
EIF4B	RPL37	0.914
EIF4B	NHP2	0.527
EIF4B	PCBP1	0.626
EIF4B	RPL15	0.971
EIF4B	RPS15A	0.976
EIF4B	RPS2	0.949
EIF4B	SNRPD2	0.402
EIF4B	RPL27A	0.938
EIF4B	RPS3A	0.921
EIF4B	PTBP1	0.43
EIF4B	XAB2	0.423
EIF4B	PCBP2	0.795
EIF4B	RPL12	0.939
EIF4B	RPS27	0.977
EIF4B	RPL7A	0.943
EIF4B	RPS4X	0.934
EIF4B	RPL10A	0.919
EIF4B	SF1	0.494
EIF4B	YWHAQ	0.47
EIF4B	RPL13A	0.948
EIF4B	RPS14	0.977
EIF4B	UBA52	0.907
EIF4B	PRPF8	0.435
EIF4B	SRSF5	0.439
EIF4B	NMD3	0.659
EIF4B	GMPS	0.737
EIF4B	RPL23	0.93
EIF4B	RPS5	0.941
EIF4B	RPL29	0.944
EIF4B	RPL6	0.944
EIF4B	RPL9	0.945
ENO1	TPI1	0.996
ENO1	RPS4X	0.423
ENO1	RPL9	0.432
ENO1	TUBB4B	0.449
ENO1	PSMC2	0.462
ENO1	RPS2	0.476
ENO1	PEBP1	0.482
ENO1	MARS	0.485
ENO1	TUBB	0.52
ENO1	PHB	0.527
ENO1	HSP90AA1	0.548
ENO1	PSMC5	0.562
ENO1	TUFM	0.593
ENO1	YARS	0.617
ENO1	HK1	0.645
ENO1	PKM	0.993
GMPS	MARS	0.908
GMPS	TP53	0.495
GMPS	NHP2	0.69
GMPS	MCM7	0.588
GMPS	RPL15	0.65
GMPS	TUFM	0.776
GMPS	RPS2	0.581
GMPS	RPL7A	0.481
GMPS	YARS	0.533
GMPS	RPS4X	0.491
GMPS	RPL13A	0.489
GMPS	NMD3	0.869
GMPS	HNRNPC	0.457
GMPS	RPS5	0.508
GTF2F1	POLR2I	0.998
GTF2F1	TCEB2	0.937
GTF2F1	SNRPD1	0.906
GTF2F1	PCBP1	0.901
GTF2F1	SF3B2	0.912
GTF2F1	SNRPD2	0.907
GTF2F1	PTBP1	0.906
GTF2F1	XAB2	0.926
GTF2F1	PCBP2	0.907
GTF2F1	JUN	0.939
GTF2F1	SF1	0.919
GTF2F1	PSMC2	0.709
GTF2F1	RNPS1	0.906
GTF2F1	PRPF8	0.908
GTF2F1	SRSF5	0.909
GTF2F1	HNRNPC	0.911
GTF2F1	RELA	0.922
GTF2F1	POLR2A	0.999
H2AFX	POLR2I	0.904
H2AFX	NCOR1	0.921
H2AFX	TP53	0.933
H2AFX	UBB	0.956
H2AFX	MCM7	0.546
H2AFX	WDTC1	0.643
H2AFX	HDAC6	0.735
H2AFX	HSP90AA1	0.494
H2AFX	UBE2I	0.939
H2AFX	PARP1	0.818
H2AFX	JUN	0.94
H2AFX	KDM5C	0.423
H2AFX	KDM1A	0.979
H2AFX	UBA52	0.956
H2AFX	PRMT1	0.945
H2AFX	UBE2V2	0.923
H2AFX	POLR2A	0.939
HDAC6	STUB1	0.664
HDAC6	NFKB1	0.443
HDAC6	STAT3	0.609
HDAC6	NCOR1	0.966
HDAC6	TP53	0.571
HDAC6	UBB	0.921
HDAC6	WDTC1	0.407
HDAC6	KDM5C	0.435
HDAC6	TUBB	0.445
HDAC6	YWHAQ	0.504
HDAC6	XPO1	0.536
HDAC6	RELA	0.612
HDAC6	KDM1A	0.633
HDAC6	UBA52	0.87
HDAC6	HSP90AA1	0.985
HK1	TPI1	0.792
HK1	NCOR1	0.417
HK1	TP53	0.521
HK1	UBB	0.411
HK1	WDTC1	0.738
HK1	PKM	0.824
HK1	HSP90AA1	0.431
HK1	XPO1	0.464
HNRNPC	POLR2I	0.913
HNRNPC	RPS12	0.426
HNRNPC	RPS16	0.525
HNRNPC	TP53	0.427
HNRNPC	NHP2	0.84
HNRNPC	KPNB1	0.435
HNRNPC	PSME3	0.661
HNRNPC	SNRPD1	0.984
HNRNPC	PCBP1	0.989
HNRNPC	RPS15A	0.446
HNRNPC	SF3B2	0.977
HNRNPC	PKM	0.537
HNRNPC	HSP90AA1	0.947
HNRNPC	RPS2	0.43
HNRNPC	SNRPD2	0.997
HNRNPC	RPL27A	0.471
HNRNPC	UBE2I	0.93
HNRNPC	PTBP1	0.998
HNRNPC	XAB2	0.949
HNRNPC	PCBP2	0.978
HNRNPC	RPL12	0.521
HNRNPC	TPR	0.945
HNRNPC	RPL7A	0.415
HNRNPC	SF1	0.966
HNRNPC	XPO1	0.568
HNRNPC	RPS14	0.464
HNRNPC	RPL9	0.524
HNRNPC	RPL6	0.602
HNRNPC	ILF3	0.968
HNRNPC	PRMT1	0.489
HNRNPC	POLR2A	0.923
HNRNPC	PRPF8	0.961
HNRNPC	RNPS1	0.966
HNRNPC	SRSF5	0.969
HSP90AA1	STUB1	0.984
HSP90AA1	NFKB1	0.514
HSP90AA1	TPI1	0.644
HSP90AA1	HSPE1	0.971
HSP90AA1	RPS16	0.502
HSP90AA1	MARS	0.588
HSP90AA1	TCEB2	0.936
HSP90AA1	STAT3	0.982
HSP90AA1	TP53	0.99
HSP90AA1	KPNB1	0.59
HSP90AA1	UBB	0.948
HSP90AA1	PCBP1	0.439
HSP90AA1	PSMC5	0.532
HSP90AA1	WDTC1	0.799
HSP90AA1	PKM	0.696
HSP90AA1	TUFM	0.562
HSP90AA1	PPP2R1A	0.942
HSP90AA1	ILF3	0.443
HSP90AA1	KDM1A	0.451
HSP90AA1	RELA	0.461
HSP90AA1	UBA1	0.472
HSP90AA1	UBE2V2	0.474
HSP90AA1	YWHAQ	0.529
HSP90AA1	PSMC2	0.545
HSP90AA1	JUN	0.549
HSP90AA1	PFDN2	0.549
HSP90AA1	RPL6	0.551
HSP90AA1	RPS2	0.558
HSP90AA1	PARP1	0.567
HSP90AA1	XPO1	0.668
HSP90AA1	RPS3A	0.719
HSP90AA1	PSMD4	0.777
HSP90AA1	RPL29	0.836
HSP90AA1	UBA52	0.911
HSP90AA1	TUBB4B	0.94
HSP90AA1	TUBB	0.949
HSPE1	MRPS10	0.624
HSPE1	TPI1	0.52
HSPE1	RPL35	0.402
HSPE1	MARS	0.412
HSPE1	RPS16	0.416
HSPE1	RPL27A	0.424
HSPE1	RPL9	0.434
HSPE1	RPL13A	0.436
HSPE1	RPS2	0.452
HSPE1	NHP2	0.473
HSPE1	RPL23	0.493
HSPE1	RPS3A	0.536
HSPE1	PEBP1	0.561
HSPE1	RPS5	0.612
HSPE1	WDTC1	0.641
HSPE1	TUFM	0.668
HSPE1	PHB	0.68
ILF3	RPL18A	0.479
ILF3	RPS16	0.404
ILF3	NCOR1	0.531
ILF3	KPNB1	0.417
ILF3	PSME3	0.449
ILF3	SNRPD1	0.507
ILF3	PCBP1	0.604
ILF3	RPL15	0.439
ILF3	RPS2	0.408
ILF3	SNRPD2	0.859
ILF3	RPS3A	0.51
ILF3	PTBP1	0.97
ILF3	XAB2	0.558
ILF3	PCBP2	0.644
ILF3	RPL12	0.483
ILF3	RPS4X	0.426
ILF3	RPL10A	0.526
ILF3	SF1	0.729
ILF3	RPL13A	0.479
ILF3	XPO1	0.578
ILF3	RPL9	0.497
ILF3	RPL6	0.42
ILF3	RNPS1	0.453
ILF3	RPL23	0.464
ILF3	RPL29	0.51
ILF3	PRMT1	0.773
JUN	NFKBIA	0.968
JUN	POLR2I	0.9
JUN	RPL18A	0.435
JUN	NFKB1	0.769
JUN	STAT3	0.921
JUN	NCOR1	0.663
JUN	TP53	0.991
JUN	UBB	0.559
JUN	WDTC1	0.63
JUN	UBE2I	0.598
JUN	PARP1	0.655
JUN	KDM1A	0.921
JUN	POLR2A	0.922
JUN	RELA	0.98
KDM1A	STAT3	0.577
KDM1A	NCOR1	0.483
KDM1A	TP53	0.993
KDM1A	RPS2	0.413
KDM1A	RPS3A	0.402
KDM1A	UBE2I	0.615
KDM1A	RPL7A	0.4
KDM1A	KDM5C	0.78
KDM1A	PRMT1	0.497
KDM5C	NCOR1	0.511
KDM5C	TUFM	0.416
KDM5C	UBA1	0.495
KDM5C	RPS4X	0.595
KDM5C	POLR2A	0.421
KPNB1	RPL18A	0.655
KPNB1	NFKB1	0.928
KPNB1	RPS12	0.633
KPNB1	RPS16	0.754
KPNB1	TP53	0.441
KPNB1	PSMC2	0.407
KPNB1	PCBP1	0.422
KPNB1	RPS15A	0.451
KPNB1	SF3B2	0.459
KPNB1	PCBP2	0.462
KPNB1	RPL23	0.47
KPNB1	UBE2V2	0.503
KPNB1	PSMD4	0.505
KPNB1	SNRPD2	0.51
KPNB1	PFDN2	0.557
KPNB1	RPS14	0.567
KPNB1	PPP2R1A	0.571
KPNB1	RPL13A	0.573
KPNB1	RPS5	0.585
KPNB1	RPL10A	0.603
KPNB1	UBE2I	0.604
KPNB1	SNRPD1	0.608
KPNB1	RPL7A	0.656
KPNB1	RPL15	0.712
KPNB1	RPS3A	0.716
KPNB1	RPL27A	0.733
KPNB1	RPL9	0.736
KPNB1	RPS2	0.742
KPNB1	PSMC5	0.745
KPNB1	RPL6	0.762
KPNB1	RPS4X	0.779
KPNB1	RPL12	0.792
KPNB1	XPO1	0.928
KPNB1	TPR	0.953
MARS	TPI1	0.439
MARS	RPS16	0.489
MARS	RPL35	0.443
MARS	PCBP2	0.42
MARS	PCBP1	0.423
MARS	RPL12	0.425
MARS	MRPL2	0.429
MARS	POLR2A	0.435
MARS	PSMD4	0.443
MARS	RPS3A	0.447
MARS	RPL6	0.451
MARS	RPS5	0.453
MARS	RPS4X	0.482
MARS	TUFM	0.497
MARS	RPL9	0.571
MARS	RPL13A	0.575
MARS	RPL27A	0.612
MARS	RPL15	0.62
MARS	RPS2	0.709
MARS	YARS	0.993
MCM7	NFKBIA	0.46
MCM7	TP53	0.62
MCM7	UBB	0.928
MCM7	SF3B2	0.412
MCM7	PRMT1	0.433
MCM7	WDTC1	0.541
MCM7	POLR2A	0.853
MCM7	UBA52	0.905
MRPL2	MRPS10	0.998
MRPL2	RPL18A	0.897
MRPL2	RPS12	0.577
MRPL2	RPS16	0.746
MRPL2	RPL35	0.935
MRPL2	PEBP1	0.457
MRPL2	RPL37	0.509
MRPL2	NHP2	0.622
MRPL2	RPN1	0.719
MRPL2	UBB	0.427
MRPL2	RPL15	0.898
MRPL2	RPS15A	0.831
MRPL2	PKM	0.551
MRPL2	TUFM	0.999
MRPL2	PLEC	0.687
MRPL2	RPS2	0.834
MRPL2	RPL27A	0.833
MRPL2	RPS3A	0.916
MRPL2	RPL12	0.832
MRPL2	RPS27	0.779
MRPL2	RPL7A	0.678
MRPL2	YARS	0.507
MRPL2	RPS4X	0.922
MRPL2	RPL10A	0.832
MRPL2	RAD23A	0.417
MRPL2	POLR2A	0.467
MRPL2	RPL6	0.725
MRPL2	RPL13A	0.832
MRPL2	RPS14	0.836
MRPL2	RPL29	0.838
MRPL2	UBA52	0.886
MRPL2	RPS5	0.921
MRPL2	RPL9	0.935
MRPL2	RPL23	0.951
MRPS10	RPL37	0.411
MRPS10	RAD23A	0.426
MRPS10	UBB	0.426
MRPS10	YARS	0.516
MRPS10	PEBP1	0.52
MRPS10	RPL7A	0.568
MRPS10	POLR2A	0.568
MRPS10	NHP2	0.577
MRPS10	RPS12	0.626
MRPS10	PLEC	0.723
MRPS10	RPL6	0.751
MRPS10	RPS16	0.757
MRPS10	RPS27	0.774
MRPS10	RPL10A	0.834
MRPS10	RPS15A	0.836
MRPS10	RPS14	0.836
MRPS10	RPL13A	0.836
MRPS10	RPL12	0.84
MRPS10	RPL27A	0.841
MRPS10	UBA52	0.888
MRPS10	RPS4X	0.897
MRPS10	RPL18A	0.897
MRPS10	RPL15	0.905
MRPS10	RPL29	0.907
MRPS10	RPS3A	0.908
MRPS10	RPS2	0.924
MRPS10	RPL35	0.936
MRPS10	RPL23	0.945
MRPS10	RPS5	0.948
MRPS10	RPL9	0.96
MRPS10	TUFM	0.998
NCOR1	NFKBIA	0.557
NCOR1	POLR2I	0.901
NCOR1	NFKB1	0.545
NCOR1	PRMT1	0.444
NCOR1	PHB	0.465
NCOR1	RELA	0.519
NCOR1	UBE2I	0.645
NCOR1	TP53	0.721
NCOR1	UBA52	0.902
NCOR1	UBB	0.918
NCOR1	POLR2A	0.923
NFKB1	NFKBIA	0.999
NFKB1	POLR2A	0.405
NFKB1	SF1	0.439
NFKB1	PARP1	0.508
NFKB1	PPP2R1A	0.633
NFKB1	TP53	0.737
NFKB1	STAT3	0.78
NFKB1	PSME3	0.904
NFKB1	UBB	0.916
NFKB1	PSMC5	0.926
NFKB1	XPO1	0.928
NFKB1	PSMC2	0.929
NFKB1	UBA52	0.932
NFKB1	PSMD4	0.94
NFKB1	RELA	0.992
NFKBIA	STAT3	0.482
NFKBIA	TP53	0.723
NFKBIA	PSME3	0.909
NFKBIA	PSMC2	0.916
NFKBIA	PSMC5	0.917
NFKBIA	UBB	0.917
NFKBIA	UBA52	0.925
NFKBIA	PSMD4	0.926
NFKBIA	XPO1	0.93
NFKBIA	UBE2I	0.967
NFKBIA	RELA	0.998
NHP2	POLR2I	0.62
NHP2	RPL18A	0.711
NHP2	RPS12	0.536
NHP2	RPS16	0.643
NHP2	RPL35	0.693
NHP2	RPL37	0.59
NHP2	XPO1	0.406
NHP2	PHB	0.406
NHP2	RPN1	0.461
NHP2	PLEC	0.507
NHP2	PRPF8	0.514
NHP2	TUFM	0.545
NHP2	RPS2	0.599
NHP2	RPL6	0.616
NHP2	RPS15A	0.618
NHP2	RPL23	0.652
NHP2	UBA52	0.668
NHP2	RPL29	0.682
NHP2	RPS27	0.695
NHP2	PRMT1	0.697
NHP2	RPL27A	0.705
NHP2	RPL7A	0.731
NHP2	RPS14	0.74
NHP2	RPL13A	0.751
NHP2	RPL9	0.756
NHP2	RPL12	0.757
NHP2	RPS4X	0.778
NHP2	RPS5	0.78
NHP2	SNRPD1	0.816
NHP2	RPL15	0.834
NHP2	PSME3	0.838
NHP2	RPS3A	0.844
NHP2	RPL10A	0.845
NHP2	NMD3	0.847
NHP2	SNRPD2	0.916
NMD3	RPL18A	0.573
NMD3	RPL35	0.819
NMD3	RPL37	0.502
NMD3	RPL15	0.539
NMD3	UBA1	0.401
NMD3	RPL27A	0.67
NMD3	RPL12	0.6
NMD3	RPL7A	0.765
NMD3	RPL13A	0.59
NMD3	XPO1	0.942
NMD3	UBA52	0.643
NMD3	RPL9	0.587
NMD3	RPL6	0.439
NMD3	PRMT1	0.44
NMD3	RPL29	0.758
NMD3	RPL23	0.675
PARP1	STUB1	0.426
PARP1	STAT3	0.47
PARP1	TP53	0.886
PARP1	UBB	0.927
PARP1	WDTC1	0.922
PARP1	RPS3A	0.404
PARP1	UBE2I	0.948
PARP1	YARS	0.579
PARP1	PRMT1	0.663
PARP1	RELA	0.751
PARP1	UBA52	0.9
PARP1	UBE2V2	0.902
PARP1	RAD23A	0.916
PCBP1	POLR2I	0.909
PCBP1	RPS12	0.41
PCBP1	RPS16	0.669
PCBP1	UBE2M	0.432
PCBP1	STAT3	0.417
PCBP1	TP53	0.572
PCBP1	PSME3	0.428
PCBP1	SNRPD1	0.948
PCBP1	RPL15	0.414
PCBP1	PFDN2	0.426
PCBP1	UBE2V2	0.428
PCBP1	RPL9	0.435
PCBP1	RPS3A	0.439
PCBP1	RPS2	0.45
PCBP1	RPS4X	0.456
PCBP1	RPL6	0.465
PCBP1	RPL27A	0.515
PCBP1	RPL12	0.557
PCBP1	PKM	0.874
PCBP1	POLR2A	0.9
PCBP1	XAB2	0.909
PCBP1	SRSF5	0.918
PCBP1	RNPS1	0.929
PCBP1	SF3B2	0.93
PCBP1	SF1	0.94
PCBP1	PRPF8	0.959
PCBP1	SNRPD2	0.971
PCBP1	PCBP2	0.978
PCBP1	PTBP1	0.993
PCBP2	POLR2I	0.915
PCBP2	RPS16	0.595
PCBP2	UBE2M	0.462
PCBP2	STAT3	0.558
PCBP2	SNRPD1	0.927
PCBP2	PSMC5	0.439
PCBP2	SF3B2	0.965
PCBP2	SNRPD2	0.942
PCBP2	RPL27A	0.469
PCBP2	RPS3A	0.45
PCBP2	PTBP1	0.989
PCBP2	XAB2	0.915
PCBP2	RPL9	0.425
PCBP2	PFDN2	0.428
PCBP2	RPL10A	0.437
PCBP2	RPL6	0.442
PCBP2	RPS5	0.571
PCBP2	RPL12	0.628
PCBP2	POLR2A	0.904
PCBP2	PRPF8	0.912
PCBP2	RNPS1	0.915
PCBP2	SRSF5	0.925
PCBP2	SF1	0.928
PEBP1	TPI1	0.576
PEBP1	RPS16	0.783
PEBP1	UBB	0.408
PEBP1	RPL27A	0.429
PEBP1	YARS	0.446
PEBP1	RPS14	0.478
PEBP1	RPS2	0.556
PEBP1	STAT3	0.559
PEBP1	TP53	0.59
PEBP1	RPL13A	0.699
PFDN2	RPL18A	0.474
PFDN2	RPS16	0.654
PFDN2	RPL15	0.48
PFDN2	TUBB4B	0.931
PFDN2	RPS2	0.578
PFDN2	SNRPD2	0.405
PFDN2	RPL27A	0.626
PFDN2	RPS3A	0.469
PFDN2	PTBP1	0.42
PFDN2	RPL12	0.536
PFDN2	UBE2V2	0.503
PFDN2	RPS4X	0.516
PFDN2	RPL9	0.545
PFDN2	RPL6	0.573
PFDN2	PSMD4	0.618
PHB	TPI1	0.492
PHB	STAT3	0.513
PHB	TP53	0.642
PHB	TUFM	0.818
PHB	TUBB4B	0.425
PHB	XPO1	0.467
PKM	POLR2I	0.671
PKM	RPL18A	0.438
PKM	TPI1	0.964
PKM	RPS12	0.447
PKM	RPL35	0.721
PKM	STAT3	0.798
PKM	TP53	0.718
PKM	RPN1	0.5
PKM	RPL15	0.662
PKM	WDTC1	0.59
PKM	RPS15A	0.478
PKM	RPS3A	0.413
PKM	RPL10A	0.417
PKM	RPL12	0.432
PKM	SRSF5	0.435
PKM	RPS14	0.437
PKM	RPL7A	0.443
PKM	YARS	0.451
PKM	RPS2	0.509
PKM	RPL13A	0.517
PKM	RPL27A	0.547
PKM	RPS4X	0.552
PKM	TUBB	0.553
PKM	RPL23	0.701
PKM	RPL9	0.704
PKM	POLR2A	0.738
PKM	PTBP1	0.808
PLEC	RPL18A	0.887
PLEC	RPS12	0.844
PLEC	RPS16	0.936
PLEC	RPL35	0.888
PLEC	RPL37	0.922
PLEC	UBB	0.699
PLEC	RPL15	0.93
PLEC	RPS15A	0.857
PLEC	RAD23A	0.458
PLEC	RPL7A	0.848
PLEC	RPS5	0.854
PLEC	RPL13A	0.875
PLEC	RPS27	0.881
PLEC	RPL23	0.884
PLEC	RPL10A	0.902
PLEC	RPL6	0.905
PLEC	RPL9	0.908
PLEC	RPL29	0.913
PLEC	RPS14	0.919
PLEC	RPL12	0.923
PLEC	RPS4X	0.924
PLEC	UBA52	0.924
PLEC	RPL27A	0.93
PLEC	RPS3A	0.935
PLEC	RPS2	0.945
POLR2A	POLR2I	0.999
POLR2A	RPL35	0.616
POLR2A	TCEB2	0.915
POLR2A	SNRPD1	0.911
POLR2A	UBB	0.921
POLR2A	PSMC5	0.658
POLR2A	RPS15A	0.649
POLR2A	SF3B2	0.909
POLR2A	RPS2	0.781
POLR2A	SNRPD2	0.927
POLR2A	RPL27A	0.512
POLR2A	PTBP1	0.921
POLR2A	XAB2	0.964
POLR2A	YARS	0.589
POLR2A	RPL10A	0.403
POLR2A	SF1	0.931
POLR2A	RPL13A	0.58
POLR2A	RELA	0.944
POLR2A	XPO1	0.424
POLR2A	RPS14	0.579
POLR2A	UBA52	0.91
POLR2A	RPL9	0.561
POLR2A	RPL23	0.505
POLR2A	SRSF5	0.928
POLR2A	RNPS1	0.906
POLR2A	PRPF8	0.965
POLR2A	RPS5	0.72
POLR2I	PRPF8	0.905
POLR2I	RNPS1	0.906
POLR2I	SF1	0.906
POLR2I	XAB2	0.908
POLR2I	SF3B2	0.909
POLR2I	UBB	0.909
POLR2I	SRSF5	0.912
POLR2I	PTBP1	0.916
POLR2I	SNRPD1	0.917
POLR2I	TCEB2	0.919
POLR2I	UBA52	0.929
POLR2I	SNRPD2	0.961
PPP2R1A	STUB1	0.601
PPP2R1A	RPL18A	0.931
PPP2R1A	RPS12	0.915
PPP2R1A	RPS16	0.925
PPP2R1A	RPL35	0.906
PPP2R1A	TP53	0.971
PPP2R1A	RPL37	0.902
PPP2R1A	PSME3	0.915
PPP2R1A	RPN1	0.424
PPP2R1A	UBB	0.908
PPP2R1A	RPL15	0.92
PPP2R1A	PSMC5	0.916
PPP2R1A	RPS15A	0.909
PPP2R1A	RELA	0.718
PPP2R1A	UBA52	0.903
PPP2R1A	PSMC2	0.909
PPP2R1A	RNPS1	0.91
PPP2R1A	RPS5	0.91
PPP2R1A	RPL23	0.91
PPP2R1A	RPL10A	0.911
PPP2R1A	RPS14	0.911
PPP2R1A	TUBB	0.914
PPP2R1A	RPS27	0.915
PPP2R1A	RPL29	0.915
PPP2R1A	PSMD4	0.916
PPP2R1A	RPL7A	0.919
PPP2R1A	TUBB4B	0.92
PPP2R1A	RPL13A	0.92
PPP2R1A	RPS4X	0.923
PPP2R1A	RPL9	0.923
PPP2R1A	RPL12	0.923
PPP2R1A	RPS3A	0.924
PPP2R1A	RPL27A	0.926
PPP2R1A	RPL6	0.927
PPP2R1A	YWHAQ	0.931
PPP2R1A	RPS2	0.934
PPP2R1A	XPO1	0.94
PRMT1	TP53	0.977
PRMT1	PSME3	0.411
PRMT1	SNRPD1	0.937
PRMT1	RPS2	0.795
PRMT1	SNRPD2	0.937
PRMT1	RELA	0.648
PRMT1	RNPS1	0.407
PRMT1	RPS5	0.434
PRPF8	RPS12	0.458
PRPF8	SNRPD1	0.999
PRPF8	SF3B2	0.992
PRPF8	SNRPD2	0.999
PRPF8	PTBP1	0.956
PRPF8	XAB2	0.998
PRPF8	TPR	0.473
PRPF8	RPL7A	0.463
PRPF8	SF1	0.959
PRPF8	XPO1	0.668
PRPF8	RPL6	0.407
PRPF8	SRSF5	0.936
PRPF8	RNPS1	0.95
PSMC2	RPL18A	0.828
PSMC2	RPS12	0.919
PSMC2	RPS16	0.608
PSMC2	RPL35	0.891
PSMC2	TCEB2	0.915
PSMC2	TP53	0.905
PSMC2	PSME3	0.986
PSMC2	UBB	0.995
PSMC2	RPL15	0.716
PSMC2	PSMC5	0.999
PSMC2	RPS15A	0.941
PSMC2	UBA1	0.614
PSMC2	RPS2	0.545
PSMC2	RPL27A	0.609
PSMC2	RPS3A	0.718
PSMC2	RPL12	0.525
PSMC2	RPS27	0.92
PSMC2	PSMD4	0.999
PSMC2	RPL7A	0.726
PSMC2	RPS4X	0.825
PSMC2	RPL10A	0.903
PSMC2	RPL13A	0.774
PSMC2	RELA	0.939
PSMC2	XPO1	0.459
PSMC2	RPS14	0.922
PSMC2	UBA52	0.996
PSMC2	RPL29	0.503
PSMC2	RPL6	0.613
PSMC2	RAD23A	0.704
PSMC2	RPL9	0.746
PSMC2	RPS5	0.92
PSMC2	RPL23	0.953
PSMC5	RPL18A	0.762
PSMC5	RPS12	0.905
PSMC5	RPS16	0.708
PSMC5	RPL35	0.73
PSMC5	TCEB2	0.929
PSMC5	TP53	0.945
PSMC5	PSME3	0.986
PSMC5	RPN1	0.419
PSMC5	UBB	0.996
PSMC5	RPL15	0.801
PSMC5	TUBB	0.438
PSMC5	RPL29	0.496
PSMC5	SF3B2	0.556
PSMC5	RPL6	0.647
PSMC5	RPL27A	0.66
PSMC5	RPS2	0.727
PSMC5	RAD23A	0.731
PSMC5	RPS27	0.731
PSMC5	RPL12	0.732
PSMC5	RPS3A	0.748
PSMC5	RPL13A	0.761
PSMC5	RPL7A	0.778
PSMC5	RPL9	0.798
PSMC5	RPL10A	0.838
PSMC5	RPS14	0.845
PSMC5	RPS5	0.873
PSMC5	RELA	0.907
PSMC5	RPS4X	0.917
PSMC5	RPS15A	0.943
PSMC5	RPL23	0.945
PSMC5	UBA52	0.997
PSMC5	PSMD4	0.999
PSMD4	STUB1	0.61
PSMD4	RPS16	0.526
PSMD4	TCEB2	0.932
PSMD4	TP53	0.951
PSMD4	PSME3	0.959
PSMD4	RPN1	0.923
PSMD4	UBB	0.995
PSMD4	UBA1	0.688
PSMD4	RPS2	0.515
PSMD4	RPL27A	0.426
PSMD4	RPS3A	0.805
PSMD4	RPL7A	0.411
PSMD4	RPL6	0.44
PSMD4	RPL23	0.491
PSMD4	UBE2V2	0.576
PSMD4	RPL9	0.727
PSMD4	RELA	0.938
PSMD4	RAD23A	0.994
PSMD4	UBA52	0.995
PSME3	TCEB2	0.936
PSME3	TP53	0.955
PSME3	UBE2I	0.404
PSME3	SNRPD1	0.596
PSME3	PTBP1	0.639
PSME3	SNRPD2	0.651
PSME3	SF3B2	0.838
PSME3	UBB	0.902
PSME3	RELA	0.904
PSME3	UBA52	0.911
PTBP1	RPS16	0.463
PTBP1	TP53	0.618
PTBP1	SNRPD1	0.977
PTBP1	SF3B2	0.921
PTBP1	TUFM	0.406
PTBP1	SNRPD2	0.995
PTBP1	RPL27A	0.488
PTBP1	RPS3A	0.518
PTBP1	RPL6	0.438
PTBP1	XPO1	0.441
PTBP1	RPL12	0.541
PTBP1	XAB2	0.92
PTBP1	RNPS1	0.944
PTBP1	SRSF5	0.961
PTBP1	SF1	0.969
RAD23A	RPL18A	0.508
RAD23A	UBE2M	0.454
RAD23A	RPL35	0.457
RAD23A	TP53	0.577
RAD23A	RPN1	0.412
RAD23A	UBB	0.996
RAD23A	RPL15	0.47
RAD23A	RPS15A	0.429
RAD23A	UBA1	0.774
RAD23A	RPS2	0.416
RAD23A	RPL27A	0.412
RAD23A	RPS3A	0.468
RAD23A	UBE2I	0.949
RAD23A	XAB2	0.462
RAD23A	RPL12	0.427
RAD23A	RPS27	0.426
RAD23A	RPS4X	0.469
RAD23A	RPL10A	0.41
RAD23A	UBA52	0.998
RAD23A	RPL9	0.509
RAD23A	RPL29	0.479
RAD23A	RPL23	0.465
RAD23A	UBE2V2	0.951
RAD23A	RPS5	0.459
RELA	STUB1	0.535
RELA	STAT3	0.876
RELA	TP53	0.857
RELA	UBB	0.913
RELA	WDTC1	0.412
RELA	UBE2I	0.917
RELA	SF1	0.672
RELA	UBA52	0.924
RELA	XPO1	0.933
RNPS1	RPL18A	0.95
RNPS1	RPS12	0.909
RNPS1	RPS16	0.915
RNPS1	RPL35	0.936
RNPS1	RPL37	0.91
RNPS1	SNRPD1	0.942
RNPS1	RPL15	0.906
RNPS1	RPS15A	0.907
RNPS1	SF3B2	0.927
RNPS1	RPS2	0.915
RNPS1	SNRPD2	0.933
RNPS1	RPL27A	0.926
RNPS1	RPS3A	0.907
RNPS1	UBE2I	0.843
RNPS1	XAB2	0.905
RNPS1	RPL12	0.929
RNPS1	TPR	0.913
RNPS1	RPS27	0.905
RNPS1	RPL7A	0.912
RNPS1	RPS4X	0.918
RNPS1	RPL10A	0.936
RNPS1	SF1	0.922
RNPS1	RPL13A	0.908
RNPS1	RPS14	0.905
RNPS1	UBA52	0.903
RNPS1	RPL9	0.908
RNPS1	RPL6	0.938
RNPS1	RPL29	0.904
RNPS1	RPL23	0.936
RNPS1	SRSF5	0.942
RNPS1	RPS5	0.908
RPL10A	RPL18A	0.999
RPL10A	TPI1	0.433
RPL10A	RPS12	0.999
RPL10A	RPS16	0.999
RPL10A	RPL35	0.999
RPL10A	RPL37	0.999
RPL10A	RPN1	0.902
RPL10A	UBB	0.745
RPL10A	RPL15	0.999
RPL10A	RPS15A	0.999
RPL10A	SF3B2	0.512
RPL10A	TUFM	0.914
RPL10A	TUBB4B	0.471
RPL10A	RPS2	0.999
RPL10A	SNRPD2	0.537
RPL10A	RPL27A	0.999
RPL10A	RPS3A	0.999
RPL10A	RPL12	0.999
RPL10A	RPS27	0.999
RPL10A	RPL7A	0.999
RPL10A	YARS	0.505
RPL10A	RPS4X	0.999
RPL10A	RPL9	0.999
RPL10A	UBA52	0.999
RPL10A	RPS5	0.999
RPL10A	RPL23	0.999
RPL10A	RPS14	0.999
RPL10A	RPL13A	0.999
RPL10A	RPL29	0.999
RPL10A	RPL6	0.999
RPL12	RPL18A	0.999
RPL12	TPI1	0.47
RPL12	RPS12	0.999
RPL12	RPS16	0.999
RPL12	RPL35	0.999
RPL12	RPL37	0.999
RPL12	RPN1	0.996
RPL12	UBB	0.535
RPL12	RPL15	0.999
RPL12	RPS15A	0.999
RPL12	SF3B2	0.486
RPL12	TUFM	0.934
RPL12	RPS2	0.999
RPL12	SNRPD2	0.596
RPL12	RPL27A	0.999
RPL12	RPS3A	0.999
RPL12	YARS	0.529
RPL12	RPS4X	0.999
RPL12	RPL7A	0.999
RPL12	RPL23	0.999
RPL12	RPS14	0.999
RPL12	RPL9	0.999
RPL12	RPS27	0.999
RPL12	RPL13A	0.999
RPL12	UBA52	0.999
RPL12	RPL29	0.999
RPL12	RPS5	0.999
RPL12	RPL6	0.999
RPL13A	RPL18A	0.999
RPL13A	RPS12	0.999
RPL13A	RPS16	0.999
RPL13A	RPL35	0.999
RPL13A	RPL37	0.999
RPL13A	RPN1	0.904
RPL13A	UBB	0.775
RPL13A	RPL15	0.999
RPL13A	RPS15A	0.999
RPL13A	TUFM	0.901
RPL13A	RPS2	0.999
RPL13A	SNRPD2	0.419
RPL13A	RPL27A	0.999
RPL13A	RPS3A	0.999
RPL13A	RPS27	0.999
RPL13A	RPL7A	0.999
RPL13A	YARS	0.618
RPL13A	RPS4X	0.999
RPL13A	RPL9	0.999
RPL13A	UBA52	0.999
RPL13A	RPS5	0.999
RPL13A	RPL23	0.999
RPL13A	RPS14	0.999
RPL13A	RPL29	0.999
RPL13A	RPL6	0.999
RPL15	RPL18A	0.999
RPL15	RPS12	0.999
RPL15	RPS16	0.999
RPL15	RPL35	0.999
RPL15	RPL37	0.999
RPL15	RPN1	0.995
RPL15	UBB	0.67
RPL15	TUFM	0.583
RPL15	RPS4X	0.999
RPL15	RPS3A	0.999
RPL15	RPL7A	0.999
RPL15	RPL27A	0.999
RPL15	RPS15A	0.999
RPL15	RPL23	0.999
RPL15	RPS14	0.999
RPL15	RPL9	0.999
RPL15	RPS27	0.999
RPL15	UBA52	0.999
RPL15	RPS2	0.999
RPL15	RPL29	0.999
RPL15	RPS5	0.999
RPL15	RPL6	0.999
RPL18A	UBB	0.525
RPL18A	SNRPD2	0.657
RPL18A	RPN1	0.98
RPL18A	RPS4X	0.999
RPL18A	RPS3A	0.999
RPL18A	RPL7A	0.999
RPL18A	RPL27A	0.999
RPL18A	RPL35	0.999
RPL18A	RPS15A	0.999
RPL18A	RPL23	0.999
RPL18A	RPS14	0.999
RPL18A	RPS16	0.999
RPL18A	RPS12	0.999
RPL18A	RPL9	0.999
RPL18A	RPS27	0.999
RPL18A	UBA52	0.999
RPL18A	RPL37	0.999
RPL18A	RPS2	0.999
RPL18A	RPL29	0.999
RPL18A	RPS5	0.999
RPL18A	RPL6	0.999
RPL23	RPS12	0.999
RPL23	RPS16	0.999
RPL23	RPL35	0.999
RPL23	TP53	0.492
RPL23	RPL37	0.999
RPL23	RPN1	0.995
RPL23	UBB	0.667
RPL23	RPS15A	0.999
RPL23	TUFM	0.948
RPL23	RPS2	0.999
RPL23	RPL27A	0.999
RPL23	RPS3A	0.999
RPL23	RPS27	0.999
RPL23	RPL7A	0.999
RPL23	YARS	0.481
RPL23	RPS4X	0.999
RPL23	RPS14	0.999
RPL23	UBA52	0.999
RPL23	RPL9	0.999
RPL23	RPL6	0.999
RPL23	RPL29	0.999
RPL23	RPS5	0.999
RPL27A	RPS12	0.999
RPL27A	RPS16	0.999
RPL27A	RPL35	0.999
RPL27A	RPL37	0.999
RPL27A	RPN1	0.98
RPL27A	UBB	0.453
RPL27A	RPS15A	0.999
RPL27A	TUFM	0.883
RPL27A	RPS2	0.999
RPL27A	SNRPD2	0.487
RPL27A	UBE2V2	0.431
RPL27A	YARS	0.438
RPL27A	RPS4X	0.999
RPL27A	RPS3A	0.999
RPL27A	RPL7A	0.999
RPL27A	RPS14	0.999
RPL27A	RPL9	0.999
RPL27A	RPS27	0.999
RPL27A	UBA52	0.999
RPL27A	RPL29	0.999
RPL27A	RPS5	0.999
RPL27A	RPL6	0.999
RPL29	RPS12	0.999
RPL29	RPS16	0.999
RPL29	RPL35	0.999
RPL29	RPL37	0.999
RPL29	RPN1	0.971
RPL29	UBB	0.495
RPL29	RPS15A	0.999
RPL29	RPS2	0.999
RPL29	SNRPD2	0.774
RPL29	RPS3A	0.999
RPL29	RPS27	0.999
RPL29	RPL7A	0.999
RPL29	RPS4X	0.999
RPL29	RPS14	0.999
RPL29	UBA52	0.999
RPL29	RPL9	0.999
RPL29	RPL6	0.999
RPL29	RPS5	0.999
RPL35	RPS12	0.999
RPL35	RPS16	0.999
RPL35	YARS	0.469
RPL35	UBB	0.739
RPL35	SNRPD2	0.847
RPL35	TUFM	0.879
RPL35	RPN1	0.981
RPL35	RPS4X	0.999
RPL35	RPS3A	0.999
RPL35	RPL7A	0.999
RPL35	RPS15A	0.999
RPL35	RPS14	0.999
RPL35	RPL9	0.999
RPL35	RPS27	0.999
RPL35	UBA52	0.999
RPL35	RPL37	0.999
RPL35	RPS2	0.999
RPL35	RPS5	0.999
RPL35	RPL6	0.999
RPL37	RPS12	0.999
RPL37	RPS16	0.999
RPL37	UBB	0.619
RPL37	RPN1	0.995
RPL37	RPS4X	0.999
RPL37	RPS3A	0.999
RPL37	RPL7A	0.999
RPL37	RPS15A	0.999
RPL37	RPS14	0.999
RPL37	RPL9	0.999
RPL37	RPS27	0.999
RPL37	UBA52	0.999
RPL37	RPS2	0.999
RPL37	RPS5	0.999
RPL37	RPL6	0.999
RPL6	RPS12	0.999
RPL6	RPS16	0.999
RPL6	RPN1	0.967
RPL6	UBB	0.721
RPL6	RPS15A	0.999
RPL6	TUFM	0.561
RPL6	RPS2	0.999
RPL6	SNRPD2	0.541
RPL6	RPS3A	0.999
RPL6	TPR	0.451
RPL6	RPS27	0.999
RPL6	RPL7A	0.999
RPL6	RPS4X	0.999
RPL6	RPS14	0.999
RPL6	UBA52	0.999
RPL6	RPL9	0.999
RPL6	RPS5	0.999
RPL7A	RPS12	0.999
RPL7A	RPS16	0.999
RPL7A	RPN1	0.996
RPL7A	UBB	0.451
RPL7A	RPS15A	0.999
RPL7A	TUFM	0.509
RPL7A	RPS2	0.999
RPL7A	SNRPD2	0.52
RPL7A	RPS3A	0.999
RPL7A	RPS27	0.999
RPL7A	RPS4X	0.999
RPL7A	RPS14	0.999
RPL7A	RPL9	0.999
RPL7A	UBA52	0.999
RPL7A	RPS5	0.999
RPL9	RPS12	0.999
RPL9	RPS16	0.999
RPL9	RPN1	0.976
RPL9	UBB	0.511
RPL9	RPS15A	0.999
RPL9	TUFM	0.951
RPL9	RPS2	0.999
RPL9	SNRPD2	0.432
RPL9	RPS3A	0.999
RPL9	RPS27	0.999
RPL9	YARS	0.427
RPL9	RPS4X	0.999
RPL9	RPS14	0.999
RPL9	UBA52	0.999
RPL9	RPS5	0.999
RPN1	RPS12	0.939
RPN1	RPS16	0.931
RPN1	TUFM	0.492
RPN1	RPS5	0.9
RPN1	RPS3A	0.902
RPN1	RPS15A	0.902
RPN1	RPS14	0.902
RPN1	RPS27	0.902
RPN1	RPS4X	0.904
RPN1	RPS2	0.905
RPN1	UBA52	0.995
RPS12	SNRPD1	0.423
RPS12	UBB	0.453
RPS12	SNRPD2	0.517
RPS12	RPS4X	0.999
RPS12	RPS3A	0.999
RPS12	RPS15A	0.999
RPS12	RPS14	0.999
RPS12	RPS16	0.999
RPS12	RPS27	0.999
RPS12	UBA52	0.999
RPS12	RPS2	0.999
RPS12	RPS5	0.999
RPS14	RPS16	0.999
RPS14	TP53	0.762
RPS14	UBB	0.664
RPS14	RPS15A	0.999
RPS14	TUFM	0.91
RPS14	RPS2	0.999
RPS14	SNRPD2	0.492
RPS14	RPS3A	0.999
RPS14	RPS27	0.999
RPS14	YARS	0.634
RPS14	RPS4X	0.999
RPS14	UBA52	0.999
RPS14	RPS5	0.999
RPS15A	RPS16	0.999
RPS15A	UBB	0.496
RPS15A	TUBB4B	0.434
RPS15A	SNRPD2	0.444
RPS15A	TUBB	0.445
RPS15A	YARS	0.515
RPS15A	TUFM	0.926
RPS15A	RPS4X	0.999
RPS15A	RPS3A	0.999
RPS15A	RPS27	0.999
RPS15A	UBA52	0.999
RPS15A	RPS2	0.999
RPS15A	RPS5	0.999
RPS16	UBE2V2	0.44
RPS16	YARS	0.566
RPS16	SNRPD2	0.688
RPS16	UBB	0.713
RPS16	TUFM	0.893
RPS16	RPS4X	0.999
RPS16	RPS3A	0.999
RPS16	RPS27	0.999
RPS16	UBA52	0.999
RPS16	RPS2	0.999
RPS16	RPS5	0.999
RPS2	TPI1	0.623
RPS2	UBB	0.454
RPS2	TUFM	0.952
RPS2	SNRPD2	0.417
RPS2	UBE2V2	0.439
RPS2	RPS4X	0.999
RPS2	RPS3A	0.999
RPS2	RPS27	0.999
RPS2	UBA52	0.999
RPS2	RPS5	0.999
RPS27	TP53	0.404
RPS27	UBB	0.671
RPS27	SNRPD2	0.537
RPS27	RPS3A	0.999
RPS27	XPO1	0.915
RPS27	RPS4X	0.999
RPS27	UBA52	0.999
RPS27	RPS5	0.999
RPS3A	UBB	0.757
RPS3A	TUFM	0.446
RPS3A	SNRPD2	0.473
RPS3A	XPO1	0.504
RPS3A	YARS	0.551
RPS3A	RPS4X	0.999
RPS3A	UBA52	0.999
RPS3A	RPS5	0.999
RPS4X	UBB	0.815
RPS4X	UBA1	0.563
RPS4X	UBA52	0.999
RPS4X	RPS5	0.999
RPS5	UBB	0.527
RPS5	TUFM	0.954
RPS5	SNRPD2	0.699
RPS5	YARS	0.625
RPS5	UBA52	0.999
SF1	SNRPD1	0.935
SF1	SF3B2	0.969
SF1	SNRPD2	0.938
SF1	XAB2	0.96
SF1	SRSF5	0.97
SF3B2	SNRPD1	0.992
SF3B2	SRSF5	0.92
SF3B2	SNRPD2	0.988
SF3B2	XAB2	0.993
SNRPD1	YWHAQ	0.431
SNRPD1	XPO1	0.498
SNRPD1	SRSF5	0.935
SNRPD1	TPR	0.952
SNRPD1	XAB2	0.997
SNRPD1	SNRPD2	0.999
SNRPD2	STAT3	0.409
SNRPD2	XPO1	0.46
SNRPD2	SRSF5	0.938
SNRPD2	TPR	0.945
SNRPD2	XAB2	0.996
SRSF5	XAB2	0.909
SRSF5	TPR	0.939
STAT3	STUB1	0.407
STAT3	WDTC1	0.539
STAT3	TP53	0.986
STUB1	UBE2I	0.54
STUB1	TP53	0.735
STUB1	UBE2M	0.924
STUB1	UBA52	0.925
STUB1	TCEB2	0.926
STUB1	UBB	0.951
STUB1	UBA1	0.961
STUB1	UBE2V2	0.993
TCEB2	UBE2M	0.935
TCEB2	UBB	0.91
TCEB2	UBA52	0.919
TCEB2	UBA1	0.934
TCEB2	UBE2V2	0.937
TP53	UBE2M	0.447
TP53	TPR	0.579
TP53	UBA1	0.632
TP53	WDTC1	0.733
TP53	XPO1	0.866
TP53	UBA52	0.923
TP53	YWHAQ	0.933
TP53	UBB	0.95
TP53	UBE2I	0.983
TPI1	UBA52	0.451
TPI1	WDTC1	0.474
TPI1	YARS	0.63
TPI1	TUFM	0.698
TPR	UBE2I	0.927
TPR	YWHAQ	0.472
TPR	XPO1	0.537
TUBB	YWHAQ	0.424
TUBB	XPO1	0.458
TUBB	TUBB4B	0.998
TUBB4B	TUFM	0.519
TUBB4B	XPO1	0.458
TUFM	YARS	0.724
UBA1	UBE2M	0.985
UBA1	UBB	0.97
UBA1	UBE2I	0.811
UBA1	UBE2V2	0.961
UBA1	UBA52	0.967
UBA52	UBE2M	0.904
UBA52	UBB	0.996
UBA52	UBE2I	0.941
UBA52	XAB2	0.903
UBA52	UBE2V2	0.996
UBB	UBE2M	0.949
UBB	XAB2	0.903
UBB	UBE2I	0.939
UBB	UBE2V2	0.996
UBE2I	XPO1	0.972
UBE2I	UBE2V2	0.989
UBE2M	WDTC1	0.904
UBE2M	UBE2V2	0.958
XPO1	YWHAQ	0.934
