# Supplementary material for: Analysis of potential genetic biomarkers and molecular mechanism of smoking-related postmenopausal osteoporosis using weighted gene co-expression network analysis and machine learning
Source: PLoS One. 2021 Sep 23;16(9):e0257343. doi: 10.1371/journal.pone.0257343 (PMC8459994; doi:10.1371/journal.pone.0257343)
Supplement: S5 Data — (XLSX) [file pone.0257343.s005.xlsx]

## Sheet: GO-BP
ONTOLOGY	ID	Description	GeneRatio	pvalue	p.adjust	qvalue	Count
BP	GO:0019080	viral gene expression	32/113	2.49928e-37	5.99577e-34	4.35663e-34	32
BP	GO:0000184	nuclear-transcribed mRNA catabolic process, nonsense-mediated decay	26/113	7.37836e-34	8.85034e-31	6.43082e-31	26
BP	GO:0006402	mRNA catabolic process	35/113	2.67525e-32	2.13931e-29	1.55446e-29	35
BP	GO:0019083	viral transcription	28/113	4.00696e-32	2.40317e-29	1.74619e-29	28
BP	GO:0006413	translational initiation	28/113	3.12026e-31	1.4971e-28	1.08782e-28	28
BP	GO:0006401	RNA catabolic process	35/113	8.52486e-31	3.40852e-28	2.4767e-28	35
BP	GO:0006614	SRP-dependent cotranslational protein targeting to membrane	23/113	4.2138e-30	1.44413e-27	1.04933e-27	23
BP	GO:0006613	cotranslational protein targeting to membrane	23/113	1.36399e-29	4.09027e-27	2.97207e-27	23
BP	GO:0000956	nuclear-transcribed mRNA catabolic process	27/113	9.28415e-29	2.47474e-26	1.79819e-26	27
BP	GO:0045047	protein targeting to ER	23/113	1.20215e-28	2.88396e-26	2.09554e-26	23
BP	GO:0072599	establishment of protein localization to endoplasmic reticulum	23/113	2.71171e-28	5.91399e-26	4.29721e-26	23
BP	GO:0070972	protein localization to endoplasmic reticulum	23/113	3.93179e-26	7.86031e-24	5.71144e-24	23
BP	GO:0006612	protein targeting to membrane	23/113	9.4067e-23	1.7359e-20	1.26134e-20	23
BP	GO:0090150	establishment of protein localization to membrane	26/113	3.06933e-21	5.25952e-19	3.82166e-19	26
BP	GO:0006605	protein targeting	26/113	7.5742e-19	1.21137e-16	8.80201e-17	26
BP	GO:0022613	ribonucleoprotein complex biogenesis	25/113	5.16783e-17	7.74851e-15	5.63021e-15	25
BP	GO:0022618	ribonucleoprotein complex assembly	17/113	2.33308e-14	3.29238e-12	2.39231e-12	17
BP	GO:0071826	ribonucleoprotein complex subunit organization	17/113	3.87924e-14	5.17017e-12	3.75674e-12	17
BP	GO:0000377	RNA splicing, via transesterification reactions with bulged adenosine as nucleophile	20/113	1.22578e-13	1.47032e-11	1.06836e-11	20
BP	GO:0000398	mRNA splicing, via spliceosome	20/113	1.22578e-13	1.47032e-11	1.06836e-11	20
BP	GO:0000375	RNA splicing, via transesterification reactions	20/113	1.41804e-13	1.61994e-11	1.17708e-11	20
BP	GO:0008380	RNA splicing	21/113	8.98495e-13	9.79768e-11	7.11918e-11	21
BP	GO:0002181	cytoplasmic translation	12/113	1.01244e-12	1.05602e-10	7.67321e-11	12
BP	GO:0070498	interleukin-1-mediated signaling pathway	10/113	5.88193e-10	5.87947e-08	4.27214e-08	10
BP	GO:0043620	regulation of DNA-templated transcription in response to stress	10/113	1.75064e-09	1.67991e-07	1.22066e-07	10
BP	GO:0006913	nucleocytoplasmic transport	15/113	1.85928e-09	1.71554e-07	1.24655e-07	15
BP	GO:0051169	nuclear transport	15/113	2.09582e-09	1.86217e-07	1.35309e-07	15
BP	GO:1902749	regulation of cell cycle G2/M phase transition	12/113	7.83185e-09	6.71022e-07	4.87577e-07	12
BP	GO:0044839	cell cycle G2/M phase transition	13/113	1.10879e-08	9.17233e-07	6.66479e-07	13
BP	GO:0043618	regulation of transcription from RNA polymerase II promoter in response to stress	9/113	1.86177e-08	1.4888e-06	1.08179e-06	9
BP	GO:0061418	regulation of transcription from RNA polymerase II promoter in response to hypoxia	8/113	1.92731e-08	1.49149e-06	1.08375e-06	8
BP	GO:1903362	regulation of cellular protein catabolic process	12/113	3.5703e-08	2.67661e-06	1.94488e-06	12
BP	GO:0043161	proteasome-mediated ubiquitin-dependent protein catabolic process	15/113	3.70033e-08	2.69003e-06	1.95462e-06	15
BP	GO:0010389	regulation of G2/M transition of mitotic cell cycle	11/113	3.81827e-08	2.69412e-06	1.9576e-06	11
BP	GO:0071456	cellular response to hypoxia	11/113	4.43845e-08	3.04224e-06	2.21055e-06	11
BP	GO:0000086	G2/M transition of mitotic cell cycle	12/113	4.83189e-08	3.21992e-06	2.33965e-06	12
BP	GO:1901990	regulation of mitotic cell cycle phase transition	15/113	5.65995e-08	3.66979e-06	2.66654e-06	15
BP	GO:0036294	cellular response to decreased oxygen levels	11/113	6.55261e-08	4.13677e-06	3.00585e-06	11
BP	GO:1903050	regulation of proteolysis involved in cellular protein catabolic process	11/113	6.87161e-08	4.22692e-06	3.07136e-06	11
BP	GO:0042176	regulation of protein catabolic process	14/113	7.09617e-08	4.25593e-06	3.09243e-06	14
BP	GO:1903311	regulation of mRNA metabolic process	13/113	1.04347e-07	6.10555e-06	4.43641e-06	13
BP	GO:0071347	cellular response to interleukin-1	10/113	1.29594e-07	7.40228e-06	5.37863e-06	10
BP	GO:0071453	cellular response to oxygen levels	11/113	1.42325e-07	7.83537e-06	5.69333e-06	11
BP	GO:0061136	regulation of proteasomal protein catabolic process	10/113	1.43708e-07	7.83537e-06	5.69333e-06	10
BP	GO:1901987	regulation of cell cycle phase transition	15/113	1.70657e-07	9.09792e-06	6.61072e-06	15
BP	GO:0010498	proteasomal protein catabolic process	15/113	1.95062e-07	1.01729e-05	7.39181e-06	15
BP	GO:0038093	Fc receptor signaling pathway	11/113	2.00529e-07	1.02355e-05	7.43732e-06	11
BP	GO:0006289	nucleotide-excision repair	8/113	2.76517e-07	1.38201e-05	1.00419e-05	8
BP	GO:0042254	ribosome biogenesis	12/113	3.1812e-07	1.55749e-05	1.1317e-05	12
BP	GO:0075522	IRES-dependent viral translational initiation	4/113	3.90148e-07	1.87193e-05	1.36018e-05	4
BP	GO:0070555	response to interleukin-1	10/113	4.5336e-07	2.13257e-05	1.54956e-05	10
BP	GO:0051170	import into nucleus	9/113	5.96788e-07	2.75326e-05	2.00057e-05	9
BP	GO:0001666	response to hypoxia	12/113	1.19789e-06	5.42217e-05	3.93985e-05	12
BP	GO:0034248	regulation of cellular amide metabolic process	14/113	1.52311e-06	6.76656e-05	4.9167e-05	14
BP	GO:0036293	response to decreased oxygen levels	12/113	1.7058e-06	7.22972e-05	5.25325e-05	12
BP	GO:0002183	cytoplasmic translational initiation	5/113	1.71001e-06	7.22972e-05	5.25325e-05	5
BP	GO:0038061	NIK/NF-kappaB signaling	9/113	1.71777e-06	7.22972e-05	5.25325e-05	9
BP	GO:0043488	regulation of mRNA stability	9/113	1.96225e-06	8.11628e-05	5.89744e-05	9
BP	GO:0019081	viral translation	4/113	2.1025e-06	8.54899e-05	6.21185e-05	4
BP	GO:0062012	regulation of small molecule metabolic process	13/113	2.17709e-06	8.70473e-05	6.32502e-05	13
BP	GO:0006007	glucose catabolic process	5/113	2.29479e-06	9.02491e-05	6.55767e-05	5
BP	GO:0046034	ATP metabolic process	11/113	2.84984e-06	0.00011027	8.01244e-05	11
BP	GO:0043487	regulation of RNA stability	9/113	3.00649e-06	0.000113753	8.26551e-05	9
BP	GO:0002218	activation of innate immune response	8/113	3.03468e-06	0.000113753	8.26551e-05	8
BP	GO:1903364	positive regulation of cellular protein catabolic process	8/113	3.35416e-06	0.000123794	8.99513e-05	8
BP	GO:0070482	response to oxygen levels	12/113	3.41174e-06	0.000124011	9.0109e-05	12
BP	GO:1901800	positive regulation of proteasomal protein catabolic process	7/113	4.13731e-06	0.00014814	0.000107641	7
BP	GO:0061013	regulation of mRNA catabolic process	9/113	4.86168e-06	0.000171517	0.000124627	9
BP	GO:0002223	stimulatory C-type lectin receptor signaling pathway	7/113	5.57464e-06	0.000191565	0.000139195	7
BP	GO:0006734	NADH metabolic process	5/113	5.66706e-06	0.000191565	0.000139195	5
BP	GO:2000058	regulation of ubiquitin-dependent protein catabolic process	8/113	5.66949e-06	0.000191565	0.000139195	8
BP	GO:0030522	intracellular receptor signaling pathway	10/113	5.92024e-06	0.000197259	0.000143332	10
BP	GO:0002220	innate immune response activating cell surface receptor signaling pathway	7/113	7.00393e-06	0.00023017	0.000167246	7
BP	GO:0002758	innate immune response-activating signal transduction	7/113	7.40521e-06	0.000240069	0.000174439	7
BP	GO:0016579	protein deubiquitination	10/113	7.86226e-06	0.000248998	0.000180927	10
BP	GO:0034660	ncRNA metabolic process	13/113	7.88823e-06	0.000248998	0.000180927	13
BP	GO:0038095	Fc-epsilon receptor signaling pathway	8/113	8.10083e-06	0.000252388	0.00018339	8
BP	GO:0060964	regulation of gene silencing by miRNA	7/113	8.26523e-06	0.000254209	0.000184713	7
BP	GO:0006417	regulation of translation	12/113	9.303e-06	0.000282505	0.000205273	12
BP	GO:0060147	regulation of posttranscriptional gene silencing	7/113	9.70962e-06	0.000291167	0.000211567	7
BP	GO:0060966	regulation of gene silencing by RNA	7/113	1.02352e-05	0.00030314	0.000220267	7
BP	GO:0031145	anaphase-promoting complex-dependent catabolic process	6/113	1.04918e-05	0.000306949	0.000223035	6
BP	GO:1903052	positive regulation of proteolysis involved in cellular protein catabolic process	7/113	1.13574e-05	0.00032827	0.000238527	7
BP	GO:0071356	cellular response to tumor necrosis factor	10/113	1.16299e-05	0.000332145	0.000241343	10
BP	GO:0045862	positive regulation of proteolysis	11/113	1.28727e-05	0.000358832	0.000260734	11
BP	GO:1903320	regulation of protein modification by small protein conjugation or removal	9/113	1.2882e-05	0.000358832	0.000260734	9
BP	GO:0070646	protein modification by small protein removal	10/113	1.30653e-05	0.000358832	0.000260734	10
BP	GO:0071426	ribonucleoprotein complex export from nucleus	7/113	1.32305e-05	0.000358832	0.000260734	7
BP	GO:0019674	NAD metabolic process	5/113	1.33122e-05	0.000358832	0.000260734	5
BP	GO:0071166	ribonucleoprotein complex localization	7/113	1.39089e-05	0.000365533	0.000265603	7
BP	GO:0060765	regulation of androgen receptor signaling pathway	4/113	1.40179e-05	0.000365533	0.000265603	4
BP	GO:1903798	regulation of production of miRNAs involved in gene silencing by miRNA	4/113	1.40179e-05	0.000365533	0.000265603	4
BP	GO:0006611	protein export from nucleus	8/113	1.44757e-05	0.000367417	0.000266972	8
BP	GO:0032434	regulation of proteasomal ubiquitin-dependent protein catabolic process	7/113	1.46159e-05	0.000367417	0.000266972	7
BP	GO:0061614	pri-miRNA transcription by RNA polymerase II	5/113	1.46584e-05	0.000367417	0.000266972	5
BP	GO:0032436	positive regulation of proteasomal ubiquitin-dependent protein catabolic process	6/113	1.47028e-05	0.000367417	0.000266972	6
BP	GO:0070920	regulation of production of small RNA involved in gene silencing by RNA	4/113	1.64903e-05	0.000407837	0.000296342	4
BP	GO:0006735	NADH regeneration	4/113	1.92689e-05	0.000462262	0.000335888	4
BP	GO:0061621	canonical glycolysis	4/113	1.92689e-05	0.000462262	0.000335888	4
BP	GO:0061718	glucose catabolic process to pyruvate	4/113	1.92689e-05	0.000462262	0.000335888	4
BP	GO:0006754	ATP biosynthetic process	5/113	2.11377e-05	0.000497151	0.000361239	5
BP	GO:0019320	hexose catabolic process	5/113	2.11377e-05	0.000497151	0.000361239	5
BP	GO:0017038	protein import	8/113	2.20645e-05	0.000504674	0.000366706	8
BP	GO:0071897	DNA biosynthetic process	8/113	2.20645e-05	0.000504674	0.000366706	8
BP	GO:0000470	maturation of LSU-rRNA	4/113	2.23769e-05	0.000504674	0.000366706	4
BP	GO:0061620	glycolytic process through glucose-6-phosphate	4/113	2.23769e-05	0.000504674	0.000366706	4
BP	GO:0034612	response to tumor necrosis factor	10/113	2.27666e-05	0.000504674	0.000366706	10
BP	GO:0097711	ciliary basal body-plasma membrane docking	6/113	2.27921e-05	0.000504674	0.000366706	6
BP	GO:0075733	intracellular transport of virus	5/113	2.30601e-05	0.000504674	0.000366706	5
BP	GO:1901653	cellular response to peptide	11/113	2.31405e-05	0.000504674	0.000366706	11
BP	GO:0006405	RNA export from nucleus	7/113	2.34713e-05	0.000507277	0.000368597	7
BP	GO:0006606	protein import into nucleus	7/113	2.45586e-05	0.000526037	0.000382228	7
BP	GO:0060968	regulation of gene silencing	7/113	2.56871e-05	0.000543722	0.000395079	7
BP	GO:0061615	glycolytic process through fructose-6-phosphate	4/113	2.58376e-05	0.000543722	0.000395079	4
BP	GO:0051168	nuclear export	8/113	2.84486e-05	0.000593462	0.00043122	8
BP	GO:0062014	negative regulation of small molecule metabolic process	6/113	3.22826e-05	0.000667638	0.000485118	6
BP	GO:0045899	positive regulation of RNA polymerase II transcription preinitiation complex assembly	3/113	3.33573e-05	0.000683967	0.000496983	3
BP	GO:0046365	monosaccharide catabolic process	5/113	3.48004e-05	0.00070751	0.00051409	5
BP	GO:0000209	protein polyubiquitination	10/113	3.53565e-05	0.000712775	0.000517916	10
BP	GO:2000060	positive regulation of ubiquitin-dependent protein catabolic process	6/113	3.80939e-05	0.00076156	0.000553363	6
BP	GO:0046794	transport of virus	5/113	4.06156e-05	0.000805262	0.000585119	5
BP	GO:0034504	protein localization to nucleus	9/113	4.15528e-05	0.000817092	0.000593714	9
BP	GO:0019058	viral life cycle	10/113	4.6349e-05	0.000903994	0.000656859	10
BP	GO:0044766	multi-organism transport	5/113	4.7156e-05	0.000905018	0.000657603	5
BP	GO:1902579	multi-organism localization	5/113	4.7156e-05	0.000905018	0.000657603	5
BP	GO:0051100	negative regulation of binding	7/113	4.8435e-05	0.000922187	0.000670078	7
BP	GO:0071824	protein-DNA complex subunit organization	9/113	4.91207e-05	0.000927879	0.000674214	9
BP	GO:0009206	purine ribonucleoside triphosphate biosynthetic process	5/113	5.07171e-05	0.00095055	0.000690687	5
BP	GO:0009145	purine nucleoside triphosphate biosynthetic process	5/113	5.44826e-05	0.00101321	0.000736215	5
BP	GO:0051098	regulation of binding	10/113	5.73995e-05	0.00105924	0.000769665	10
BP	GO:0045089	positive regulation of innate immune response	8/113	5.94065e-05	0.00108791	0.000790495	8
BP	GO:2000144	positive regulation of DNA-templated transcription, initiation	4/113	6.20429e-05	0.00112758	0.000819323	4
BP	GO:0045732	positive regulation of protein catabolic process	8/113	6.325e-05	0.00113351	0.00082363	8
BP	GO:0006096	glycolytic process	6/113	6.37866e-05	0.00113351	0.00082363	6
BP	GO:0051225	spindle assembly	6/113	6.37866e-05	0.00113351	0.00082363	6
BP	GO:0006757	ATP generation from ADP	6/113	6.69726e-05	0.00118138	0.000858411	6
BP	GO:0006364	rRNA processing	8/113	6.94019e-05	0.00121529	0.000883054	8
BP	GO:0002753	cytoplasmic pattern recognition receptor signaling pathway	5/113	7.17505e-05	0.00123834	0.000899802	5
BP	GO:0042273	ribosomal large subunit biogenesis	5/113	7.17505e-05	0.00123834	0.000899802	5
BP	GO:0045898	regulation of RNA polymerase II transcription preinitiation complex assembly	3/113	7.26288e-05	0.00124455	0.00090431	3
BP	GO:0006283	transcription-coupled nucleotide-excision repair	5/113	7.6661e-05	0.00128608	0.000934491	5
BP	GO:0009201	ribonucleoside triphosphate biosynthetic process	5/113	7.6661e-05	0.00128608	0.000934491	5
BP	GO:0033143	regulation of intracellular steroid hormone receptor signaling pathway	5/113	7.6661e-05	0.00128608	0.000934491	5
BP	GO:0006403	RNA localization	8/113	8.32048e-05	0.00138617	0.00100722	8
BP	GO:0033209	tumor necrosis factor-mediated signaling pathway	7/113	8.55802e-05	0.00141591	0.00102883	7
BP	GO:1903799	negative regulation of production of miRNAs involved in gene silencing by miRNA	3/113	9.039e-05	0.00148524	0.00107921	3
BP	GO:0046031	ADP metabolic process	6/113	9.30046e-05	0.00149351	0.00108521	6
BP	GO:0016072	rRNA metabolic process	8/113	9.36164e-05	0.00149351	0.00108521	8
BP	GO:0030521	androgen receptor signaling pathway	4/113	9.44993e-05	0.00149351	0.00108521	4
BP	GO:0070423	nucleotide-binding oligomerization domain containing signaling pathway	4/113	9.44993e-05	0.00149351	0.00108521	4
BP	GO:1902895	positive regulation of pri-miRNA transcription by RNA polymerase II	4/113	9.44993e-05	0.00149351	0.00108521	4
BP	GO:0002478	antigen processing and presentation of exogenous peptide antigen	7/113	9.5251e-05	0.00149351	0.00108521	7
BP	GO:1901796	regulation of signal transduction by p53 class mediator	7/113	9.5251e-05	0.00149351	0.00108521	7
BP	GO:0072521	purine-containing compound metabolic process	11/113	0.000100143	0.00156002	0.00113354	11
BP	GO:0065004	protein-DNA complex assembly	8/113	0.000102115	0.00158048	0.0011484	8
BP	GO:0035872	nucleotide-binding domain, leucine rich repeat containing receptor signaling pathway	4/113	0.000104234	0.00160293	0.00116472	4
BP	GO:0001732	formation of cytoplasmic translation initiation complex	3/113	0.000110764	0.0016925	0.0012298	3
BP	GO:0000245	spliceosomal complex assembly	5/113	0.000118682	0.00179069	0.00130115	5
BP	GO:0009205	purine ribonucleoside triphosphate metabolic process	5/113	0.000118682	0.00179069	0.00130115	5
BP	GO:0010565	regulation of cellular ketone metabolic process	7/113	0.000125466	0.00185233	0.00134594	7
BP	GO:0019884	antigen processing and presentation of exogenous antigen	7/113	0.000125466	0.00185233	0.00134594	7
BP	GO:0046677	response to antibiotic	4/113	0.000125857	0.00185233	0.00134594	4
BP	GO:2000142	regulation of DNA-templated transcription, initiation	4/113	0.000125857	0.00185233	0.00134594	4
BP	GO:1901991	negative regulation of mitotic cell cycle phase transition	8/113	0.000131533	0.00192407	0.00139806	8
BP	GO:0006165	nucleoside diphosphate phosphorylation	6/113	0.000143529	0.00208682	0.00151633	6
BP	GO:0042180	cellular ketone metabolic process	8/113	0.000146687	0.00211989	0.00154035	8
BP	GO:0071375	cellular response to peptide hormone stimulus	9/113	0.000148834	0.00212339	0.0015429	9
BP	GO:0009142	nucleoside triphosphate biosynthetic process	5/113	0.000149544	0.00212339	0.0015429	5
BP	GO:0046939	nucleotide phosphorylation	6/113	0.000149585	0.00212339	0.0015429	6
BP	GO:0009135	purine nucleoside diphosphate metabolic process	6/113	0.000162302	0.00226301	0.00164434	6
BP	GO:0009179	purine ribonucleoside diphosphate metabolic process	6/113	0.000162302	0.00226301	0.00164434	6
BP	GO:0002833	positive regulation of response to biotic stimulus	8/113	0.000163254	0.00226301	0.00164434	8
BP	GO:0070849	response to epidermal growth factor	4/113	0.000164136	0.00226301	0.00164434	4
BP	GO:0071354	cellular response to interleukin-6	4/113	0.000164136	0.00226301	0.00164434	4
BP	GO:0009144	purine nucleoside triphosphate metabolic process	5/113	0.000167104	0.00227774	0.00165505	5
BP	GO:0030512	negative regulation of transforming growth factor beta receptor signaling pathway	5/113	0.000167104	0.00227774	0.00165505	5
BP	GO:0048002	antigen processing and presentation of peptide antigen	7/113	0.000168321	0.00228137	0.00165769	7
BP	GO:0009150	purine ribonucleotide metabolic process	10/113	0.000171998	0.00231811	0.00168438	10
BP	GO:0009199	ribonucleoside triphosphate metabolic process	5/113	0.000176454	0.00236488	0.00171836	5
BP	GO:0009185	ribonucleoside diphosphate metabolic process	6/113	0.000182968	0.00243855	0.0017719	6
BP	GO:0016052	carbohydrate catabolic process	7/113	0.000184989	0.00244092	0.00177362	7
BP	GO:0072331	signal transduction by p53 class mediator	8/113	0.000186103	0.00244092	0.00177362	8
BP	GO:0060218	hematopoietic stem cell differentiation	5/113	0.000186198	0.00244092	0.00177362	5
BP	GO:0050657	nucleic acid transport	7/113	0.000190832	0.00247463	0.00179811	7
BP	GO:0050658	RNA transport	7/113	0.000190832	0.00247463	0.00179811	7
BP	GO:0051236	establishment of RNA localization	7/113	0.000209264	0.00269906	0.00196119	7
BP	GO:1901988	negative regulation of cell cycle phase transition	8/113	0.00021152	0.00271357	0.00197173	8
BP	GO:0007179	transforming growth factor beta receptor signaling pathway	7/113	0.000215718	0.0027527	0.00200017	7
BP	GO:0070741	response to interleukin-6	4/113	0.000227416	0.00288662	0.00209747	4
BP	GO:0050852	T cell receptor signaling pathway	7/113	0.000229109	0.0028928	0.00210196	7
BP	GO:0001738	morphogenesis of a polarized epithelium	6/113	0.000230514	0.00289531	0.00210378	6
BP	GO:0031396	regulation of protein ubiquitination	7/113	0.000236051	0.0029494	0.00214309	7
BP	GO:0009259	ribonucleotide metabolic process	10/113	0.000238789	0.00295924	0.00215024	10
BP	GO:0043484	regulation of RNA splicing	6/113	0.000239305	0.00295924	0.00215024	6
BP	GO:0031146	SCF-dependent proteasomal ubiquitin-dependent protein catabolic process	5/113	0.000241223	0.00296767	0.00215636	5
BP	GO:1902893	regulation of pri-miRNA transcription by RNA polymerase II	4/113	0.000245638	0.00300656	0.00218462	4
BP	GO:0000028	ribosomal small subunit assembly	3/113	0.000257382	0.00310638	0.00225716	3
BP	GO:0060965	negative regulation of gene silencing by miRNA	3/113	0.000257382	0.00310638	0.00225716	3
BP	GO:0090263	positive regulation of canonical Wnt signaling pathway	6/113	0.000257678	0.00310638	0.00225716	6
BP	GO:0035196	production of miRNAs involved in gene silencing by miRNA	4/113	0.000264886	0.00317731	0.00230869	4
BP	GO:0006006	glucose metabolic process	7/113	0.000273353	0.00326255	0.00237063	7
BP	GO:0051052	regulation of DNA metabolic process	9/113	0.000274978	0.0032657	0.00237292	9
BP	GO:0032091	negative regulation of protein binding	5/113	0.000279698	0.0033054	0.00240177	5
BP	GO:0010332	response to gamma radiation	4/113	0.000285194	0.00333075	0.00242018	4
BP	GO:0006090	pyruvate metabolic process	6/113	0.0002873	0.00333075	0.00242018	6
BP	GO:0019693	ribose phosphate metabolic process	10/113	0.000287397	0.00333075	0.00242018	10
BP	GO:0043434	response to peptide hormone	10/113	0.000287397	0.00333075	0.00242018	10
BP	GO:0000717	nucleotide-excision repair, DNA duplex unwinding	3/113	0.000296724	0.00338971	0.00246303	3
BP	GO:0035994	response to muscle stretch	3/113	0.000296724	0.00338971	0.00246303	3
BP	GO:1901798	positive regulation of signal transduction by p53 class mediator	3/113	0.000296724	0.00338971	0.00246303	3
BP	GO:0007178	transmembrane receptor protein serine/threonine kinase signaling pathway	9/113	0.000304885	0.00343985	0.00249946	9
BP	GO:0031503	protein-containing complex localization	8/113	0.000305414	0.00343985	0.00249946	8
BP	GO:0097193	intrinsic apoptotic signaling pathway	8/113	0.000305414	0.00343985	0.00249946	8
BP	GO:0051028	mRNA transport	6/113	0.000308489	0.0034561	0.00251126	6
BP	GO:0009615	response to virus	9/113	0.000311178	0.0034561	0.00251126	9
BP	GO:0010948	negative regulation of cell cycle process	9/113	0.000311178	0.0034561	0.00251126	9
BP	GO:0006163	purine nucleotide metabolic process	10/113	0.000320355	0.00353404	0.0025679	10
BP	GO:0002474	antigen processing and presentation of peptide antigen via MHC class I	5/113	0.000322662	0.00353404	0.0025679	5
BP	GO:0031124	mRNA 3'-end processing	5/113	0.000322662	0.00353404	0.0025679	5
BP	GO:0031349	positive regulation of defense response	9/113	0.000324088	0.00353404	0.0025679	9
BP	GO:0010972	negative regulation of G2/M transition of mitotic cell cycle	5/113	0.000338039	0.00363863	0.00264389	5
BP	GO:0000715	nucleotide-excision repair, DNA damage recognition	3/113	0.000339747	0.00363863	0.00264389	3
BP	GO:0060149	negative regulation of posttranscriptional gene silencing	3/113	0.000339747	0.00363863	0.00264389	3
BP	GO:0060967	negative regulation of gene silencing by RNA	3/113	0.000339747	0.00363863	0.00264389	3
BP	GO:0031050	dsRNA processing	4/113	0.000352818	0.00374518	0.00272131	4
BP	GO:0070918	production of small RNA involved in gene silencing by RNA	4/113	0.000352818	0.00374518	0.00272131	4
BP	GO:0009132	nucleoside diphosphate metabolic process	6/113	0.000354537	0.00374684	0.00272253	6
BP	GO:2001020	regulation of response to DNA damage stimulus	7/113	0.000372205	0.00391631	0.00284566	7
BP	GO:0001649	osteoblast differentiation	7/113	0.000392918	0.0041162	0.00299091	7
BP	GO:2001242	regulation of intrinsic apoptotic signaling pathway	6/113	0.000405803	0.0042327	0.00307556	6
BP	GO:0032869	cellular response to insulin stimulus	7/113	0.000425709	0.00442111	0.00321246	7
BP	GO:0051123	RNA polymerase II preinitiation complex assembly	3/113	0.000437397	0.00452292	0.00328643	3
BP	GO:0050434	positive regulation of viral transcription	3/113	0.000492298	0.00504711	0.00366732	3
BP	GO:0070911	global genome nucleotide-excision repair	3/113	0.000492298	0.00504711	0.00366732	3
BP	GO:0009141	nucleoside triphosphate metabolic process	5/113	0.000502663	0.00510969	0.0037128	5
BP	GO:0098781	ncRNA transcription	5/113	0.000502663	0.00510969	0.0037128	5
BP	GO:0006521	regulation of cellular amino acid metabolic process	4/113	0.000521291	0.00526085	0.00382263	4
BP	GO:0019882	antigen processing and presentation	7/113	0.000523957	0.00526085	0.00382263	7
BP	GO:0051341	regulation of oxidoreductase activity	5/113	0.000524112	0.00526085	0.00382263	5
BP	GO:1902750	negative regulation of cell cycle G2/M phase transition	5/113	0.000546242	0.00546014	0.00396744	5
BP	GO:0009895	negative regulation of catabolic process	8/113	0.000583223	0.00580256	0.00421625	8
BP	GO:0042255	ribosome assembly	4/113	0.000588314	0.00580256	0.00421625	4
BP	GO:0006406	mRNA export from nucleus	5/113	0.000592602	0.00580256	0.00421625	5
BP	GO:0030518	intracellular steroid hormone receptor signaling pathway	5/113	0.000592602	0.00580256	0.00421625	5
BP	GO:0071427	mRNA-containing ribonucleoprotein complex export from nucleus	5/113	0.000592602	0.00580256	0.00421625	5
BP	GO:0140056	organelle localization by membrane tethering	6/113	0.00059501	0.00580256	0.00421625	6
BP	GO:0071480	cellular response to gamma radiation	3/113	0.000614913	0.00591709	0.00429947	3
BP	GO:1902253	regulation of intrinsic apoptotic signaling pathway by p53 class mediator	3/113	0.000614913	0.00591709	0.00429947	3
BP	GO:0032392	DNA geometric change	5/113	0.00061686	0.00591709	0.00429947	5
BP	GO:0045088	regulation of innate immune response	8/113	0.000620931	0.00591709	0.00429947	8
BP	GO:0045787	positive regulation of cell cycle	9/113	0.000620999	0.00591709	0.00429947	9
BP	GO:0032768	regulation of monooxygenase activity	4/113	0.00062402	0.00591709	0.00429947	4
BP	GO:0071479	cellular response to ionizing radiation	4/113	0.00062402	0.00591709	0.00429947	4
BP	GO:0002429	immune response-activating cell surface receptor signaling pathway	10/113	0.000631	0.00593635	0.00431346	10
BP	GO:0002757	immune response-activating signal transduction	10/113	0.000631	0.00593635	0.00431346	10
BP	GO:0009152	purine ribonucleotide biosynthetic process	6/113	0.000651572	0.00610594	0.00443669	6
BP	GO:0034470	ncRNA processing	9/113	0.00067921	0.00627677	0.00456082	9
BP	GO:0006294	nucleotide-excision repair, preincision complex assembly	3/113	0.000682883	0.00627677	0.00456082	3
BP	GO:0060261	positive regulation of transcription initiation from RNA polymerase II promoter	3/113	0.000682883	0.00627677	0.00456082	3
BP	GO:1903579	negative regulation of ATP metabolic process	3/113	0.000682883	0.00627677	0.00456082	3
BP	GO:2000637	positive regulation of gene silencing by miRNA	3/113	0.000682883	0.00627677	0.00456082	3
BP	GO:0045930	negative regulation of mitotic cell cycle	8/113	0.000702265	0.00643028	0.00467236	8
BP	GO:0051101	regulation of DNA binding	5/113	0.000721406	0.00658043	0.00478146	5
BP	GO:0030177	positive regulation of Wnt signaling pathway	6/113	0.000733376	0.00666428	0.00484239	6
BP	GO:0006354	DNA-templated transcription, elongation	5/113	0.000749493	0.00675953	0.0049116	5
BP	GO:1903578	regulation of ATP metabolic process	5/113	0.000749493	0.00675953	0.0049116	5
BP	GO:0060148	positive regulation of posttranscriptional gene silencing	3/113	0.000755462	0.00677107	0.00491998	3
BP	GO:0006352	DNA-templated transcription, initiation	7/113	0.000756418	0.00677107	0.00491998	7
BP	GO:0019318	hexose metabolic process	7/113	0.000774419	0.00687963	0.00499887	7
BP	GO:0022406	membrane docking	6/113	0.000777148	0.00687963	0.00499887	6
BP	GO:0043409	negative regulation of MAPK cascade	6/113	0.000777148	0.00687963	0.00499887	6
BP	GO:0071560	cellular response to transforming growth factor beta stimulus	7/113	0.000792757	0.00696639	0.00506191	7
BP	GO:0090092	regulation of transmembrane receptor protein serine/threonine kinase signaling pathway	7/113	0.000792757	0.00696639	0.00506191	7
BP	GO:0007051	spindle organization	6/113	0.000799778	0.00700244	0.0050881	6
BP	GO:0015931	nucleobase-containing compound transport	7/113	0.000830465	0.00724467	0.00526411	7
BP	GO:0071559	response to transforming growth factor beta	7/113	0.000910131	0.00791089	0.0057482	7
BP	GO:0006367	transcription initiation from RNA polymerase II promoter	6/113	0.000920672	0.00797361	0.00579378	6
BP	GO:0009260	ribonucleotide biosynthetic process	6/113	0.000946453	0.00816742	0.0059346	6
BP	GO:0002831	regulation of response to biotic stimulus	9/113	0.000958494	0.00824167	0.00598855	9
BP	GO:0000380	alternative mRNA splicing, via spliceosome	4/113	0.000967042	0.00828548	0.00602038	4
BP	GO:0051403	stress-activated MAPK cascade	7/113	0.000995714	0.00850077	0.00617682	7
BP	GO:0006370	7-methylguanosine mRNA capping	3/113	0.00100205	0.00851585	0.00618778	3
BP	GO:0017015	regulation of transforming growth factor beta receptor signaling pathway	5/113	0.00100458	0.00851585	0.00618778	5
BP	GO:1902036	regulation of hematopoietic stem cell differentiation	4/113	0.00101763	0.00859607	0.00624607	4
BP	GO:0002479	antigen processing and presentation of exogenous peptide antigen via MHC class I, TAP-dependent	4/113	0.00107004	0.00894435	0.00649913	4
BP	GO:0042274	ribosomal small subunit biogenesis	4/113	0.00107004	0.00894435	0.00649913	4
BP	GO:0072332	intrinsic apoptotic signaling pathway by p53 class mediator	4/113	0.00107004	0.00894435	0.00649913	4
BP	GO:0019079	viral genome replication	5/113	0.00107734	0.00895943	0.00651009	5
BP	GO:0009755	hormone-mediated signaling pathway	6/113	0.00108381	0.00895943	0.00651009	6
BP	GO:0009452	7-methylguanosine RNA capping	3/113	0.00109425	0.00895943	0.00651009	3
BP	GO:0036260	RNA capping	3/113	0.00109425	0.00895943	0.00651009	3
BP	GO:0043516	regulation of DNA damage response, signal transduction by p53 class mediator	3/113	0.00109425	0.00895943	0.00651009	3
BP	GO:0045922	negative regulation of fatty acid metabolic process	3/113	0.00109425	0.00895943	0.00651009	3
BP	GO:0051091	positive regulation of DNA-binding transcription factor activity	7/113	0.00111148	0.00906868	0.00658947	7
BP	GO:1903844	regulation of cellular response to transforming growth factor beta stimulus	5/113	0.00111516	0.00906868	0.00658947	5
BP	GO:0046390	ribose phosphate biosynthetic process	6/113	0.00114285	0.00926247	0.00673028	6
BP	GO:0043393	regulation of protein binding	6/113	0.00117328	0.00947706	0.00688621	6
BP	GO:0033238	regulation of cellular amine metabolic process	4/113	0.00118051	0.00947841	0.00688719	4
BP	GO:2001233	regulation of apoptotic signaling pathway	8/113	0.00118134	0.00947841	0.00688719	8
BP	GO:0039694	viral RNA genome replication	3/113	0.00119164	0.00949753	0.00690108	3
BP	GO:0060260	regulation of transcription initiation from RNA polymerase II promoter	3/113	0.00119164	0.00949753	0.00690108	3
BP	GO:0006164	purine nucleotide biosynthetic process	6/113	0.00120432	0.00956678	0.0069514	6
BP	GO:0051054	positive regulation of DNA metabolic process	6/113	0.00123599	0.00978596	0.00711066	6
BP	GO:0005996	monosaccharide metabolic process	7/113	0.00126408	0.00997544	0.00724834	7
BP	GO:0043401	steroid hormone mediated signaling pathway	5/113	0.00127632	0.0100062	0.00727068	5
BP	GO:0090101	negative regulation of transmembrane receptor protein serine/threonine kinase signaling pathway	5/113	0.00127632	0.0100062	0.00727068	5
BP	GO:0006446	regulation of translational initiation	4/113	0.00136084	0.0105652	0.00767688	4
BP	GO:0010833	telomere maintenance via telomere lengthening	4/113	0.00136084	0.0105652	0.00767688	4
BP	GO:0042590	antigen processing and presentation of exogenous peptide antigen via MHC class I	4/113	0.00136084	0.0105652	0.00767688	4
BP	GO:0031098	stress-activated protein kinase signaling cascade	7/113	0.00137462	0.0106378	0.00772962	7
BP	GO:0006296	nucleotide-excision repair, DNA incision, 5'-to lesion	3/113	0.00140243	0.010749	0.00781042	3
BP	GO:0060969	negative regulation of gene silencing	3/113	0.00140243	0.010749	0.00781042	3
BP	GO:0070897	transcription preinitiation complex assembly	3/113	0.00140243	0.010749	0.00781042	3
BP	GO:0051090	regulation of DNA-binding transcription factor activity	9/113	0.00141012	0.0107735	0.0078282	9
BP	GO:0032868	response to insulin	7/113	0.00143266	0.0109109	0.00792808	7
BP	GO:0043687	post-translational protein modification	8/113	0.00149044	0.0113151	0.00822177	8
BP	GO:0045429	positive regulation of nitric oxide biosynthetic process	3/113	0.00151604	0.0114731	0.00833657	3
BP	GO:2000628	regulation of miRNA metabolic process	2/113	0.00155138	0.0117037	0.00850411	2
BP	GO:0072522	purine-containing compound biosynthetic process	6/113	0.00158899	0.0119498	0.00868295	6
BP	GO:0033683	nucleotide-excision repair, DNA incision	3/113	0.00163525	0.0121831	0.0088525	3
BP	GO:0042769	DNA damage response, detection of DNA damage	3/113	0.00163525	0.0121831	0.0088525	3
BP	GO:1904407	positive regulation of nitric oxide metabolic process	3/113	0.00163525	0.0121831	0.0088525	3
BP	GO:0010212	response to ionizing radiation	5/113	0.00164949	0.0122133	0.00887443	5
BP	GO:0072655	establishment of protein localization to mitochondrion	5/113	0.00164949	0.0122133	0.00887443	5
BP	GO:1900182	positive regulation of protein localization to nucleus	4/113	0.00170277	0.012569	0.00913289	4
BP	GO:0007006	mitochondrial membrane organization	5/113	0.00175411	0.0129083	0.00937942	5
BP	GO:0009411	response to UV	5/113	0.00186352	0.0136299	0.00990371	5
BP	GO:0070585	protein localization to mitochondrion	5/113	0.00186352	0.0136299	0.00990371	5
BP	GO:0001731	formation of translation preinitiation complex	2/113	0.00188872	0.0136477	0.0099167	2
BP	GO:0070106	interleukin-27-mediated signaling pathway	2/113	0.00188872	0.0136477	0.0099167	2
BP	GO:0070757	interleukin-35-mediated signaling pathway	2/113	0.00188872	0.0136477	0.0099167	2
BP	GO:0098974	postsynaptic actin cytoskeleton organization	2/113	0.00188872	0.0136477	0.0099167	2
BP	GO:0031647	regulation of protein stability	7/113	0.00200698	0.0144587	0.010506	7
BP	GO:1901532	regulation of hematopoietic progenitor cell differentiation	4/113	0.00201609	0.0144764	0.0105188	4
BP	GO:0046782	regulation of viral transcription	3/113	0.00202755	0.0144764	0.0105188	3
BP	GO:0071364	cellular response to epidermal growth factor stimulus	3/113	0.00202755	0.0144764	0.0105188	3
BP	GO:0016049	cell growth	9/113	0.00207886	0.0147988	0.0107531	9
BP	GO:0006368	transcription elongation from RNA polymerase II promoter	4/113	0.00210024	0.0149067	0.0108315	4
BP	GO:0034599	cellular response to oxidative stress	7/113	0.00216497	0.0153208	0.0111324	7
BP	GO:0048524	positive regulation of viral process	4/113	0.00218678	0.0154224	0.0112062	4
BP	GO:0031331	positive regulation of cellular catabolic process	8/113	0.00219217	0.0154224	0.0112062	8
BP	GO:1903800	positive regulation of production of miRNAs involved in gene silencing by miRNA	2/113	0.00225761	0.0158363	0.0115069	2
BP	GO:1901216	positive regulation of neuron death	4/113	0.00227575	0.0158753	0.0115353	4
BP	GO:0031123	RNA 3'-end processing	5/113	0.00228607	0.0158753	0.0115353	5
BP	GO:0035567	non-canonical Wnt signaling pathway	5/113	0.00228607	0.0158753	0.0115353	5
BP	GO:1901214	regulation of neuron death	7/113	0.00228965	0.0158753	0.0115353	7
BP	GO:0060271	cilium assembly	8/113	0.00233711	0.0161577	0.0117405	8
BP	GO:0090305	nucleic acid phosphodiester bond hydrolysis	7/113	0.00241981	0.0166814	0.012121	7
BP	GO:0043312	neutrophil degranulation	9/113	0.00256725	0.0176471	0.0128227	9
BP	GO:0048661	positive regulation of smooth muscle cell proliferation	4/113	0.00265664	0.0180616	0.0131239	4
BP	GO:0032042	mitochondrial DNA metabolic process	2/113	0.00265767	0.0180616	0.0131239	2
BP	GO:0071236	cellular response to antibiotic	2/113	0.00265767	0.0180616	0.0131239	2
BP	GO:0099188	postsynaptic cytoskeleton organization	2/113	0.00265767	0.0180616	0.0131239	2
BP	GO:0002283	neutrophil activation involved in immune response	9/113	0.00267507	0.0181285	0.0131725	9
BP	GO:0034614	cellular response to reactive oxygen species	5/113	0.00270048	0.0181979	0.0132229	5
BP	GO:0051092	positive regulation of NF-kappaB transcription factor activity	5/113	0.00270048	0.0181979	0.0132229	5
BP	GO:0071216	cellular response to biotic stimulus	6/113	0.0028063	0.0188053	0.0136643	6
BP	GO:0097305	response to alcohol	6/113	0.0028063	0.0188053	0.0136643	6
BP	GO:0002244	hematopoietic progenitor cell differentiation	5/113	0.00284998	0.0190448	0.0138383	5
BP	GO:0051817	modulation of process of other organism involved in symbiotic interaction	4/113	0.00286256	0.0190758	0.0138608	4
BP	GO:0051204	protein insertion into mitochondrial membrane	3/113	0.00297627	0.019724	0.0143318	3
BP	GO:0051293	establishment of spindle localization	3/113	0.00297627	0.019724	0.0143318	3
BP	GO:0045833	negative regulation of lipid metabolic process	4/113	0.00307915	0.0202441	0.0147097	4
BP	GO:0048024	regulation of mRNA splicing, via spliceosome	4/113	0.00307915	0.0202441	0.0147097	4
BP	GO:0000054	ribosomal subunit export from nucleus	2/113	0.0030885	0.0202441	0.0147097	2
BP	GO:0033750	ribosome localization	2/113	0.0030885	0.0202441	0.0147097	2
BP	GO:0002446	neutrophil mediated immunity	9/113	0.00310156	0.0202742	0.0147316	9
BP	GO:0042119	neutrophil activation	9/113	0.00314285	0.0204883	0.0148872	9
BP	GO:2000379	positive regulation of reactive oxygen species metabolic process	4/113	0.00319153	0.0207492	0.0150768	4
BP	GO:0044782	cilium organization	8/113	0.00322613	0.0209175	0.0151991	8
BP	GO:0050851	antigen receptor-mediated signaling pathway	7/113	0.0033249	0.0214998	0.0156222	7
BP	GO:0009299	mRNA transcription	2/113	0.00354975	0.0227697	0.0165449	2
BP	GO:0060766	negative regulation of androgen receptor signaling pathway	2/113	0.00354975	0.0227697	0.0165449	2
BP	GO:0071428	rRNA-containing ribonucleoprotein complex export from nucleus	2/113	0.00354975	0.0227697	0.0165449	2
BP	GO:0000387	spliceosomal snRNP assembly	3/113	0.00373762	0.0236071	0.0171533	3
BP	GO:0006301	postreplication repair	3/113	0.00373762	0.0236071	0.0171533	3
BP	GO:0043392	negative regulation of DNA binding	3/113	0.00373762	0.0236071	0.0171533	3
BP	GO:0050999	regulation of nitric-oxide synthase activity	3/113	0.00373762	0.0236071	0.0171533	3
BP	GO:0071214	cellular response to abiotic stimulus	7/113	0.00373934	0.0236071	0.0171533	7
BP	GO:0104004	cellular response to environmental stimulus	7/113	0.00373934	0.0236071	0.0171533	7
BP	GO:0030330	DNA damage response, signal transduction by p53 class mediator	4/113	0.00379558	0.0238746	0.0173477	4
BP	GO:0006520	cellular amino acid metabolic process	7/113	0.00380162	0.0238746	0.0173477	7
BP	GO:0032508	DNA duplex unwinding	4/113	0.00392505	0.0243904	0.0177225	4
BP	GO:2000278	regulation of DNA biosynthetic process	4/113	0.00392505	0.0243904	0.0177225	4
BP	GO:2001022	positive regulation of response to DNA damage stimulus	4/113	0.00392505	0.0243904	0.0177225	4
BP	GO:0051438	regulation of ubiquitin-protein transferase activity	3/113	0.00394476	0.0243904	0.0177225	3
BP	GO:0051653	spindle localization	3/113	0.00394476	0.0243904	0.0177225	3
BP	GO:0090151	establishment of protein localization to mitochondrial membrane	3/113	0.00394476	0.0243904	0.0177225	3
BP	GO:0061684	chaperone-mediated autophagy	2/113	0.00404104	0.0248576	0.018062	2
BP	GO:0070431	nucleotide-binding oligomerization domain containing 2 signaling pathway	2/113	0.00404104	0.0248576	0.018062	2
BP	GO:0060071	Wnt signaling pathway, planar cell polarity pathway	4/113	0.00405748	0.0248949	0.0180891	4
BP	GO:0043525	positive regulation of neuron apoptotic process	3/113	0.00415877	0.0254513	0.0184934	3
BP	GO:0031334	positive regulation of protein-containing complex assembly	6/113	0.00428173	0.0261371	0.0189917	6
BP	GO:0001836	release of cytochrome c from mitochondria	3/113	0.00437972	0.0265998	0.0193279	3
BP	GO:1903428	positive regulation of reactive oxygen species biosynthetic process	3/113	0.00437972	0.0265998	0.0193279	3
BP	GO:0051656	establishment of organelle localization	8/113	0.00441982	0.0267756	0.0194557	8
BP	GO:0070997	neuron death	7/113	0.00454002	0.0274345	0.0199344	7
BP	GO:0090175	regulation of establishment of planar polarity	4/113	0.00461743	0.0277624	0.0201727	4
BP	GO:2000736	regulation of stem cell differentiation	4/113	0.00461743	0.0277624	0.0201727	4
BP	GO:0008543	fibroblast growth factor receptor signaling pathway	4/113	0.00476513	0.0285789	0.0207659	4
BP	GO:0010639	negative regulation of organelle organization	7/113	0.0048338	0.0288993	0.0209988	7
BP	GO:0000381	regulation of alternative mRNA splicing, via spliceosome	3/113	0.00484265	0.0288993	0.0209988	3
BP	GO:0062197	cellular response to chemical stress	7/113	0.00490944	0.0292252	0.0212356	7
BP	GO:0009165	nucleotide biosynthetic process	6/113	0.00515741	0.0306253	0.0222529	6
BP	GO:0050792	regulation of viral process	5/113	0.00525955	0.0311547	0.0226376	5
BP	GO:0071103	DNA conformation change	7/113	0.00530113	0.0313237	0.0227603	7
BP	GO:0045428	regulation of nitric oxide biosynthetic process	3/113	0.00533407	0.0314408	0.0228455	3
BP	GO:0043254	regulation of protein-containing complex assembly	8/113	0.00541145	0.0318188	0.0231201	8
BP	GO:1901293	nucleoside phosphate biosynthetic process	6/113	0.00544405	0.0319322	0.0232025	6
BP	GO:0009314	response to radiation	8/113	0.00548315	0.0320831	0.0233122	8
BP	GO:0006302	double-strand break repair	6/113	0.00554214	0.0322466	0.023431	6
BP	GO:0008637	apoptotic mitochondrial changes	4/113	0.00555142	0.0322466	0.023431	4
BP	GO:0031398	positive regulation of protein ubiquitination	4/113	0.00555142	0.0322466	0.023431	4
BP	GO:0006144	purine nucleobase metabolic process	2/113	0.00569142	0.032886	0.0238956	2
BP	GO:0045947	negative regulation of translational initiation	2/113	0.00569142	0.032886	0.0238956	2
BP	GO:0009896	positive regulation of catabolic process	8/113	0.00570261	0.032886	0.0238956	8
BP	GO:0080164	regulation of nitric oxide metabolic process	3/113	0.00585443	0.0336805	0.0244729	3
BP	GO:0071478	cellular response to radiation	5/113	0.00587472	0.0337164	0.0244989	5
BP	GO:1900542	regulation of purine nucleotide metabolic process	4/113	0.00588879	0.0337165	0.024499	4
BP	GO:2000377	regulation of reactive oxygen species metabolic process	5/113	0.00600358	0.0342919	0.0249171	5
BP	GO:0051851	modulation by host of symbiont process	3/113	0.00612561	0.0349058	0.0253632	3
BP	GO:0006140	regulation of nucleotide metabolic process	4/113	0.00623957	0.0353905	0.0257154	4
BP	GO:0000082	G1/S transition of mitotic cell cycle	6/113	0.00626546	0.0353905	0.0257154	6
BP	GO:0031293	membrane protein intracellular domain proteolysis	2/113	0.00629918	0.0353905	0.0257154	2
BP	GO:0032495	response to muramyl dipeptide	2/113	0.00629918	0.0353905	0.0257154	2
BP	GO:0046827	positive regulation of protein export from nucleus	2/113	0.00629918	0.0353905	0.0257154	2
BP	GO:0048025	negative regulation of mRNA splicing, via spliceosome	2/113	0.00629918	0.0353905	0.0257154	2
BP	GO:0001736	establishment of planar polarity	4/113	0.00642005	0.0357877	0.026004	4
BP	GO:0007164	establishment of tissue polarity	4/113	0.00642005	0.0357877	0.026004	4
BP	GO:0035821	modulation of process of other organism	4/113	0.00642005	0.0357877	0.026004	4
BP	GO:0030111	regulation of Wnt signaling pathway	7/113	0.00642955	0.0357877	0.026004	7
BP	GO:0043523	regulation of neuron apoptotic process	5/113	0.00667792	0.0369132	0.0268218	5
BP	GO:0043903	regulation of biological process involved in symbiotic interaction	5/113	0.00667792	0.0369132	0.0268218	5
BP	GO:0071222	cellular response to lipopolysaccharide	5/113	0.00667792	0.0369132	0.0268218	5
BP	GO:0000002	mitochondrial genome maintenance	2/113	0.00693516	0.0378985	0.0275378	2
BP	GO:0042276	error-prone translesion synthesis	2/113	0.00693516	0.0378985	0.0275378	2
BP	GO:0150105	protein localization to cell-cell junction	2/113	0.00693516	0.0378985	0.0275378	2
BP	GO:2000765	regulation of cytoplasmic translation	2/113	0.00693516	0.0378985	0.0275378	2
BP	GO:2001169	regulation of ATP biosynthetic process	2/113	0.00693516	0.0378985	0.0275378	2
BP	GO:0045471	response to ethanol	4/113	0.00698224	0.0380691	0.0276617	4
BP	GO:0071383	cellular response to steroid hormone stimulus	5/113	0.00725436	0.0394631	0.0286746	5
BP	GO:0032479	regulation of type I interferon production	4/113	0.00737458	0.0400263	0.0290838	4
BP	GO:0009612	response to mechanical stimulus	5/113	0.00740373	0.0400938	0.0291329	5
BP	GO:0032606	type I interferon production	4/113	0.00757609	0.0403319	0.0293059	4
BP	GO:1905953	negative regulation of lipid localization	3/113	0.00759347	0.0403319	0.0293059	3
BP	GO:0006379	mRNA cleavage	2/113	0.007599	0.0403319	0.0293059	2
BP	GO:0042776	mitochondrial ATP synthesis coupled proton transport	2/113	0.007599	0.0403319	0.0293059	2
BP	GO:0051131	chaperone-mediated protein complex assembly	2/113	0.007599	0.0403319	0.0293059	2
BP	GO:0070987	error-free translesion synthesis	2/113	0.007599	0.0403319	0.0293059	2
BP	GO:0071218	cellular response to misfolded protein	2/113	0.007599	0.0403319	0.0293059	2
BP	GO:1900543	negative regulation of purine nucleotide metabolic process	2/113	0.007599	0.0403319	0.0293059	2
BP	GO:1901522	positive regulation of transcription from RNA polymerase II promoter involved in cellular response to chemical stimulus	2/113	0.007599	0.0403319	0.0293059	2
BP	GO:0060828	regulation of canonical Wnt signaling pathway	6/113	0.00766211	0.040577	0.029484	6
BP	GO:0006282	regulation of DNA repair	4/113	0.0077812	0.0410266	0.0298107	4
BP	GO:1900180	regulation of protein localization to nucleus	4/113	0.0077812	0.0410266	0.0298107	4
BP	GO:0007004	telomere maintenance via telomerase	3/113	0.00790977	0.041522	0.0301706	3
BP	GO:1903201	regulation of oxidative stress-induced cell death	3/113	0.00790977	0.041522	0.0301706	3
BP	GO:0042770	signal transduction in response to DNA damage	4/113	0.00798993	0.0418403	0.0304019	4
BP	GO:0006109	regulation of carbohydrate metabolic process	5/113	0.00802273	0.0418403	0.0304019	5
BP	GO:0035966	response to topologically incorrect protein	5/113	0.00802273	0.0418403	0.0304019	5
BP	GO:0006297	nucleotide-excision repair, DNA gap filling	2/113	0.00829036	0.0428633	0.0311453	2
BP	GO:0045980	negative regulation of nucleotide metabolic process	2/113	0.00829036	0.0428633	0.0311453	2
BP	GO:0070841	inclusion body assembly	2/113	0.00829036	0.0428633	0.0311453	2
BP	GO:1904385	cellular response to angiotensin	2/113	0.00829036	0.0428633	0.0311453	2
BP	GO:0002221	pattern recognition receptor signaling pathway	5/113	0.00834534	0.0430548	0.0312844	5
BP	GO:0000075	cell cycle checkpoint	5/113	0.00850998	0.0437162	0.031765	5
BP	GO:0071219	cellular response to molecule of bacterial origin	5/113	0.00850998	0.0437162	0.031765	5
BP	GO:0048511	rhythmic process	6/113	0.00857382	0.04395	0.0319349	6
BP	GO:1903829	positive regulation of cellular protein localization	6/113	0.00871016	0.0445537	0.0323735	6
BP	GO:0035019	somatic stem cell population maintenance	3/113	0.00890489	0.0453563	0.0329567	3
BP	GO:0051881	regulation of mitochondrial membrane potential	3/113	0.00890489	0.0453563	0.0329567	3
BP	GO:0000423	mitophagy	2/113	0.00900889	0.045692	0.0332007	2
BP	GO:0051788	response to misfolded protein	2/113	0.00900889	0.045692	0.0332007	2
BP	GO:0044843	cell cycle G1/S phase transition	6/113	0.00912851	0.0462011	0.0335705	6
BP	GO:1903322	positive regulation of protein modification by small protein conjugation or removal	4/113	0.00931983	0.04707	0.034202	4
BP	GO:0000724	double-strand break repair via homologous recombination	4/113	0.00955463	0.0480536	0.0349166	4
BP	GO:0001889	liver development	4/113	0.00955463	0.0480536	0.0349166	4
BP	GO:0006809	nitric oxide biosynthetic process	3/113	0.00960721	0.0481163	0.0349622	3
BP	GO:0031100	animal organ regeneration	3/113	0.00960721	0.0481163	0.0349622	3
BP	GO:0033119	negative regulation of RNA splicing	2/113	0.00975423	0.0483479	0.0351305	2
BP	GO:0033233	regulation of protein sumoylation	2/113	0.00975423	0.0483479	0.0351305	2
BP	GO:0051156	glucose 6-phosphate metabolic process	2/113	0.00975423	0.0483479	0.0351305	2
BP	GO:0090169	regulation of spindle assembly	2/113	0.00975423	0.0483479	0.0351305	2
BP	GO:1990776	response to angiotensin	2/113	0.00975423	0.0483479	0.0351305	2
BP	GO:0050684	regulation of mRNA processing	4/113	0.00979325	0.0484412	0.0351983	4
BP	GO:0090068	positive regulation of cell cycle process	6/113	0.00985749	0.0486587	0.0353563	6
BP	GO:0042795	snRNA transcription by RNA polymerase II	3/113	0.00997015	0.0490131	0.0356138	3
BP	GO:0045739	positive regulation of DNA repair	3/113	0.00997015	0.0490131	0.0356138	3
BP	GO:0000725	recombinational repair	4/113	0.0100357	0.049134	0.0357017	4
BP	GO:0061008	hepaticobiliary system development	4/113	0.0100357	0.049134	0.0357017	4

## Sheet: GO-CC
ONTOLOGY	ID	Description	GeneRatio	pvalue	p.adjust	qvalue	Count
CC	GO:0022626	cytosolic ribosome	23/113	3.12589e-30	8.90879e-28	5.98855e-28	23
CC	GO:0044391	ribosomal subunit	25/113	2.47682e-27	3.52947e-25	2.37253e-25	25
CC	GO:0005840	ribosome	26/113	7.75375e-26	7.36607e-24	4.95152e-24	26
CC	GO:0022625	cytosolic large ribosomal subunit	13/113	7.9739e-18	5.6814e-16	3.81908e-16	13
CC	GO:0015934	large ribosomal subunit	14/113	4.53624e-15	2.58565e-13	1.73809e-13	14
CC	GO:0022627	cytosolic small ribosomal subunit	10/113	9.63881e-14	4.57844e-12	3.07766e-12	10
CC	GO:0005925	focal adhesion	20/113	3.05682e-13	1.24456e-11	8.36602e-12	20
CC	GO:0030055	cell-substrate junction	20/113	4.16435e-13	1.45151e-11	9.75714e-12	20
CC	GO:0015935	small ribosomal subunit	11/113	4.58371e-13	1.45151e-11	9.75714e-12	11
CC	GO:0005681	spliceosomal complex	10/113	1.64873e-07	4.69889e-06	3.15863e-06	10
CC	GO:0071013	catalytic step 2 spliceosome	7/113	7.20594e-07	1.86699e-05	1.25501e-05	7
CC	GO:0022624	proteasome accessory complex	4/113	1.03455e-05	0.000245707	0.000165166	4
CC	GO:0005684	U2-type spliceosomal complex	6/113	1.66666e-05	0.000365384	0.000245614	6
CC	GO:0018995	host cellular component	5/113	2.52019e-05	0.000462709	0.000311036	5
CC	GO:0043657	host cell	5/113	2.52019e-05	0.000462709	0.000311036	5
CC	GO:0071007	U2-type catalytic step 2 spliceosome	4/113	2.59766e-05	0.000462709	0.000311036	4
CC	GO:0000502	proteasome complex	5/113	2.95868e-05	0.000496014	0.000333424	5
CC	GO:0042788	polysomal ribosome	4/113	3.3783e-05	0.000534898	0.000359562	4
CC	GO:0008540	proteasome regulatory particle, base subcomplex	3/113	4.00063e-05	0.00057009	0.000383218	3
CC	GO:0034709	methylosome	3/113	4.00063e-05	0.00057009	0.000383218	3
CC	GO:0005844	polysome	5/113	4.63647e-05	0.000600634	0.00040375	5
CC	GO:1905369	endopeptidase complex	5/113	4.63647e-05	0.000600634	0.00040375	5
CC	GO:0005687	U4 snRNP	3/113	5.17888e-05	0.000641731	0.000431376	3
CC	GO:0036464	cytoplasmic ribonucleoprotein granule	8/113	6.56713e-05	0.000779846	0.000524218	8
CC	GO:0033290	eukaryotic 48S preinitiation complex	3/113	8.1698e-05	0.000928328	0.000624028	3
CC	GO:0014069	postsynaptic density	9/113	8.66402e-05	0.000928328	0.000624028	9
CC	GO:0035770	ribonucleoprotein granule	8/113	8.79468e-05	0.000928328	0.000624028	8
CC	GO:0032279	asymmetric synapse	9/113	9.77355e-05	0.000994808	0.000668717	9
CC	GO:0034774	secretory granule lumen	9/113	0.000107449	0.00105597	0.000709829	9
CC	GO:0060205	cytoplasmic vesicle lumen	9/113	0.000117961	0.00106686	0.000717152	9
CC	GO:0005852	eukaryotic translation initiation factor 3 complex	3/113	0.000121071	0.00106686	0.000717152	3
CC	GO:0016282	eukaryotic 43S preinitiation complex	3/113	0.000121071	0.00106686	0.000717152	3
CC	GO:0031983	vesicle lumen	9/113	0.000123531	0.00106686	0.000717152	9
CC	GO:0099572	postsynaptic specialization	9/113	0.00013843	0.00116037	0.000780008	9
CC	GO:0070993	translation preinitiation complex	3/113	0.000144673	0.00117805	0.000791897	3
CC	GO:0098984	neuron to neuron synapse	9/113	0.00016904	0.00133823	0.00089957	9
CC	GO:0097525	spliceosomal snRNP complex	5/113	0.000186119	0.00143362	0.00096369	5
CC	GO:1905368	peptidase complex	5/113	0.000195916	0.00145927	0.000980932	5
CC	GO:0071005	U2-type precatalytic spliceosome	4/113	0.00019969	0.00145927	0.000980932	4
CC	GO:0005838	proteasome regulatory particle	3/113	0.000232837	0.00165897	0.00111517	3
CC	GO:0071011	precatalytic spliceosome	4/113	0.00025054	0.00174156	0.00117069	4
CC	GO:0030532	small nuclear ribonucleoprotein complex	5/113	0.000302809	0.00203767	0.00136973	5
CC	GO:0005682	U5 snRNP	3/113	0.000307438	0.00203767	0.00136973	3
CC	GO:0005686	U2 snRNP	3/113	0.000395918	0.00256447	0.00172385	3
CC	GO:0120114	Sm-like protein family complex	5/113	0.000507923	0.00321685	0.00216239	5
CC	GO:0005689	U12-type spliceosomal complex	3/113	0.000618486	0.00383192	0.00257585	3
CC	GO:1904813	ficolin-1-rich granule lumen	5/113	0.00077477	0.00469808	0.00315808	5
CC	GO:0016234	inclusion body	4/113	0.000896861	0.00522668	0.00351341	4
CC	GO:0098687	chromosomal region	8/113	0.000898623	0.00522668	0.00351341	8
CC	GO:0005791	rough endoplasmic reticulum	4/113	0.000943201	0.00537624	0.00361395	4
CC	GO:0016591	RNA polymerase II, holoenzyme	4/113	0.00114548	0.00640123	0.00430295	4
CC	GO:0046540	U4/U6 x U5 tri-snRNP complex	3/113	0.00171559	0.00940277	0.00632061	3
CC	GO:0097526	spliceosomal tri-snRNP complex	3/113	0.00183983	0.00989341	0.00665041	3
CC	GO:0042405	nuclear inclusion body	2/113	0.00211076	0.0107423	0.00722102	2
CC	GO:0071006	U2-type catalytic step 1 spliceosome	2/113	0.00211076	0.0107423	0.00722102	2
CC	GO:0071012	catalytic step 1 spliceosome	2/113	0.00211076	0.0107423	0.00722102	2
CC	GO:0000781	chromosome, telomeric region	5/113	0.00246123	0.0122114	0.00820855	5
CC	GO:0000974	Prp19 complex	2/113	0.00248512	0.0122114	0.00820855	2
CC	GO:0005667	transcription regulator complex	8/113	0.00262065	0.0126591	0.00850952	8
CC	GO:0016607	nuclear speck	8/113	0.00270013	0.0128256	0.00862147	8
CC	GO:0055029	nuclear DNA-directed RNA polymerase complex	4/113	0.00303157	0.0141639	0.00952108	4
CC	GO:0000428	DNA-directed RNA polymerase complex	4/113	0.00313897	0.0144291	0.00969935	4
CC	GO:0005665	RNA polymerase II, core complex	2/113	0.00332016	0.0150198	0.0100964	2
CC	GO:0030880	RNA polymerase complex	4/113	0.00359452	0.0160068	0.0107599	4
CC	GO:0030286	dynein complex	3/113	0.00378029	0.0165751	0.0111419	3
CC	GO:0101002	ficolin-1-rich granule	5/113	0.00445743	0.0189629	0.012747	5
CC	GO:0098798	mitochondrial protein-containing complex	6/113	0.00445795	0.0189629	0.012747	6
CC	GO:0033178	proton-transporting two-sector ATPase complex, catalytic domain	2/113	0.00478346	0.0200483	0.0134766	2
CC	GO:0034719	SMN-Sm protein complex	2/113	0.0053261	0.0219991	0.0147879	2
CC	GO:0035145	exon-exon junction complex	2/113	0.00589562	0.0240036	0.0161354	2
CC	GO:0005868	cytoplasmic dynein complex	2/113	0.0064917	0.0259384	0.0174359	2
CC	GO:0034399	nuclear periphery	4/113	0.00655285	0.0259384	0.0174359	4
CC	GO:0005697	telomerase holoenzyme complex	2/113	0.00711402	0.0273986	0.0184175	2
CC	GO:0005753	mitochondrial proton-transporting ATP synthase complex	2/113	0.00711402	0.0273986	0.0184175	2
CC	GO:0035861	site of double-strand break	3/113	0.00750055	0.0285021	0.0191593	3
CC	GO:0045259	proton-transporting ATP synthase complex	2/113	0.00776227	0.0291085	0.0195669	2
CC	GO:0098800	inner mitochondrial membrane protein complex	4/113	0.00937831	0.0347119	0.0233336	4
CC	GO:0005874	microtubule	7/113	0.0115713	0.0422796	0.0284207	7

## Sheet: GO-MF
ONTOLOGY	ID	Description	GeneRatio	pvalue	p.adjust	qvalue	Count
MF	GO:0003735	structural constituent of ribosome	24/113	1.36915e-25	4.27174e-23	3.15625e-23	24
MF	GO:0031625	ubiquitin protein ligase binding	18/113	2.35912e-13	3.68022e-11	2.71919e-11	18
MF	GO:0044389	ubiquitin-like protein ligase binding	18/113	6.87402e-13	7.14898e-11	5.28214e-11	18
MF	GO:0019843	rRNA binding	7/113	1.30086e-07	1.01467e-05	7.49706e-06	7
MF	GO:0042826	histone deacetylase binding	8/113	4.84207e-07	3.02145e-05	2.23245e-05	8
MF	GO:0042288	MHC class I protein binding	4/113	6.13823e-06	0.000319188	0.000235837	4
MF	GO:1990841	promoter-specific chromatin binding	5/113	2.87147e-05	0.00127986	0.000945644	5
MF	GO:0045296	cadherin binding	10/113	3.94547e-05	0.00153873	0.00113692	10
MF	GO:0061629	RNA polymerase II-specific DNA-binding transcription factor binding	9/113	4.60504e-05	0.00159641	0.00117954	9
MF	GO:0042287	MHC protein binding	4/113	0.000105294	0.00315135	0.00232842	4
MF	GO:0140297	DNA-binding transcription factor binding	10/113	0.000111105	0.00315135	0.00232842	10
MF	GO:0048156	tau protein binding	4/113	0.000153466	0.00379684	0.00280536	4
MF	GO:0140296	general transcription initiation factor binding	4/113	0.000167643	0.00379684	0.00280536	4
MF	GO:0008135	translation factor activity, RNA binding	5/113	0.000170371	0.00379684	0.00280536	5
MF	GO:0045182	translation regulator activity	6/113	0.000212806	0.00442636	0.00327049	6
MF	GO:0003743	translation initiation factor activity	4/113	0.000273301	0.00501588	0.00370606	4
MF	GO:0031593	polyubiquitin modification-dependent protein binding	4/113	0.000273301	0.00501588	0.00370606	4
MF	GO:0070412	R-SMAD binding	3/113	0.00032218	0.00558446	0.00412617	3
MF	GO:0005200	structural constituent of cytoskeleton	5/113	0.00044035	0.00723101	0.00534275	5
MF	GO:0036002	pre-mRNA binding	4/113	0.000479265	0.00742319	0.00548474	4
MF	GO:0016874	ligase activity	6/113	0.000519181	0.00742319	0.00548474	6
MF	GO:0001221	transcription coregulator binding	4/113	0.000544364	0.00742319	0.00548474	4
MF	GO:0090079	translation regulator activity, nucleic acid binding	5/113	0.000547222	0.00742319	0.00548474	5
MF	GO:0051082	unfolded protein binding	5/113	0.000882515	0.0114727	0.00847679	5
MF	GO:0046332	SMAD binding	4/113	0.00130901	0.0163364	0.0120704	4
MF	GO:0043021	ribonucleoprotein complex binding	5/113	0.00144435	0.0173322	0.0128062	5
MF	GO:0099186	structural constituent of postsynapse	2/113	0.00164002	0.0189513	0.0140025	2
MF	GO:0003727	single-stranded RNA binding	4/113	0.0021418	0.0238657	0.0176336	4
MF	GO:0031386	protein tag	2/113	0.00280856	0.0292201	0.0215898	2
MF	GO:0016887	ATPase activity	9/113	0.00280963	0.0292201	0.0215898	9
MF	GO:0050998	nitric-oxide synthase binding	2/113	0.0032635	0.0328455	0.0242684	2
MF	GO:0003730	mRNA 3'-UTR binding	5/113	0.00347763	0.0339069	0.0250527	5
MF	GO:0032794	GTPase activating protein binding	2/113	0.00375046	0.0347297	0.0256606	2
MF	GO:0031490	chromatin DNA binding	4/113	0.00378465	0.0347297	0.0256606	4
MF	GO:0047485	protein N-terminus binding	4/113	0.004193	0.0367922	0.0271845	4
MF	GO:0017070	U6 snRNA binding	2/113	0.00426904	0.0367922	0.0271845	2
MF	GO:0051427	hormone receptor binding	5/113	0.00436318	0.0367922	0.0271845	5
MF	GO:0023026	MHC class II protein complex binding	2/113	0.00481885	0.037587	0.0277718	2
MF	GO:0046933	proton-transporting ATP synthase activity, rotational mechanism	2/113	0.00481885	0.037587	0.0277718	2
MF	GO:0098918	structural constituent of synapse	2/113	0.00481885	0.037587	0.0277718	2
MF	GO:0003697	single-stranded DNA binding	4/113	0.00576715	0.0438866	0.0324263	4
MF	GO:0001091	RNA polymerase II general transcription initiation factor binding	2/113	0.00601054	0.0446497	0.0329902	2
