# Supplementary material for: Analysis of potential genetic biomarkers and molecular mechanism of smoking-related postmenopausal osteoporosis using weighted gene co-expression network analysis and machine learning
Source: PLoS One. 2021 Sep 23;16(9):e0257343. doi: 10.1371/journal.pone.0257343 (PMC8459994; doi:10.1371/journal.pone.0257343)
Supplement: S6 Data — (XLSX) [file pone.0257343.s006.xlsx]

## Sheet: KEGG
ID	Description	GeneRatio	pvalue	p.adjust	qvalue	Count
hsa03010	Ribosome	25/102	3.04724e-21	6.00307e-19	3.81707e-19	25
hsa05171	Coronavirus disease - COVID-19	28/102	1.78037e-20	1.75366e-18	1.11507e-18	28
hsa03013	RNA transport	12/102	3.3218e-06	0.000218132	0.0001387	12
hsa05131	Shigellosis	13/102	1.18886e-05	0.000570105	0.000362503	13
hsa03040	Spliceosome	10/102	1.44697e-05	0.000570105	0.000362503	10
hsa04210	Apoptosis	9/102	4.93347e-05	0.00154458	0.000982129	9
hsa05012	Parkinson disease	12/102	6.27242e-05	0.00154458	0.000982129	12
hsa05132	Salmonella infection	12/102	6.27242e-05	0.00154458	0.000982129	12
hsa05235	PD-L1 expression and PD-1 checkpoint pathway in cancer	7/102	0.000120077	0.00262835	0.00167125	7
hsa05160	Hepatitis C	9/102	0.00014989	0.00295284	0.00187757	9
hsa05169	Epstein-Barr virus infection	10/102	0.000213774	0.0038285	0.00243437	10
hsa04137	Mitophagy - animal	6/102	0.000273013	0.00448197	0.00284988	6
hsa05162	Measles	8/102	0.000344781	0.00475327	0.00302238	8
hsa05418	Fluid shear stress and atherosclerosis	8/102	0.000344781	0.00475327	0.00302238	8
hsa04120	Ubiquitin mediated proteolysis	8/102	0.000361924	0.00475327	0.00302238	8
hsa04066	HIF-1 signaling pathway	7/102	0.000423064	0.00520898	0.00331215	7
hsa05014	Amyotrophic lateral sclerosis	13/102	0.000619615	0.00718025	0.00456559	13
hsa05167	Kaposi sarcoma-associated herpesvirus infection	9/102	0.000717718	0.00785503	0.00499465	9
hsa05161	Hepatitis B	8/102	0.000953732	0.0098887	0.00628776	8
hsa05203	Viral carcinogenesis	9/102	0.00102683	0.0101142	0.00643117	9
hsa05215	Prostate cancer	6/102	0.00134121	0.0125818	0.00800018	6
hsa05016	Huntington disease	11/102	0.00154037	0.0136935	0.00870709	11
hsa05135	Yersinia infection	7/102	0.00164028	0.0136935	0.00870709	7
hsa04920	Adipocytokine signaling pathway	5/102	0.00169643	0.0136935	0.00870709	5
hsa05142	Chagas disease	6/102	0.00173776	0.0136935	0.00870709	6
hsa04064	NF-kappa B signaling pathway	6/102	0.00191915	0.0145413	0.00924612	6
hsa05010	Alzheimer disease	12/102	0.00220117	0.0156033	0.00992139	12
hsa04659	Th17 cell differentiation	6/102	0.00221772	0.0156033	0.00992139	6
hsa05022	Pathways of neurodegeneration - multiple diseases	14/102	0.00241469	0.0160203	0.0101866	14
hsa03050	Proteasome	4/102	0.0025689	0.0160203	0.0101866	4
hsa05212	Pancreatic cancer	5/102	0.00260228	0.0160203	0.0101866	5
hsa05220	Chronic myeloid leukemia	5/102	0.00260228	0.0160203	0.0101866	5
hsa05130	Pathogenic Escherichia coli infection	8/102	0.00328391	0.019604	0.0124652	8
hsa04662	B cell receptor signaling pathway	5/102	0.00362228	0.0209879	0.0133452	5
hsa04722	Neurotrophin signaling pathway	6/102	0.003774	0.0212422	0.0135069	6
hsa05170	Human immunodeficiency virus 1 infection	8/102	0.00511621	0.027997	0.017802	8
hsa05417	Lipid and atherosclerosis	8/102	0.00556191	0.0296134	0.0188298	8
hsa05164	Influenza A	7/102	0.00583063	0.0298838	0.0190017	7
hsa05222	Small cell lung cancer	5/102	0.00591608	0.0298838	0.0190017	5
hsa05166	Human T-cell leukemia virus 1 infection	8/102	0.00620173	0.0305435	0.0194212	8
hsa04657	IL-17 signaling pathway	5/102	0.00647483	0.0311108	0.0197819	5
hsa05020	Prion disease	9/102	0.00725113	0.0340112	0.0216262	9
hsa03015	mRNA surveillance pathway	5/102	0.00770181	0.035285	0.0224361	5
hsa04933	AGE-RAGE signaling pathway in diabetic complications	5/102	0.00837233	0.0374852	0.0238351	5
hsa05321	Inflammatory bowel disease	4/102	0.00888848	0.0381366	0.0242493	4
hsa04620	Toll-like receptor signaling pathway	5/102	0.00983303	0.0381366	0.0242493	5
hsa04625	C-type lectin receptor signaling pathway	5/102	0.00983303	0.0381366	0.0242493	5
hsa04660	T cell receptor signaling pathway	5/102	0.00983303	0.0381366	0.0242493	5
hsa04613	Neutrophil extracellular trap formation	7/102	0.00986497	0.0381366	0.0242493	7
hsa00010	Glycolysis / Gluconeogenesis	4/102	0.00987293	0.0381366	0.0242493	4
hsa05221	Acute myeloid leukemia	4/102	0.00987293	0.0381366	0.0242493	4
hsa04931	Insulin resistance	5/102	0.0114605	0.0411129	0.0261418	5
hsa04917	Prolactin signaling pathway	4/102	0.0114782	0.0411129	0.0261418	4
hsa05120	Epithelial cell signaling in Helicobacter pylori infection	4/102	0.0114782	0.0411129	0.0261418	4
hsa05230	Central carbon metabolism in cancer	4/102	0.0114782	0.0411129	0.0261418	4
hsa04145	Phagosome	6/102	0.0121114	0.0426063	0.0270914	6
hsa04668	TNF signaling pathway	5/102	0.013263	0.0450484	0.0286442	5
hsa05145	Toxoplasmosis	5/102	0.013263	0.0450484	0.0286442	5
hsa05415	Diabetic cardiomyopathy	7/102	0.0138439	0.0462244	0.029392	7
hsa05205	Proteoglycans in cancer	7/102	0.0145453	0.0470833	0.0299381	7
hsa04216	Ferroptosis	3/102	0.0145791	0.0470833	0.0299381	3
hsa05133	Pertussis	4/102	0.0151718	0.0482071	0.0306526	4
hsa05140	Leishmaniasis	4/102	0.0158521	0.0495693	0.0315188	4
