# Supplementary material for: Analysis of potential genetic biomarkers and molecular mechanism of smoking-related postmenopausal osteoporosis using weighted gene co-expression network analysis and machine learning
Source: PLoS One. 2021 Sep 23;16(9):e0257343. doi: 10.1371/journal.pone.0257343 (PMC8459994; doi:10.1371/journal.pone.0257343)
Supplement: S7 Data — (XLSX) [file pone.0257343.s007.xlsx]

## Sheet: SVM-RFE
Selected variables		Variables	Accuracy	Kappa	AccuracySD	KappaSD	Selected
RPS16		1	0.8	0.6	0.2582	0.5164
TCEB2		2	0.85	0.7	0.3375	0.6749
UBE2V2		3	0.9	0.8	0.3162	0.6325
PSMC5		4	0.9	0.8	0.2108	0.4216
PFDN2		5	0.95	0.9	0.1581	0.3162
HNRNPC		6	0.8	0.6	0.3496	0.6992
RPL15		7	0.95	0.9	0.1581	0.3162
RPS14		8	1	1	0	0	*
		9	1	1	0	0
		10	0.95	0.9	0.1581	0.3162
		11	0.95	0.9	0.1581	0.3162
		12	0.9	0.8	0.2108	0.4216
		13	0.9	0.8	0.2108	0.4216
		14	0.9	0.8	0.2108	0.4216
		15	0.95	0.9	0.1581	0.3162
		16	0.95	0.9	0.1581	0.3162
		17	0.95	0.9	0.1581	0.3162
		18	0.95	0.9	0.1581	0.3162
		19	0.95	0.9	0.1581	0.3162
		20	0.95	0.9	0.1581	0.3162
		21	0.9	0.8	0.2108	0.4216
		22	0.95	0.9	0.1581	0.3162
		23	0.95	0.9	0.1581	0.3162
		24	0.95	0.9	0.1581	0.3162
		25	0.95	0.9	0.1581	0.3162
		26	1	1	0	0
		27	0.95	0.9	0.1581	0.3162
		28	0.95	0.9	0.1581	0.3162
		29	1	1	0	0
		30	0.95	0.9	0.1581	0.3162
		31	0.95	0.9	0.1581	0.3162
		32	0.95	0.9	0.1581	0.3162
		33	0.95	0.9	0.1581	0.3162
		34	0.95	0.9	0.1581	0.3162
		35	0.9	0.8	0.2108	0.4216
		36	0.9	0.8	0.2108	0.4216
		37	0.95	0.9	0.1581	0.3162
		38	0.9	0.8	0.2108	0.4216
		39	0.95	0.9	0.1581	0.3162
		40	0.95	0.9	0.1581	0.3162
		41	0.95	0.9	0.1581	0.3162
		42	0.9	0.8	0.2108	0.4216
		43	0.95	0.9	0.1581	0.3162
		44	0.95	0.9	0.1581	0.3162
		45	0.95	0.9	0.1581	0.3162
		46	0.9	0.8	0.2108	0.4216
		47	0.95	0.9	0.1581	0.3162
		48	0.95	0.9	0.1581	0.3162
		49	0.9	0.8	0.2108	0.4216
		50	0.95	0.9	0.1581	0.3162
		51	0.9	0.8	0.2108	0.4216
		52	0.9	0.8	0.2108	0.4216
		53	0.9	0.8	0.2108	0.4216
		54	0.95	0.9	0.1581	0.3162
		55	0.9	0.8	0.2108	0.4216
		56	0.95	0.9	0.1581	0.3162
		57	0.9	0.8	0.2108	0.4216
		58	0.9	0.8	0.2108	0.4216
		59	0.9	0.8	0.2108	0.4216
		60	0.9	0.8	0.2108	0.4216
		61	0.9	0.8	0.2108	0.4216
		62	0.95	0.9	0.1581	0.3162
		63	0.95	0.9	0.1581	0.3162
		64	0.95	0.9	0.1581	0.3162
		65	0.9	0.8	0.2108	0.4216
		66	0.95	0.9	0.1581	0.3162
		67	0.95	0.9	0.1581	0.3162
		68	0.95	0.9	0.1581	0.3162
		69	0.9	0.8	0.2108	0.4216
		70	0.95	0.9	0.1581	0.3162
		71	0.9	0.8	0.2108	0.4216
		72	0.95	0.9	0.1581	0.3162
		73	0.95	0.9	0.1581	0.3162
		74	0.95	0.9	0.1581	0.3162
		75	0.95	0.9	0.1581	0.3162
		76	0.9	0.8	0.2108	0.4216
		77	0.95	0.9	0.1581	0.3162
		78	0.95	0.9	0.1581	0.3162
		79	0.9	0.8	0.2108	0.4216
		80	0.95	0.9	0.1581	0.3162
		81	0.9	0.8	0.2108	0.4216
		82	0.9	0.8	0.2108	0.4216
		83	0.9	0.8	0.2108	0.4216
		84	0.9	0.8	0.2108	0.4216
		85	0.95	0.9	0.1581	0.3162
		86	0.9	0.8	0.2108	0.4216
		87	0.9	0.8	0.2108	0.4216
		88	0.9	0.8	0.2108	0.4216
		89	0.9	0.8	0.2108	0.4216
		90	0.9	0.8	0.2108	0.4216
		91	0.95	0.9	0.1581	0.3162
		92	0.95	0.9	0.1581	0.3162
		93	0.9	0.8	0.2108	0.4216
		94	0.95	0.9	0.1581	0.3162
		95	0.9	0.8	0.2108	0.4216
		96	0.95	0.9	0.1581	0.3162
		97	0.9	0.8	0.2108	0.4216
		98	0.95	0.9	0.1581	0.3162
		99	0.9	0.8	0.2108	0.4216
		100	0.95	0.9	0.1581	0.3162
		101	0.95	0.9	0.1581	0.3162
		102	0.95	0.9	0.1581	0.3162
		103	0.95	0.9	0.1581	0.3162
		104	0.95	0.9	0.1581	0.3162
		105	0.95	0.9	0.1581	0.3162
		106	0.95	0.9	0.1581	0.3162
		107	0.95	0.9	0.1581	0.3162
		108	0.95	0.9	0.1581	0.3162
		109	0.9	0.8	0.2108	0.4216
		110	0.95	0.9	0.1581	0.3162
		111	0.95	0.9	0.1581	0.3162
		112	0.95	0.9	0.1581	0.3162
		113	0.95	0.9	0.1581	0.3162

## Sheet: RF
	MeanDecreaseGini
TCEB2	0.744761
RPS16	0.675763
UBE2V2	0.45607
HNRNPC	0.366559
PFDN2	0.355723
PSMC5	0.352228
RPL7A	0.343955
PHB	0.298467
ACTG1	0.236767
UBA52	0.208579
RELA	0.207055
RPS15A	0.203691
RPL15	0.1982
RPS5	0.194599
YWHAQ	0.181923
RPS14	0.173922
HSPE1	0.170825
TPI1	0.149621
POLR2I	0.147052
UBA1	0.135879
RPS27	0.130771
PKM	0.129717
PSMD4	0.128333
UBE2I	0.124568
RPL27A	0.120834
HK1	0.109821
NFKB1	0.105308
NMD3	0.104725
CFL1	0.097196
ACTB	0.0926667
PARP1	0.091777
CSNK1D	0.0888458
H2AFX	0.0855051
RNPS1	0.0810571
RPL29	0.0809366
CUL1	0.0785493
PCBP2	0.0779044
KDM5C	0.0736205
AKT1	0.0726038
TP53	0.0723889
RPL13A	0.0721154
POLR2A	0.067439
RPS2	0.0671542
PLEC	0.0649577
EIF3B	0.0638283
RPS3A	0.0591058
RPL6	0.0581758
RAD23A	0.0561944
RPL18A	0.0551208
DDX39B	0.0546104
DNM2	0.0495361
UBB	0.0494275
PPP2R1A	0.0455905
PRMT1	0.0453225
PTBP1	0.0448667
TUFM	0.0432333
SNRPD1	0.0375303
SF1	0.0372833
PSMC2	0.0372152
RPL37	0.0326227
RPL35	0.0322444
PRPF8	0.0314333
XAB2	0.0311664
NFKBIA	0.0305214
RPS4X	0.0271
ATP5A1	0.02674
RPL10A	0.0258924
HDAC6	0.025059
COX4I1	0.0242168
WDTC1	0.0233333
STAT3	0.0231143
XPO1	0.0207778
UBE2M	0.0199596
NCOR1	0.0198576
CASC3	0.0192556
JUN	0.0186528
EIF3I	0.0185837
RPL9	0.0179691
DYNC1H1	0.0166889
PCBP1	0.0166357
TUBB	0.0156293
ENO1	0.0155318
NHP2	0.0142278
STUB1	0.0132626
SRSF5	0.0117364
MRPL2	0.0116325
TUBB4B	0.0114571
KPNB1	0.011096
EIF3A	0.0109182
RPS12	0.0107491
ILF3	0.0099
RPL12	0.00899596
EIF4B	0.00870476
GMPS	0.00856434
MCM7	0.0083
ATP5B	0.00733492
SF3B2	0.0070906
PEBP1	0.00676825
DDX5	0.00666667
GTF2F1	0.00571795
TPR	0.00523077
PSME3	0.00509091
RPL23	0.0045
HSP90AA1	0.00361818
YARS	0.00355
MRPS10	0.0035
MARS	0.00311111
CANX	0.00181818
CSNK2B	0.0018
CSTF3	0.0018
KDM1A	0
RPN1	0
SNRPD2	0
